# Supplementary material for: Synthesis and comparative structural study of 2-(pyridin-2-yl)-1H-perimidine and its mono- and di-N-methyl­ated analogues
Source: Acta Crystallogr E Crystallogr Commun. 2021 Jan 8;77(Pt 2):96–100. doi: 10.1107/S205698902100013X (PMC7869552; doi:10.1107/S205698902100013X)
Supplement: Supplementary file 1 [file e-77-00096-sup1.cif]

##############################################################################
#                                                                            #
# This CIF contains the data in a paper accepted for publication in          #
# Acta Crystallographica Section E. It conforms to the requirements of       #
# Notes for Authors for Acta Crystallographica Section E, and has been       #
# peer reviewed under the auspices of the IUCr Commission on Journals.       #
#                                                                            #
# Full details of the Crystallographic Information File format               #
# are given in the paper "The Crystallographic Information File (CIF):       #
# a New Standard Archive File for Crystallography" by S. R. Hall, F. H.      #
# Allen and I. D. Brown [Acta Cryst. (1991), A47, 655-685].                  #
#                                                                            #
# The current version of the core CIF dictionary is obtainable from          #
# ftp://ftp.iucr.org/pub/cif_core.dic.                                       #
#                                                                            #
# Software is freely available for graphical display of the structure(s)     #
# in this CIF. For information consult the CIF software page                 #
# http://www.iucr.org/resources/cif/software.                                #
#                                                                            #
# This file may be used for bona fide research purposes within the           #
# scientific community so long as proper attribution is given to the journal # 
# article from which it was obtained.                                        #
#                                                                            #
##############################################################################
data_1
_audit_creation_method
;
Olex2 1.3
(compiled Nov 21 2019 18:26:39 for OlexSys, GUI svn.r6003)
;
_journal_date_recd_electronic     2020-12-22
_journal_date_accepted     2021-01-05
_journal_name_full     'Acta Crystallographica, Section E'
_journal_year     2021
_journal_volume     77
_journal_issue      2
_journal_page_first     96
_journal_page_last     100
_journal_paper_category     GO
_journal_paper_doi     10.1107/S205698902100013X
_journal_coeditor_code     WM5594
_publ_contact_author_name     'Stanislav I. Bezzubov'
_publ_contact_author_address
;
N.S. Kurnakov Institute of General and Inorganic Chemistry,
Russian Academy of Sciences, Leninsky pr. 31, Moscow 119991, Russia
;
_publ_contact_author_email     'bezzubov@igic.ras.ru'
_publ_contact_author_fax     ?
_publ_contact_author_phone     ?
_publ_section_title
;
Synthesis and comparative structural study of
2-(pyridin-2-yl)-1<i>H</i>-perimidine and its mono- and di-<i>N</i>-methylated
analogues
;
_publ_section_title_footnote     .
loop_
    _publ_author_name
    _publ_author_footnote
    _publ_author_address
    'Kalle, Paulina' .
;
Department of Chemistry, Lomonosov Moscow State University, Lenin's Hills,
1-3, Moscow, 119991, Russian Federation
N.S. Kurnakov Institute of General and Inorganic Chemistry,
Russian Academy of Sciences, Leninsky pr. 31, Moscow 119991,
Russian Federation
;
    'Tatarin, Sergei V.' .
;
Department of Chemistry, Lomonosov Moscow State University, Lenin's Hills,
1-3, Moscow, 119991, Russian Federation
N.S. Kurnakov Institute of General and Inorganic Chemistry,
Russian Academy of Sciences, Leninsky pr. 31, Moscow 119991,
Russian Federation
;
    'Zakharov, Alexander Yu.' .
;
N.S. Kurnakov Institute of General and Inorganic Chemistry,
Russian Academy of Sciences, Leninsky pr. 31, Moscow 119991,
Russian Federation
;
    'Kiseleva, Marina A.' .
;
Department of Chemistry, Lomonosov Moscow State University, Lenin's Hills,
1-3, Moscow, 119991, Russian Federation
N.S. Kurnakov Institute of General and Inorganic Chemistry,
Russian Academy of Sciences, Leninsky pr. 31, Moscow 119991,
Russian Federation
;
    'Bezzubov, Stanislav I.' .
;
N.S. Kurnakov Institute of General and Inorganic Chemistry,
Russian Academy of Sciences, Leninsky pr. 31, Moscow 119991,
Russian Federation
;
_publ_section_synopsis
;
A series of unsubstituted, mono- and di-<i>N</i>-methylated perimidines were
prepared and studied by single-crystal X-ray analysis and ^1^H NMR
spectroscopy.
;
_chemical_name_systematic
;
2-(Pyridin-2-yl)-1<i>H</i>-perimidine
;
_chemical_name_common     ?
_chemical_formula_moiety     'C16 H11 N3'
_chemical_formula_sum     'C16 H11 N3'
_chemical_formula_iupac     'C16 H11 N3'
_chemical_formula_weight     245.28
_chemical_melting_point     ?
_space_group_crystal_system     monoclinic
_space_group_name_H-M_alt     'P 1 21/c 1'
_space_group_name_Hall     '-P 2ybc'
loop_
    _space_group_symop_operation_xyz
    'x, y, z'
    '-x, y+1/2, -z+1/2'
    '-x, -y, -z'
    'x, -y-1/2, z-1/2'
_cell_length_a     13.5479(5)
_cell_length_b     5.0242(2)
_cell_length_c     17.3881(7)
_cell_angle_alpha     90
_cell_angle_beta     101.382(2)
_cell_angle_gamma     90
_cell_volume     1160.28(8)
_cell_formula_units_Z     4
_cell_measurement_reflns_used     7163
_cell_measurement_theta_min     3.064
_cell_measurement_theta_max     28.270
_cell_measurement_temperature     100
_exptl_crystal_description     needle
_exptl_crystal_colour     red
_exptl_crystal_size_max     0.42
_exptl_crystal_size_mid     0.1
_exptl_crystal_size_min     0.08
_exptl_crystal_density_diffrn     1.404
_exptl_crystal_density_meas     ?
_exptl_crystal_density_method     ?
_exptl_crystal_F_000     512
_exptl_absorpt_coefficient_mu     0.086
_exptl_absorpt_correction_type     multi-scan
_exptl_absorpt_process_details
;
(<i>SADABS</i>; Krause <i>et al.</i>, 2015)
;
_exptl_absorpt_correction_T_min     0.6843
_exptl_absorpt_correction_T_max     0.7457
_diffrn_ambient_temperature     100
_diffrn_source     'microfocus sealed X-ray tube'
_diffrn_source_power     1.5
_diffrn_source_voltage     50.0
_diffrn_source_current     30.0
_diffrn_radiation_type     MoK\a
_diffrn_radiation_wavelength     0.71073
_diffrn_radiation_monochromator     'focusing mirrors'
_diffrn_measurement_device_type     'Bruker D8 Venture'
_diffrn_measurement_device     '3-circle diffractometer'
_diffrn_measurement_method     \w-scan
_diffrn_detector     'Bruker PHOTON III CMOS'
_diffrn_detector_area_resol_mean     10.4
_diffrn_reflns_number     16322
_diffrn_reflns_av_R_equivalents     0.0362
_diffrn_reflns_av_unetI/netI     0.0296
_diffrn_reflns_theta_min     3.497
_diffrn_reflns_theta_max     28.290
_diffrn_reflns_theta_full     25.242
_diffrn_measured_fraction_theta_max     0.990
_diffrn_measured_fraction_theta_full     0.994
_diffrn_reflns_limit_h_min     -18
_diffrn_reflns_limit_h_max     18
_diffrn_reflns_limit_k_min     -6
_diffrn_reflns_limit_k_max     6
_diffrn_reflns_limit_l_min     -23
_diffrn_reflns_limit_l_max     22
_diffrn_standards_number     0
_diffrn_radiation_probe     x-ray
_refine_special_details     ?
_reflns_number_total     2866
_reflns_number_gt     2405
_reflns_threshold_expression     'I > 2\s(I)'
_refine_ls_structure_factor_coef     Fsqd
_refine_ls_matrix_type     full
_refine_ls_R_factor_all     0.0669
_refine_ls_R_factor_gt     0.0568
_refine_ls_wR_factor_gt     0.1348
_refine_ls_wR_factor_ref     0.1402
_refine_ls_goodness_of_fit_ref     1.052
_refine_ls_restrained_S_all     1.052
_refine_ls_number_reflns     2866
_refine_ls_number_parameters     216
_refine_ls_number_restraints     0
_refine_ls_hydrogen_treatment     refall
_refine_ls_weighting_scheme     calc
_refine_ls_weighting_details
              'w=1/[\s^2^(Fo^2^)+(0.0570P)^2^+1.1159P] where P=(Fo^2^+2Fc^2^)/3'
_atom_sites_solution_hydrogens     difmap
_atom_sites_solution_primary     dual
_atom_sites_solution_secondary     ?
_refine_ls_shift/su_max     0.000
_refine_ls_shift/su_mean     0.000
_refine_diff_density_max     0.393
_refine_diff_density_min     -0.327
_refine_ls_extinction_method     none
_refine_ls_extinction_coef     .
loop_
    _atom_type_symbol
    _atom_type_description
    _atom_type_scat_dispersion_real
    _atom_type_scat_dispersion_imag
    _atom_type_scat_source
    'C' 'C' 0.0033 0.0016
                         'International Tables Vol C Tables 4.2.6.8 and 6.1.1.4'
    'H' 'H' 0.0000 0.0000
                         'International Tables Vol C Tables 4.2.6.8 and 6.1.1.4'
    'N' 'N' 0.0061 0.0033
                         'International Tables Vol C Tables 4.2.6.8 and 6.1.1.4'
_computing_data_collection
;
APEX3 (Bruker, 2017)
;
_computing_cell_refinement
;
SAINT (Bruker, 2017)
;
_computing_data_reduction
;
SAINT (Bruker, 2017)
;
_computing_structure_solution
;
SHELXT (Sheldrick, 2015a)
;
_computing_structure_refinement
;
SHELXL (Sheldrick, 2015b)
;
_computing_molecular_graphics
;
<i>OLEX2</i> (Dolomanov <i>et al.</i>,  2009)
;
_computing_publication_material
;
publCIF (Westrip, 2010)
;
loop_
    _atom_site_type_symbol
    _atom_site_label
    _atom_site_fract_x
    _atom_site_fract_y
    _atom_site_fract_z
    _atom_site_U_iso_or_equiv
    _atom_site_adp_type
    _atom_site_calc_flag
    _atom_site_occupancy
    _atom_site_disorder_assembly
    _atom_site_disorder_group
    N N1 0.67572(10) 0.4402(3) 0.27627(8) 0.0154(3) Uani d 1 . .
    N N3 0.71391(10) 0.0786(3) 0.17704(8) 0.0168(3) Uani d 1 . .
    N N2 0.84493(10) 0.5837(3) 0.30290(8) 0.0155(3) Uani d 1 . .
    C C12 0.79419(12) 0.2223(3) 0.21158(9) 0.0143(3) Uani d 1 . .
    C C10 0.64357(12) 0.6204(3) 0.32655(9) 0.0149(3) Uani d 1 . .
    C C1 0.77359(12) 0.4307(3) 0.26757(9) 0.0142(3) Uani d 1 . .
    C C2 0.81956(12) 0.7734(3) 0.35506(9) 0.0150(3) Uani d 1 . .
    C C13 0.89068(12) 0.1825(3) 0.19733(9) 0.0156(3) Uani d 1 . .
    C C3 0.89194(13) 0.9430(3) 0.39534(9) 0.0174(3) Uani d 1 . .
    C C8 0.52046(13) 0.8239(4) 0.38981(10) 0.0200(4) Uani d 1 . .
    C C16 0.72925(13) -0.1115(3) 0.12658(10) 0.0189(4) Uani d 1 . .
    C C15 0.82269(13) -0.1659(3) 0.10900(9) 0.0191(4) Uani d 1 . .
    C C9 0.54570(12) 0.6318(3) 0.33781(9) 0.0182(3) Uani d 1 . .
    C C6 0.69204(12) 0.9893(3) 0.41877(9) 0.0168(3) Uani d 1 . .
    C C5 0.76845(13) 1.1625(3) 0.45756(9) 0.0186(3) Uani d 1 . .
    C C14 0.90460(13) -0.0168(3) 0.14534(10) 0.0181(3) Uani d 1 . .
    C C11 0.71827(12) 0.7951(3) 0.36697(9) 0.0145(3) Uani d 1 . .
    C C7 0.59039(13) 0.9992(4) 0.42875(10) 0.0201(4) Uani d 1 . .
    C C4 0.86549(13) 1.1376(3) 0.44599(9) 0.0187(4) Uani d 1 . .
    H H3 0.9603(15) 0.931(4) 0.3862(11) 0.020(5) Uiso d 1 . .
    H H13 0.9452(16) 0.282(4) 0.2226(12) 0.024(5) Uiso d 1 . .
    H H8 0.4528(16) 0.829(4) 0.3965(12) 0.024(5) Uiso d 1 . .
    H H14 0.9698(17) -0.050(5) 0.1362(13) 0.031(6) Uiso d 1 . .
    H H9 0.4957(14) 0.510(4) 0.3102(11) 0.016(5) Uiso d 1 . .
    H H7 0.5720(16) 1.125(5) 0.4625(13) 0.030(6) Uiso d 1 . .
    H H4 0.9168(15) 1.252(4) 0.4733(12) 0.023(5) Uiso d 1 . .
    H H16 0.6709(15) -0.203(4) 0.1022(12) 0.024(5) Uiso d 1 . .
    H H1 0.6349(17) 0.326(5) 0.2490(13) 0.032(6) Uiso d 1 . .
    H H5 0.7526(14) 1.292(4) 0.4910(12) 0.019(5) Uiso d 1 . .
    H H15 0.8299(15) -0.302(4) 0.0730(12) 0.024(5) Uiso d 1 . .
loop_
    _atom_site_aniso_label
    _atom_site_aniso_U_11
    _atom_site_aniso_U_22
    _atom_site_aniso_U_33
    _atom_site_aniso_U_12
    _atom_site_aniso_U_13
    _atom_site_aniso_U_23
    N1 0.0149(6) 0.0159(7) 0.0152(6) -0.0011(5) 0.0022(5) -0.0026(5)
    N3 0.0164(6) 0.0168(7) 0.0166(7) -0.0005(5) 0.0016(5) 0.0003(5)
    N2 0.0172(6) 0.0147(7) 0.0147(6) 0.0004(5) 0.0033(5) 0.0008(5)
    C12 0.0176(7) 0.0129(7) 0.0120(7) 0.0013(6) 0.0018(6) 0.0024(6)
    C10 0.0172(7) 0.0141(7) 0.0128(7) 0.0016(6) 0.0016(6) 0.0016(6)
    C1 0.0169(7) 0.0127(7) 0.0130(7) 0.0016(6) 0.0030(6) 0.0023(6)
    C2 0.0183(8) 0.0132(7) 0.0135(7) 0.0008(6) 0.0034(6) 0.0034(6)
    C13 0.0154(7) 0.0155(8) 0.0150(7) -0.0010(6) 0.0011(6) -0.0002(6)
    C3 0.0194(8) 0.0166(8) 0.0158(7) -0.0012(6) 0.0022(6) 0.0024(6)
    C8 0.0166(8) 0.0262(9) 0.0177(8) 0.0044(7) 0.0047(6) 0.0012(7)
    C16 0.0223(8) 0.0160(8) 0.0165(8) -0.0024(7) -0.0010(6) -0.0006(6)
    C15 0.0284(9) 0.0142(8) 0.0143(7) 0.0027(6) 0.0031(6) -0.0008(6)
    C9 0.0177(8) 0.0197(8) 0.0165(8) 0.0013(6) 0.0017(6) -0.0005(6)
    C6 0.0240(8) 0.0141(7) 0.0118(7) 0.0020(6) 0.0026(6) 0.0025(6)
    C5 0.0288(9) 0.0132(8) 0.0135(7) 0.0013(7) 0.0035(6) -0.0006(6)
    C14 0.0181(8) 0.0200(8) 0.0167(8) 0.0042(6) 0.0044(6) 0.0019(6)
    C11 0.0186(8) 0.0129(7) 0.0121(7) 0.0014(6) 0.0030(6) 0.0026(6)
    C7 0.0248(9) 0.0202(8) 0.0162(8) 0.0063(7) 0.0059(6) -0.0017(7)
    C4 0.0260(8) 0.0148(8) 0.0137(7) -0.0047(7) -0.0002(6) 0.0009(6)
_geom_special_details
;
 All esds (except the esd in the dihedral angle between two l.s. planes)
 are estimated using the full covariance matrix.  The cell esds are taken
 into account individually in the estimation of esds in distances, angles
 and torsion angles; correlations between esds in cell parameters are only
 used when they are defined by crystal symmetry.  An approximate (isotropic)
 treatment of cell esds is used for estimating esds involving l.s. planes.
;
loop_
    _geom_bond_atom_site_label_1
    _geom_bond_atom_site_label_2
    _geom_bond_site_symmetry_2
    _geom_bond_distance
    _geom_bond_publ_flag
    N1 C10 . 1.387(2) ?
    N1 C1 . 1.365(2) ?
    N1 H1 . 0.87(2) ?
    N3 C12 . 1.344(2) ?
    N3 C16 . 1.341(2) ?
    N2 C1 . 1.292(2) ?
    N2 C2 . 1.404(2) ?
    C12 C1 . 1.493(2) ?
    C12 C13 . 1.392(2) ?
    C10 C9 . 1.379(2) ?
    C10 C11 . 1.417(2) ?
    C2 C3 . 1.381(2) ?
    C2 C11 . 1.432(2) ?
    C13 C14 . 1.387(2) ?
    C13 H13 . 0.93(2) ?
    C3 C4 . 1.409(2) ?
    C3 H3 . 0.97(2) ?
    C8 C9 . 1.410(2) ?
    C8 C7 . 1.371(2) ?
    C8 H8 . 0.95(2) ?
    C16 C15 . 1.387(2) ?
    C16 H16 . 0.94(2) ?
    C15 C14 . 1.384(2) ?
    C15 H15 . 0.94(2) ?
    C9 H9 . 0.97(2) ?
    C6 C5 . 1.417(2) ?
    C6 C11 . 1.420(2) ?
    C6 C7 . 1.422(2) ?
    C5 C4 . 1.374(2) ?
    C5 H5 . 0.93(2) ?
    C14 H14 . 0.94(2) ?
    C7 H7 . 0.93(2) ?
    C4 H4 . 0.95(2) ?
loop_
    _geom_angle_atom_site_label_1
    _geom_angle_atom_site_label_2
    _geom_angle_atom_site_label_3
    _geom_angle_site_symmetry_1
    _geom_angle_site_symmetry_3
    _geom_angle
    _geom_angle_publ_flag
    C10 N1 H1 . . 122.0(15) ?
    C1 N1 C10 . . 121.71(14) ?
    C1 N1 H1 . . 116.3(15) ?
    C16 N3 C12 . . 117.31(14) ?
    C1 N2 C2 . . 117.11(14) ?
    N3 C12 C1 . . 115.40(14) ?
    N3 C12 C13 . . 123.28(15) ?
    C13 C12 C1 . . 121.31(14) ?
    N1 C10 C11 . . 115.76(14) ?
    C9 C10 N1 . . 123.16(15) ?
    C9 C10 C11 . . 121.09(15) ?
    N1 C1 C12 . . 114.06(14) ?
    N2 C1 N1 . . 125.35(15) ?
    N2 C1 C12 . . 120.59(14) ?
    N2 C2 C11 . . 120.58(14) ?
    C3 C2 N2 . . 120.44(14) ?
    C3 C2 C11 . . 118.98(15) ?
    C12 C13 H13 . . 121.8(13) ?
    C14 C13 C12 . . 118.23(15) ?
    C14 C13 H13 . . 119.9(13) ?
    C2 C3 C4 . . 120.17(15) ?
    C2 C3 H3 . . 118.9(12) ?
    C4 C3 H3 . . 120.9(12) ?
    C9 C8 H8 . . 117.3(13) ?
    C7 C8 C9 . . 121.68(15) ?
    C7 C8 H8 . . 121.0(13) ?
    N3 C16 C15 . . 123.42(15) ?
    N3 C16 H16 . . 114.7(13) ?
    C15 C16 H16 . . 121.8(13) ?
    C16 C15 H15 . . 120.4(12) ?
    C14 C15 C16 . . 118.52(15) ?
    C14 C15 H15 . . 121.0(12) ?
    C10 C9 C8 . . 118.76(15) ?
    C10 C9 H9 . . 120.1(11) ?
    C8 C9 H9 . . 121.1(11) ?
    C5 C6 C11 . . 118.24(15) ?
    C5 C6 C7 . . 123.66(15) ?
    C11 C6 C7 . . 118.11(15) ?
    C6 C5 H5 . . 119.6(12) ?
    C4 C5 C6 . . 120.29(15) ?
    C4 C5 H5 . . 120.2(12) ?
    C13 C14 H14 . . 119.4(14) ?
    C15 C14 C13 . . 119.24(15) ?
    C15 C14 H14 . . 121.4(14) ?
    C10 C11 C2 . . 119.48(14) ?
    C10 C11 C6 . . 119.78(14) ?
    C6 C11 C2 . . 120.74(15) ?
    C8 C7 C6 . . 120.58(15) ?
    C8 C7 H7 . . 120.3(13) ?
    C6 C7 H7 . . 119.2(13) ?
    C3 C4 H4 . . 118.7(12) ?
    C5 C4 C3 . . 121.57(15) ?
    C5 C4 H4 . . 119.8(12) ?
loop_
    _geom_torsion_atom_site_label_1
    _geom_torsion_atom_site_label_2
    _geom_torsion_atom_site_label_3
    _geom_torsion_atom_site_label_4
    _geom_torsion_site_symmetry_1
    _geom_torsion_site_symmetry_2
    _geom_torsion_site_symmetry_3
    _geom_torsion_site_symmetry_4
    _geom_torsion
    _geom_torsion_publ_flag
    N1 C10 C9 C8 . . . . -179.50(15) ?
    N1 C10 C11 C2 . . . . -1.0(2) ?
    N1 C10 C11 C6 . . . . 179.00(14) ?
    N3 C12 C1 N1 . . . . 1.1(2) ?
    N3 C12 C1 N2 . . . . -178.67(14) ?
    N3 C12 C13 C14 . . . . -0.5(2) ?
    N3 C16 C15 C14 . . . . 0.1(3) ?
    N2 C2 C3 C4 . . . . 178.31(14) ?
    N2 C2 C11 C10 . . . . 1.0(2) ?
    N2 C2 C11 C6 . . . . -179.07(14) ?
    C12 N3 C16 C15 . . . . 0.2(2) ?
    C12 C13 C14 C15 . . . . 0.8(2) ?
    C10 N1 C1 N2 . . . . -0.8(2) ?
    C10 N1 C1 C12 . . . . 179.41(13) ?
    C1 N1 C10 C9 . . . . -178.72(15) ?
    C1 N1 C10 C11 . . . . 1.0(2) ?
    C1 N2 C2 C3 . . . . 179.62(14) ?
    C1 N2 C2 C11 . . . . -0.7(2) ?
    C1 C12 C13 C14 . . . . 179.19(14) ?
    C2 N2 C1 N1 . . . . 0.7(2) ?
    C2 N2 C1 C12 . . . . -179.58(13) ?
    C2 C3 C4 C5 . . . . 0.8(2) ?
    C13 C12 C1 N1 . . . . -178.61(14) ?
    C13 C12 C1 N2 . . . . 1.6(2) ?
    C3 C2 C11 C10 . . . . -179.38(14) ?
    C3 C2 C11 C6 . . . . 0.6(2) ?
    C16 N3 C12 C1 . . . . -179.71(13) ?
    C16 N3 C12 C13 . . . . 0.0(2) ?
    C16 C15 C14 C13 . . . . -0.6(2) ?
    C9 C10 C11 C2 . . . . 178.63(15) ?
    C9 C10 C11 C6 . . . . -1.3(2) ?
    C9 C8 C7 C6 . . . . -1.1(3) ?
    C6 C5 C4 C3 . . . . 0.5(2) ?
    C5 C6 C11 C10 . . . . -179.34(14) ?
    C5 C6 C11 C2 . . . . 0.7(2) ?
    C5 C6 C7 C8 . . . . -179.48(16) ?
    C11 C10 C9 C8 . . . . 0.8(2) ?
    C11 C2 C3 C4 . . . . -1.3(2) ?
    C11 C6 C5 C4 . . . . -1.3(2) ?
    C11 C6 C7 C8 . . . . 0.6(2) ?
    C7 C8 C9 C10 . . . . 0.4(3) ?
    C7 C6 C5 C4 . . . . 178.83(16) ?
    C7 C6 C11 C10 . . . . 0.6(2) ?
    C7 C6 C11 C2 . . . . -179.37(14) ?
_shelx_space_group_comment
;
The symmetry employed for this shelxl refinement is uniquely defined
by the following loop, which should always be used as a source of
symmetry information in preference to the above space-group names.
They are only intended as comments.
;
_shelx_estimated_absorpt_T_min     0.965
_shelx_estimated_absorpt_T_max     0.993
_shelx_hkl_file
;
   3   0   0 3507.65   86.09
  -3   0   0 3485.45   85.29
  -3   0   0 3373.66   85.99
  -4   0   0  145.89    4.90
  -4   0   0  149.49    6.20
  -4   0   0  154.88    6.10
  -4   0   0  148.69    4.90
   4   0   0  154.28    6.20
   4   0   0  146.59    6.20
   5   0   0 2744.53   68.79
  -5   0   0 2633.04   68.59
  -5   0   0 2696.23   68.99
  -5   0   0 2711.13   67.39
   5   0   0 2718.83   68.79
  -5   0   0 2681.33   67.29
  -6   0   0   81.09    4.10
  -6   0   0   81.69    6.30
   6   0   0   81.29    6.60
  -6   0   0   73.29    4.20
  -7   0   0  331.57   12.70
   7   0   0  351.36   12.80
   7   0   0  334.97   12.70
  -7   0   0  347.37   10.60
  -7   0   0  345.67   10.40
  -7   0   0  323.67   12.10
  -8   0   0   51.09    5.70
   8   0   0   61.49    6.30
  -8   0   0   50.39    5.50
  -8   0   0   58.89    3.80
  -8   0   0   54.59    3.90
   8   0   0   60.79    6.30
  -9   0   0   92.69    7.00
  -9   0   0   98.29    5.00
   9   0   0  103.69    7.60
  -9   0   0  106.49    5.20
   9   0   0  102.79    7.70
  -9   0   0  100.19    7.00
 -10   0   0  256.27    9.40
 -10   0   0  237.08   11.60
  10   0   0  255.17   11.90
  10   0   0  237.28   11.60
 -10   0   0  235.18   11.10
  11   0   0   82.59    8.80
 -11   0   0   81.19    7.90
  11   0   0   77.09    8.50
 -11   0   0   91.09    7.80
  12   0   0   44.00    7.10
 -12   0   0   55.69    7.30
 -13   0   0   14.50    5.30
  13   0   0   12.90    6.20
  14   0   0   24.00    6.70
 -14   0   0   15.50    5.50
  15   0   0   70.79   10.00
 -15   0   0   68.39    9.20
  16   0   0  321.67   16.60
 -16   0   0  323.87   17.00
 -17   0   0  115.39   11.10
  17   0   0  122.79   11.50
   0  -1   0   -0.60    1.60
   0  -1   0    1.20    1.90
   0   1   0   -0.40    1.70
   0   1   0    0.20    1.70
   1  -1   0   77.99    4.00
  -1  -1   0   79.89    3.60
  -1  -1   0   80.79    3.90
   1  -1   0   82.89    4.20
  -1   1   0   74.69    3.90
   1   1   0   85.49    3.90
  -1   1   0   85.39    4.30
   1   1   0   77.69    3.70
   1   1   0   78.79    3.90
   2  -1   0  470.05   13.60
  -2  -1   0  481.65   13.60
   2  -1   0  493.65   14.10
  -2  -1   0  485.85   13.20
  -2   1   0  487.75   14.20
   2   1   0  477.75   13.50
   2   1   0  468.35   13.60
   2   1   0  489.05   13.20
   2   1   0  484.05   13.70
  -2   1   0  469.85   13.40
   3  -1   0  113.39    4.90
  -3  -1   0  108.99    5.20
   3  -1   0  117.89    4.40
  -3  -1   0  119.09    4.20
  -3  -1   0  110.89    4.90
   3  -1   0  112.19    5.20
   3   1   0  113.79    5.30
  -3   1   0  111.99    4.30
  -3   1   0  102.19    4.80
  -3   1   0  117.49    5.30
   3   1   0  115.69    5.10
   3   1   0  111.89    4.10
  -4  -1   0  384.76   12.30
   4  -1   0  374.06   12.00
   4  -1   0  377.36   11.80
   4  -1   0  381.36   11.30
  -4  -1   0  370.26   11.60
  -4   1   0  370.66   11.70
   4   1   0  380.56   11.80
   4   1   0  384.46   12.30
  -4   1   0  393.36   12.20
  -4   1   0  382.76   11.30
   5  -1   0  146.39    7.20
  -5  -1   0  152.48    7.70
   5  -1   0  137.79    6.90
  -5  -1   0  157.38    7.00
   5   1   0  168.48    8.10
  -5   1   0  153.18    6.80
  -5   1   0  162.68    7.40
   5   1   0  173.18    7.70
  -5   1   0  169.68    7.30
  -6  -1   0  333.27   11.70
   6  -1   0  356.56   15.90
  -6  -1   0  348.87   13.00
   6   1   0  339.47   12.70
  -6   1   0  342.57   12.30
  -6   1   0  325.97   11.70
  -6   1   0  305.37   11.30
  -6   1   0  357.06   12.00
  -7  -1   0 1443.46   39.20
  -7  -1   0 1430.46   40.40
   7  -1   0 1483.65   39.60
  -7   1   0 1414.16   39.60
   7   1   0 1442.96   39.80
  -7   1   0 1442.96   39.40
  -7   1   0 1480.05   39.20
  -7   1   0 1481.55   39.50
   7   1   0 1491.05   40.40
  -8  -1   0  458.05   15.40
   8  -1   0  457.35   15.60
  -8  -1   0  482.55   16.70
   8  -1   0  462.75   15.90
   8   1   0  475.05   16.50
  -8   1   0  487.05   16.50
  -8   1   0  455.25   15.90
  -8   1   0  455.65   15.60
   8   1   0  453.05   16.40
  -8   1   0  470.55   15.40
   9  -1   0   54.49    6.50
   9  -1   0   56.69    6.70
  -9  -1   0   69.89    6.70
  -9  -1   0   57.49    5.80
   9   1   0   52.89    6.60
  -9   1   0   55.59    5.80
  -9   1   0   64.29    5.20
  -9   1   0   61.29    5.30
  -9   1   0   55.99    6.50
   9   1   0   57.79    7.50
  10  -1   0 1738.13   48.90
 -10  -1   0 1744.93   50.09
  10  -1   0 1774.92   48.80
  10   1   0 1802.12   49.80
  10   1   0 1666.23   49.50
 -10   1   0 1750.22   49.00
 -10   1   0 1807.42   47.60
 -10   1   0 1908.31   50.09
 -11  -1   0   67.69    7.60
 -11  -1   0   69.29    7.00
  11  -1   0   64.09    8.10
  11  -1   0   65.19    8.20
  11   1   0   72.89    9.60
  11   1   0   64.99    8.70
 -11   1   0   66.59    7.30
 -11   1   0   73.59    7.30
 -11   1   0   69.49    6.20
 -11   1   0   61.69    7.60
  12  -1   0  218.98   12.30
  12  -1   0  244.78   15.40
 -12  -1   0  233.38   12.80
 -12   1   0  249.08   10.60
 -12   1   0  225.08   12.10
  12   1   0  218.08   18.50
 -12   1   0  242.88   10.80
  13  -1   0  114.69   10.40
 -13  -1   0  114.99    9.90
 -13   1   0  121.39   11.50
 -13   1   0  127.09    7.50
  13   1   0  104.39   10.90
 -13   1   0  121.39    8.10
  14  -1   0    4.90    5.70
 -14  -1   0   10.30    5.00
 -14   1   0    3.60    3.30
 -14   1   0    7.20    5.00
  14   1   0    2.20    6.00
  15  -1   0   10.20    5.80
 -15  -1   0    2.40    4.40
  15   1   0   -4.80    5.80
 -15   1   0    3.30    4.50
 -15   1   0   -1.80    3.10
  16  -1   0   50.69    7.90
 -16  -1   0   47.30   10.80
 -16   1   0   41.60    7.50
  16   1   0   48.30    8.90
 -17  -1   0    5.10    5.20
  17   1   0   -2.80    6.40
   0  -2   0  257.27    9.60
   0  -2   0  269.77   10.00
   0   2   0  275.47   10.20
   0   2   0  254.97    9.50
  -1  -2   0  100.99    5.80
   1  -2   0   99.79    5.80
  -1  -2   0   98.59    5.60
  -1  -2   0   98.29    4.50
   1  -2   0  101.99    6.20
   1   2   0   88.09    4.50
   1   2   0   97.29    5.80
  -1   2   0   91.49    5.40
   1   2   0   97.59    5.70
  -1   2   0  101.79    6.20
  -2  -2   0   60.79    4.90
  -2  -2   0   52.39    4.30
   2  -2   0   51.89    5.10
   2  -2   0   48.40    7.20
  -2   2   0   51.79    5.50
   2   2   0   49.50    4.50
  -2   2   0   63.89    5.50
   2   2   0   69.09    5.30
   2   2   0   53.09    5.30
  -3  -2   0 2151.38   54.89
   3  -2   0 2132.59   56.29
  -3  -2   0 2085.69   54.69
   3  -2   0 2061.79   55.29
   3   2   0 2107.49   55.49
   3   2   0 2137.09   54.79
   3   2   0 2123.09   54.79
  -3   2   0 2237.38   56.69
  -3   2   0 2077.69   54.99
  -4  -2   0  609.84   17.50
  -4  -2   0  603.04   18.30
   4  -2   0  616.24   19.80
   4  -2   0  594.14   19.10
   4   2   0  579.54   17.30
   4   2   0  601.14   18.20
   4   2   0  587.74   18.30
  -4   2   0  587.34   18.00
   4   2   0  598.04   18.40
  -5  -2   0  940.61   28.50
   5  -2   0  922.21   26.60
  -5  -2   0  950.10   25.20
   5  -2   0  916.51   27.20
  -5   2   0  903.61   26.20
   5   2   0  936.31   26.40
   5   2   0  937.21   26.60
   5   2   0  861.61   24.80
   5   2   0  900.11   26.50
  -5   2   0  962.00   27.70
   6  -2   0  165.88    8.10
  -6  -2   0  163.68    8.30
  -6  -2   0  166.28    6.40
   6  -2   0  157.08    8.40
  -6   2   0  159.18    6.80
   6   2   0  155.18    6.50
  -6   2   0  167.28    8.70
   6   2   0  165.08    8.60
   6   2   0  164.28    8.40
  -6   2   0  164.88    7.90
   7  -2   0  264.87    9.70
  -7  -2   0  264.17   11.40
   7  -2   0  257.07   10.90
  -7   2   0  267.77   10.90
   7   2   0  266.77   11.60
   7   2   0  267.57   11.20
  -7   2   0  270.97   11.60
  -7   2   0  261.77    9.70
   8  -2   0    1.40    3.20
  -8  -2   0    3.00    3.20
   8  -2   0   -0.50    3.00
  -8  -2   0    1.90    2.90
  -8   2   0    0.80    2.70
   8   2   0    0.70    3.80
  -8   2   0    3.00    2.70
  -8   2   0    0.20    3.30
  -8   2   0    2.60    3.20
   8   2   0    1.60    3.80
  -9  -2   0   90.39    7.90
   9  -2   0   98.29    7.60
   9  -2   0   96.59    7.20
  -9  -2   0   94.59    7.20
  -9   2   0  103.29    7.90
  -9   2   0   96.49    7.00
   9   2   0   92.99    8.50
   9   2   0  116.59    9.00
  -9   2   0  102.39    7.00
  -9   2   0   92.59   10.00
 -10  -2   0   49.99    6.10
  10  -2   0   31.30    5.60
  10  -2   0   34.90    5.40
 -10  -2   0   29.30    5.70
 -10   2   0   37.00    6.00
 -10   2   0   39.30    6.50
  10   2   0   38.60    7.10
  10   2   0   40.60    6.90
 -10   2   0   35.60    5.50
  11  -2   0  258.57   13.50
  11  -2   0  217.68   11.50
 -11  -2   0  242.68   13.30
 -11   2   0  251.87   12.40
 -11   2   0  255.97   11.90
 -11   2   0  252.27   11.80
  12  -2   0   70.09    8.50
  12  -2   0   85.29    8.80
 -12  -2   0   88.49    9.20
 -12   2   0   92.29    8.20
 -12   2   0  100.99    7.80
 -12   2   0   87.09    8.30
  12   2   0   97.29   11.20
 -13  -2   0   96.79    9.80
  13  -2   0   84.59    8.90
  13  -2   0  118.29    9.90
 -13   2   0  112.59    9.20
 -13   2   0  108.09    9.00
  13   2   0  103.89   12.10
  14  -2   0    2.70    4.80
 -14  -2   0    5.80    5.20
 -14   2   0    5.80    4.30
 -14   2   0   -2.60    3.90
  14   2   0    8.70    7.00
  15  -2   0   55.69    8.30
 -15  -2   0   49.70    9.30
 -15   2   0   48.50    7.50
 -15   2   0   32.40    6.30
  15   2   0   37.50    8.80
 -16  -2   0   41.30    8.10
  16  -2   0   69.99    9.70
 -16   2   0   36.30    7.60
 -16   2   0   48.30    7.40
  16   2   0   48.40   10.10
   0  -3   0    1.80    2.80
   0  -3   0   -1.70    2.50
   0   3   0   -0.10    2.90
   0   3   0   -0.20    2.50
   1  -3   0   26.00    4.50
  -1  -3   0   24.20    4.10
  -1  -3   0   19.50    3.80
   1  -3   0   29.40    4.60
  -1   3   0   27.30    4.10
  -1   3   0   23.10    4.40
   1   3   0   26.20    4.20
   1   3   0   32.00    5.30
  -2  -3   0  381.06   14.00
  -2  -3   0  372.16   12.10
   2  -3   0  386.86   14.10
   2  -3   0  379.76   14.60
  -2  -3   0  391.86   14.00
   2   3   0  380.96   14.00
  -2   3   0  382.06   13.70
  -2   3   0  401.46   15.30
   2   3   0  391.96   14.30
  -3  -3   0  988.10   27.50
   3  -3   0  998.10   30.20
   3  -3   0  986.70   29.20
   3   3   0 1019.50   27.70
  -3   3   0  994.60   28.70
  -3   3   0 1024.70   30.60
   3   3   0  938.21   29.00
   3   3   0  991.00   29.10
   4  -3   0  116.09    7.50
  -4  -3   0  115.49    6.70
  -4  -3   0  105.29    7.40
   4  -3   0  112.89    7.70
  -4   3   0  112.69    6.80
   4   3   0  114.49    6.90
   4   3   0  117.59    7.50
  -4   3   0  107.69    7.90
   4   3   0  117.39    7.20
  -5  -3   0   14.80    3.70
  -5  -3   0   27.10    4.00
   5  -3   0   19.20    4.00
   5  -3   0   22.40    4.30
   5   3   0   21.60    4.20
   5   3   0   23.30    4.60
   5   3   0   22.80    4.00
  -5   3   0   18.10    4.30
  -5   3   0   19.80    3.90
   5   3   0   21.00    4.20
  -6  -3   0    3.30    3.40
   6  -3   0    6.10    3.70
   6  -3   0    3.00    3.50
   6   3   0    4.30    3.40
   6   3   0    3.10    3.80
   6   3   0    5.00    3.90
  -6   3   0    4.30    3.30
   6   3   0    5.90    3.60
  -6   3   0    5.20    3.10
  -7  -3   0   69.39    6.90
   7  -3   0   77.09    7.30
  -7  -3   0   74.99    5.20
  -7   3   0   74.39    7.80
   7   3   0   73.09    6.70
   7   3   0   77.09    6.00
  -7   3   0   71.29    6.60
   7   3   0   76.19    7.50
   7   3   0   77.79    7.70
  -8  -3   0   82.39    5.60
   8  -3   0   77.19    7.70
  -8  -3   0   77.69    7.60
   8   3   0   71.19    8.00
   8   3   0   72.79    7.00
   8   3   0   73.99    8.10
  -8   3   0   77.89    7.00
  -8   3   0   72.29    8.20
   8   3   0   72.89    6.10
   9  -3   0  119.59    9.30
  -9  -3   0   94.49    8.60
   9   3   0   91.29    9.20
   9   3   0  114.99   10.10
  -9   3   0   99.39    8.50
  -9   3   0  111.09    9.50
 -10  -3   0   15.30    5.50
  10  -3   0   20.00    5.50
  10   3   0   18.40    6.10
 -10   3   0   13.90    5.70
 -10   3   0   18.40    5.40
  11  -3   0    4.30    5.10
 -11  -3   0    0.70    4.00
  11  -3   0    6.90    4.00
 -11   3   0    8.50    3.70
  11   3   0    8.10    6.20
 -12  -3   0  113.39   10.10
  12  -3   0  123.09   10.60
  12  -3   0  111.29    8.50
 -12   3   0  139.59    8.50
 -12   3   0  117.69   10.60
  12   3   0  112.49   12.00
  13  -3   0    1.00    5.10
  13  -3   0    4.80    4.60
 -13  -3   0    2.30    4.50
 -13   3   0    3.10    3.70
 -13   3   0   -4.00    4.60
  13   3   0    1.20    7.00
  14  -3   0   12.10    6.00
 -14  -3   0    4.10    6.00
 -14   3   0   16.40    4.90
  14   3   0    2.60    7.60
 -14   3   0    2.50    5.10
  15  -3   0   14.40    6.80
 -15  -3   0    4.30    5.10
  15   3   0    9.10    8.20
 -15   3   0    2.50    5.80
 -15   3   0   16.40    4.80
   0  -4   0   77.19    7.30
   0   4   0   76.39    6.80
   0   4   0   81.29    8.40
  -1  -4   0   35.90    5.70
  -1  -4   0   38.70    5.90
   1  -4   0   36.60    5.80
   1  -4   0   37.90    6.40
  -1   4   0   38.40    5.40
   1   4   0   32.50    5.80
  -1   4   0   32.00    5.60
   1   4   0   38.00    5.50
  -2  -4   0   10.50    4.30
   2  -4   0    0.40    3.30
  -2  -4   0    7.40    4.00
   2  -4   0    4.70    3.90
  -2   4   0    6.10    4.60
   2   4   0    5.10    4.30
  -2   4   0    3.90    3.30
   2   4   0    3.50    3.40
  -3  -4   0   52.39    6.40
   3  -4   0   44.80    6.60
  -3  -4   0   48.00    6.50
   3  -4   0   55.09    6.90
   3   4   0   44.10    5.40
  -3   4   0   47.70    7.50
  -3   4   0   51.79    6.10
   3   4   0   54.09    7.80
   3   4   0   55.69    6.40
  -4  -4   0   12.80    3.90
   4  -4   0    7.90    4.50
   4  -4   0    3.90    3.90
  -4   4   0   13.10    4.00
  -4   4   0   10.80    5.30
   4   4   0   10.40    4.10
   4   4   0    9.00    5.00
   4   4   0   10.40    4.20
  -5  -4   0    8.20    3.50
   5  -4   0   11.40    4.70
  -5  -4   0   14.20    4.00
   5   4   0   15.20    4.50
   5   4   0   10.00    4.80
  -5   4   0   12.90    5.10
   5   4   0    8.70    4.80
  -6  -4   0   28.50    4.90
  -6  -4   0   21.10    4.70
   6   4   0   27.50    5.60
  -6   4   0   27.20    9.20
   6   4   0   23.10    5.50
   6   4   0   24.50    6.00
   7  -4   0   46.90    7.30
  -7  -4   0   40.90    5.50
  -7  -4   0   42.70    6.40
  -7   4   0   58.69    9.10
   7   4   0   44.80    6.90
   7   4   0   42.90    6.00
   7   4   0   42.40    6.60
  -8  -4   0  293.27   12.40
   8  -4   0  318.47   15.50
  -8  -4   0  321.57   14.50
   8   4   0  376.06   18.00
   8   4   0  322.17   15.30
  -8   4   0  322.07   16.80
   8   4   0  309.47   13.00
  -9  -4   0    0.50    2.60
  -9  -4   0   10.70    4.70
   9  -4   0    5.00    4.90
  -9   4   0    2.80    5.00
   9   4   0    5.00    5.50
   9   4   0    4.10    4.40
  10  -4   0  843.22   28.60
 -10  -4   0  789.02   27.60
  10   4   0  766.42   27.70
 -10   4   0  784.02   29.30
 -11  -4   0   28.10    6.00
  11  -4   0   37.70    7.50
  11   4   0   33.30    7.60
 -11   4   0   28.10    7.40
 -12  -4   0   53.59    8.40
  12  -4   0   65.29    9.40
 -12   4   0   49.40    9.30
  12   4   0   52.39    9.70
  13  -4   0   33.70    8.30
 -13   4   0    3.50    6.80
  13   4   0    0.10    7.60
 -14  -4   0   64.59   10.30
  14  -4   0   84.19   12.30
 -14   4   0   43.00   11.10
   0  -5   0    6.10    4.40
   0   5   0    3.50    5.60
   1  -5   0    5.10    4.60
  -1  -5   0    8.30    4.90
  -1   5   0    7.60    5.80
   1   5   0    9.80    6.40
  -2  -5   0  535.15   20.90
   2  -5   0  559.94   21.50
  -2   5   0  543.35   22.60
   2   5   0  562.04   25.50
   3  -5   0  155.08   11.00
   3   5   0  137.09   14.50
  -3   5   0  138.59   11.70
  -4  -5   0    4.90    3.60
   4  -5   0    8.40    5.10
  -4   5   0    0.70    5.20
   4   5   0    0.70    5.50
   5  -5   0   70.29    9.10
  -5  -5   0   73.39    7.10
  -5  -5   0   76.39    8.80
  -5   5   0   75.39    9.90
   5   5   0   49.40    6.50
   5   5   0   57.19    8.80
   5   5   0   81.29    9.00
  -6  -5   0   49.00    6.40
  -6  -5   0   48.90    6.30
   6  -5   0   58.49    8.70
  -6   5   0   49.20    8.20
   6   5   0   41.80    6.00
   6   5   0   60.19    7.90
   6   5   0   40.90    7.20
  -7  -5   0  295.17   13.40
   7  -5   0  286.87   15.70
  -7  -5   0  228.68   12.10
   7   5   0  275.37   14.80
  -7   5   0  272.77   16.60
   7   5   0  268.07   13.60
  -8  -5   0   24.20    5.50
   8  -5   0   34.90    7.40
  -8  -5   0   19.10    4.10
  -8   5   0   18.20    6.80
   8   5   0   23.80    6.30
   8   5   0   21.00    6.90
  -9  -5   0    4.00    4.90
   9  -5   0    2.70    5.70
   9   5   0   -2.20    6.70
  -9   5   0   -6.20    5.90
   9   5   0    8.00    5.50
  10  -5   0   63.69    9.80
 -10  -5   0   47.10    7.30
 -10   5   0   45.90   11.20
  10   5   0   50.99    9.40
  10   5   0   64.29    7.70
 -11  -5   0    9.50    5.10
  11  -5   0    4.20    6.20
 -11   5   0   -0.20    6.60
  11   5   0   -5.30    6.40
   0  -6   0    9.00    6.60
   0   6   0   -1.50    6.90
  -1  -6   0   18.60    8.10
   1  -6   0   14.50    7.70
  -1   6   0    9.80    7.80
   1   6   0    3.30    7.50
  -2   6   0  126.19   13.00
   2   6   0  115.49   12.50
   3   6   0    4.50    6.30
   4  -6   0   19.00    6.80
   4   6   0   20.40    6.90
   4   6   0    2.30    6.30
  -4   6   0    5.20    6.90
   5  -6   0    6.80    5.70
  -5   6   0    1.60    6.50
   5   6   0   14.10    6.40
   5   6   0   -7.80    6.10
   6  -6   0   46.10    9.00
   6   6   0   30.70    7.70
  -6   6   0   16.40    7.70
   6   6   0   13.40    7.60
   7  -6   0    0.10    6.70
  -7   6   0    5.30    8.10
   7   6   0   -4.70    8.50
  17   0  -1    9.90    6.20
 -17   0   1   -1.20    4.80
  16   0  -1    5.50    5.60
 -16   0   1    1.70    4.70
 -15   0   1    1.60    4.00
  15   0  -1    6.30    5.40
  14   0  -1    6.60    5.70
 -14   0   1   -0.90    3.90
  13   0  -1   -0.40    5.10
 -13   0   1   -0.70    4.00
 -12   0   1    1.50    2.60
 -12   0   1    1.00    3.90
 -12   0   1    0.80    2.30
 -12   0   1   -1.60    4.00
  12   0  -1   -3.60    4.90
  11   0  -1    0.70    4.50
 -11   0   1   -1.60    2.50
 -11   0   1    0.00    3.70
 -11   0   1   -2.10    3.50
 -11   0   1    0.30    2.40
  11   0  -1   -0.40    4.50
 -10   0   1    3.10    2.80
 -10   0   1   -0.80    2.00
 -10   0   1    0.20    3.30
  10   0  -1    0.20    3.90
  10   0  -1   -0.60    4.10
 -10   0   1   -1.30    3.40
   9   0  -1    0.60    3.60
  -9   0   1   -0.20    2.20
   9   0  -1   -0.70    3.30
  -9   0   1   -1.50    2.80
  -9   0   1    0.90    1.90
  -9   0   1    0.20    2.90
  -8   0   1   -3.00    2.70
  -8   0   1   -1.60    2.70
  -8   0   1    0.30    1.60
  -8   0   1   -0.50    2.00
   8   0  -1    2.40    3.60
   8   0  -1   -1.60    3.30
  -7   0   1    1.60    3.10
   7   0  -1   -1.30    3.90
  -7   0   1   -6.30    2.90
  -7   0   1   -2.90    2.00
   6   0  -1   14.00    5.00
  -6   0   1   22.80    3.50
   5   0  -1    1.70    2.50
  -5   0   1   -2.10    1.40
  -5   0   1    0.30    1.90
   5   0  -1    2.00    2.70
  -5   0   1    1.70    2.20
   5   0  -1    0.00    1.40
  -4   0   1    1.40    1.80
   4   0  -1    0.80    2.00
  -4   0   1    0.00    1.80
   4   0  -1    0.20    1.30
   4   0  -1   -1.40    2.00
  -4   0   1   -1.60    1.30
   3   0  -1    2.40    2.30
  -3   0   1    0.90    2.00
  -3   0   1    0.50    2.10
   3   0  -1    0.80    1.30
  -3   0   1   -1.30    1.30
   3   0  -1    2.60    2.20
  -2   0   1    0.70    0.50
   1   0   1    3.60    0.80
  -1   0  -1    3.10    0.50
   1   0   1    5.10    1.00
   1   0   1    3.40    0.50
  -1   0  -1    1.90    0.70
  -1   0  -1    3.50    0.80
  -2   0  -1    0.90    1.70
  -2   0  -1   -1.20    1.50
   2   0   1   -0.40    1.70
   2   0   1   -0.20    2.00
   3   0   1   -1.70    2.00
   3   0   1    2.70    2.50
  -3   0  -1   -1.10    1.70
  -3   0  -1    1.90    2.10
  -4   0  -1    0.90    1.90
  -4   0  -1    0.20    2.10
   4   0   1    1.00    2.30
   4   0   1   -0.10    2.10
   5   0   1   -1.80    2.80
  -5   0  -1    1.00    2.60
   5   0   1    1.90    3.00
  -5   0  -1   -0.80    2.30
   6   0   1   12.80    4.30
   6   0   1    4.20    3.90
  -6   0  -1   12.00    3.80
  -6   0  -1    5.40    3.30
  -7   0  -1   -1.40    2.90
   7   0   1   -1.50    3.40
  -7   0  -1    3.30    3.20
   7   0   1    6.50    3.80
  -8   0  -1    4.00    3.10
   8   0   1    1.00    3.40
  -8   0  -1   -1.20    2.80
   8   0   1   -0.40    3.50
   9   0   1    0.50    3.90
   9   0   1   -0.50    3.60
  -9   0  -1    1.70    3.10
  -9   0  -1   -0.30    2.70
  10   0   1    4.20    4.50
 -10   0  -1   -0.40    3.10
  10   0   1    0.80    4.10
  11   0   1    0.10    4.70
 -11   0  -1   -1.20    3.60
 -11   0  -1    2.60    4.00
  11   0   1   -1.80    4.50
 -12   0  -1   -3.80    3.70
  13   0   1    1.90    5.50
 -13   0  -1   -0.70    4.10
  14   0   1    1.90    5.60
 -14   0  -1   10.50    5.20
  15   0   1    4.40    5.80
 -15   0  -1   -3.40    3.90
 -16   0  -1    3.70    5.10
  16   0   1    8.60    6.20
  17   0   1   17.60    6.30
 -17   0  -1    6.90    5.50
 -17  -1   1   53.19    8.70
 -17   1   1   75.69   11.70
  17   1  -1   65.19   10.00
 -16  -1   1    8.10    8.00
  16  -1  -1   10.00    5.70
  16   1  -1    9.20    6.70
 -16   1   1    8.90    5.60
 -15  -1   1    6.60    4.80
  15  -1  -1   13.10    5.70
 -15   1   1    4.00    3.80
  15   1  -1    9.80    6.30
 -15   1   1    7.40    4.80
  14  -1  -1  128.49   10.90
 -14  -1   1  130.79   10.70
  14   1  -1  132.99   11.60
 -14   1   1  143.29    8.00
 -14   1   1  127.99    8.70
 -14   1   1  136.49   10.20
  13  -1  -1   28.90    6.40
 -13  -1   1   30.80    6.50
 -13   1   1   29.50    5.10
 -13   1   1   38.70    5.80
  13   1  -1   26.10    7.00
 -13   1   1   29.10    6.30
  12  -1  -1  195.98   11.80
 -12  -1   1  233.78   13.00
  12  -1  -1  225.98   12.30
  12   1  -1  225.88   13.00
 -12   1   1  223.98   10.60
 -12   1   1  231.38   12.00
 -12   1   1  229.98   10.30
  11  -1  -1    8.90    4.90
 -11  -1   1    6.20    4.10
  11  -1  -1    7.30    4.80
 -11  -1   1    0.70    3.60
 -11   1   1   10.60    3.70
 -11   1   1    1.80    4.50
 -11   1   1    8.60    4.30
  11   1  -1   10.50    5.90
 -11   1   1   13.70    3.60
  11   1  -1    1.80    5.00
 -10  -1   1   15.30    4.60
  10  -1  -1   12.40    4.60
  10  -1  -1   13.90    4.60
 -10  -1   1   13.30    4.00
  10   1  -1   13.10    5.10
 -10   1   1   23.20    5.00
 -10   1   1   19.70    5.00
 -10   1   1   19.10    3.80
 -10   1   1   23.50    4.40
  10   1  -1   20.00    5.90
  -9  -1   1  135.49    7.60
  -9  -1   1  147.49    8.90
   9  -1  -1  137.79    8.40
   9  -1  -1  153.58    8.60
  -9   1   1  152.88    8.30
  -9   1   1  139.79    8.40
   9   1  -1  144.89    9.00
  -9   1   1  149.19    7.50
   9   1  -1  140.89    9.30
   8  -1  -1  388.06   14.00
   8  -1  -1  396.36   14.00
  -8  -1   1  399.76   15.00
  -8  -1   1  385.26   13.50
   8   1  -1  390.46   14.70
  -8   1   1  411.86   13.90
  -8   1   1  387.56   14.20
   8   1  -1  397.56   14.60
  -8   1   1  441.76   14.60
  -8   1   1  399.16   14.10
   7  -1  -1  371.26   14.40
  -7  -1   1  444.66   15.70
   7  -1  -1  444.86   14.80
  -7  -1   1  451.05   14.50
  -7   1   1  448.56   14.40
  -7   1   1  446.86   15.00
  -7   1   1  475.85   14.90
  -7   1   1  450.65   14.90
   7   1  -1  472.95   15.70
   7   1  -1  464.95   15.30
   6  -1  -1 1407.06   38.10
  -6  -1   1 1405.56   36.40
  -6  -1   1 1447.16   38.00
   6   1  -1 1411.36   38.90
  -6   1   1 1425.26   38.30
  -6   1   1 1423.66   38.10
  -6   1   1 1483.75   38.70
   6   1  -1 1480.15   38.50
   6   1  -1 1366.86   36.40
  -5  -1   1  882.31   24.40
   5  -1  -1  892.91   24.70
  -5  -1   1  894.21   23.40
  -5  -1   1  920.71   25.60
  -5   1   1  895.11   24.80
  -5   1   1  900.01   24.50
  -5   1   1  904.31   25.00
  -5   1   1  909.61   25.20
   5   1  -1  896.51   24.70
   5   1  -1  854.91   23.40
   5   1  -1  898.91   25.30
  -4  -1   1  321.97   10.20
  -4  -1   1  320.87   10.80
  -4  -1   1  321.87    9.40
   4  -1  -1  322.87    9.90
   4  -1  -1  326.97   10.20
  -4   1   1  335.97   10.00
   4   1  -1  303.97    9.40
  -4   1   1  333.37   10.90
  -4   1   1  326.67   10.70
  -4   1   1  319.97   10.20
   4   1  -1  321.37   10.30
   4   1  -1  329.77   10.80
   3  -1  -1    5.70    1.60
  -3  -1   1    7.00    1.70
   3  -1  -1    7.90    2.00
  -3  -1   1    5.00    2.00
   3   1  -1    7.50    2.20
  -3   1   1    7.40    1.70
  -3   1   1    9.00    2.30
  -3   1   1    3.90    1.70
   3   1  -1    4.10    1.50
   3   1  -1    6.40    2.00
   2  -1  -1 1570.54   40.80
   2  -1  -1 1618.44   41.40
  -2  -1   1 1634.94   40.90
   2   1  -1 1611.14   40.80
  -2   1   1 1668.33   41.60
  -2   1   1 1572.24   40.70
   2   1  -1 1592.84   40.90
   2   1  -1 1555.94   40.60
  -1  -1   1   39.50    2.80
   1  -1  -1   39.00    3.10
  -1  -1   1   40.10    3.10
   1  -1  -1   40.80    3.30
  -1  -1   1   44.80    3.30
  -1   1   1   45.30    3.40
   1   1  -1   36.30    3.10
   1   1  -1   47.20    3.60
   1   1  -1   43.50    2.80
  -1   1   1   37.80    3.00
   0  -1   1  294.97    9.20
   0  -1  -1  294.07    8.90
   0  -1  -1  291.07    8.80
   0  -1  -1  283.87    8.00
   0  -1   1  279.77    8.80
   0   1  -1  279.17    8.70
   0   1   1  275.77    8.70
   0   1   1  301.17    9.00
   0   1   1  279.67    8.00
   0   1  -1  307.07    9.20
  -1  -1  -1  852.21   22.00
   1  -1   1  865.31   22.90
  -1  -1  -1  838.52   22.30
   1  -1   1  823.62   22.30
   1   1   1  880.11   22.30
   1   1   1  844.32   22.00
  -1   1  -1  858.71   22.80
  -1   1  -1  818.62   22.20
   1   1   1  808.32   22.30
   2  -1   1  328.17   10.10
  -2  -1  -1  340.37    9.50
   2  -1   1  334.37   10.60
  -2  -1  -1  330.17   10.10
  -2   1  -1  358.06   10.80
  -2   1  -1  314.77    9.90
   2   1   1  327.97   10.20
   2   1   1  339.77    9.50
   2   1   1  327.07   10.00
   3  -1   1  112.29    4.50
   3  -1   1  109.69    5.00
  -3  -1  -1  107.39    5.30
   3  -1   1  113.89    5.30
  -3  -1  -1  123.19    5.10
   3   1   1  131.59    5.40
   3   1   1  107.79    5.50
  -3   1  -1  110.59    4.30
  -3   1  -1  112.79    5.40
  -3   1  -1  113.19    5.10
   4  -1   1 1438.96   37.90
   4  -1   1 1445.06   37.00
  -4  -1  -1 1437.56   38.10
   4  -1   1 1426.96   37.70
  -4  -1  -1 1399.86   37.50
   4   1   1 1440.56   38.20
  -4   1  -1 1487.95   38.10
  -4   1  -1 1412.76   37.70
  -4   1  -1 1425.16   37.00
   4   1   1 1433.36   37.70
   5  -1   1  539.85   16.80
   5  -1   1  516.75   16.20
  -5  -1  -1  581.54   20.30
   5  -1   1  540.75   16.60
  -5  -1  -1  559.04   17.40
   5   1   1  546.45   18.70
   5   1   1  569.74   17.20
  -5   1  -1  555.54   16.40
  -5   1  -1  575.64   16.90
   6  -1   1  468.55   14.70
  -6  -1  -1  449.36   15.60
   6  -1   1  473.75   15.40
  -6  -1  -1  468.35   14.90
  -6   1  -1  474.05   15.00
  -6   1  -1  466.55   14.90
   6   1   1  458.55   16.00
  -6   1  -1  459.95   15.40
   6   1   1  474.05   15.70
  -7  -1  -1 1252.97   35.60
  -7  -1  -1 1240.38   34.60
   7  -1   1 1245.48   34.80
  -7   1  -1 1256.67   35.10
   7   1   1 1243.18   35.50
   7   1   1 1281.07   35.40
  -7   1  -1 1283.87   34.60
  -7   1  -1 1258.77   34.60
   8  -1   1  177.38    8.90
   8  -1   1  193.98    9.50
  -8  -1  -1  193.38    8.90
  -8  -1  -1  178.58    9.40
   8   1   1  192.78    9.70
  -8   1  -1  191.78    8.20
   8   1   1  201.28   10.20
  -8   1  -1  198.38    8.90
  -8   1  -1  192.78    8.50
  -8   1  -1  185.58    9.40
  -9  -1  -1  618.74   21.50
   9  -1   1  644.24   21.00
  -9  -1  -1  620.74   20.50
   9  -1   1  631.54   20.60
  -9   1  -1  624.24   21.10
   9   1   1  636.04   21.70
  -9   1  -1  648.24   20.80
   9   1   1  642.94   21.70
  -9   1  -1  710.63   21.70
  -9   1  -1  673.63   20.20
  10  -1   1  557.04   19.00
 -10  -1  -1  515.35   18.50
  10  -1   1  554.14   19.40
 -10  -1  -1  567.14   20.10
 -10   1  -1  575.14   17.50
 -10   1  -1  524.95   19.30
  10   1   1  561.54   20.30
 -10   1  -1  545.35   19.00
  10   1   1  521.95   19.80
  11  -1   1 2024.90   54.89
 -11  -1  -1 1838.12   54.09
 -11  -1  -1 1979.30   55.99
 -11   1  -1 1831.22   54.69
 -11   1  -1 2099.59   52.99
 -11   1  -1 2034.10   53.29
  11   1   1 2003.50   55.59
 -11   1  -1 2000.40   54.89
  12  -1   1  316.97   14.80
 -12  -1  -1  318.57   15.40
  12  -1   1  319.97   15.10
 -12   1  -1  326.27   12.60
  12   1   1  323.57   15.70
 -12   1  -1  318.47   14.60
 -12   1  -1  333.77   12.80
 -13  -1  -1    1.70    4.40
  13  -1   1    2.10    5.40
  13   1   1    5.40    6.20
 -13   1  -1   10.60    3.40
 -13   1  -1    1.70    3.30
 -14  -1  -1   29.30    6.70
  14  -1   1   32.40    7.00
  14   1   1   35.10    8.00
 -14   1  -1   49.50    7.60
 -14   1  -1   27.20    4.60
 -15  -1  -1   -1.00    4.50
  15  -1   1    3.70    5.30
 -15   1  -1    6.00    5.00
  15   1   1    4.00    6.50
 -15   1  -1   -4.70    3.00
 -16  -1  -1  160.98   12.80
 -16   1  -1  162.58   12.20
 -17  -1  -1   35.10    8.00
 -17   1  -1   50.49    9.40
  17   1   1   38.50    9.00
  17   2  -1    6.70   14.20
 -17   2   1   13.10    5.10
 -17   2   1   -2.60    4.70
 -16  -2   1   79.59   10.40
  16   2  -1   90.79   13.10
 -16   2   1   90.59    9.40
  15  -2  -1   14.90    5.80
 -15  -2   1    3.00    5.20
 -15   2   1   -1.50    4.40
 -15   2   1    9.10    5.00
  15   2  -1   -1.90    6.50
 -14  -2   1   27.90    6.90
  14  -2  -1   61.99    8.80
  14   2  -1   28.60    8.30
 -14   2   1   47.60    7.20
 -14   2   1   39.80    6.90
 -13  -2   1   72.69    8.90
  13  -2  -1   75.39    8.80
  13  -2  -1   50.29    7.20
 -13   2   1   93.29    8.40
  13   2  -1   77.49   10.20
 -13   2   1   80.79    8.40
 -12  -2   1  107.49    9.50
  12  -2  -1   95.09    9.00
  12  -2  -1   77.89    9.20
  12   2  -1  110.19   11.30
 -12   2   1  107.99    8.70
 -12   2   1  110.09    8.90
  11  -2  -1  424.56   16.30
  11  -2  -1  430.76   16.90
 -11   2   1  438.06   17.40
 -11   2   1  418.66   16.00
  11   2  -1  446.16   18.40
 -11   2   1  444.26   16.50
  10  -2  -1  180.48   10.30
 -10  -2   1  199.18   11.20
  10  -2  -1  194.48   10.00
 -10  -2   1  178.18    9.60
 -10   2   1  177.28    9.60
 -10   2   1  186.68   10.60
 -10   2   1  197.08   10.70
  10   2  -1  203.08   11.70
  10   2  -1  184.18   11.40
   9  -2  -1  140.79    8.70
  -9  -2   1  176.18   12.50
  -9  -2   1  140.99    9.40
   9  -2  -1  143.59    8.30
  -9   2   1  145.19    8.50
  -9   2   1  137.29    8.00
  -9   2   1  145.79    9.00
   9   2  -1  147.79   10.00
  -9   2   1  145.49    8.90
   9   2  -1  148.99    9.80
   8  -2  -1    2.00    3.40
   8  -2  -1    4.70    3.10
  -8  -2   1    3.80    3.30
   8   2  -1    5.60    4.20
  -8   2   1    1.60    2.80
   8   2  -1    3.50    3.80
  -8   2   1    8.20    3.20
  -8   2   1    4.50    3.30
  -8   2   1    3.80    3.30
   7  -2  -1  150.88    6.90
  -7  -2   1  150.08    8.40
   7  -2  -1  141.69    7.80
  -7  -2   1  152.58    6.30
  -7   2   1  142.39    8.30
   7   2  -1  154.08    8.20
   7   2  -1  140.49    6.30
  -7   2   1  149.79    7.00
  -7   2   1  136.59    7.50
  -7   2   1  148.09    8.10
   7   2  -1  149.69    8.50
  -6  -2   1   13.00    3.70
   6  -2  -1   10.60    2.70
  -6  -2   1   12.00    2.50
   6  -2  -1    9.70    3.30
   6   2  -1   12.30    3.20
   6   2  -1   10.80    3.60
   6   2  -1    9.70    2.80
   6   2  -1   18.70    4.30
  -6   2   1    8.20    3.20
  -6   2   1   12.90    2.80
  -6   2   1   12.00    3.30
   5  -2  -1   70.49    5.70
  -5  -2   1   65.79    4.70
   5  -2  -1   62.99    5.70
   5   2  -1   66.69    5.10
  -5   2   1   74.79    6.20
   5   2  -1   73.79    6.20
   5   2  -1   73.59    5.90
   5   2  -1   72.29    5.50
  -5   2   1   65.39    5.30
  -4  -2   1   14.80    3.10
  -4  -2   1   14.30    3.80
   4  -2  -1   11.10    3.70
   4  -2  -1    9.10    3.90
   4   2  -1   14.50    3.80
   4   2  -1   13.00    3.20
   4   2  -1   15.60    3.50
  -4   2   1    9.80    3.20
   3  -2  -1  149.49    7.30
   3  -2  -1  154.28    8.00
  -3  -2   1  155.18    7.20
  -3  -2   1  132.19    6.60
   3   2  -1  151.98    7.20
  -3   2   1  139.09    7.70
   3   2  -1  147.49    7.30
   3   2  -1  147.59    7.30
  -3   2   1  154.38    8.10
  -2  -2   1    9.60    3.00
   2  -2  -1   10.10    4.10
  -2  -2   1    7.30    2.70
   2  -2  -1    5.80    3.00
  -2  -2   1    6.30    2.50
   2   2  -1    7.90    2.90
  -2   2   1    7.50    2.80
  -2   2   1    9.50    3.50
   2   2  -1   13.10    2.90
   2   2  -1   10.60    3.40
  -1  -2   1  547.15   16.60
   1  -2  -1  566.14   17.20
   1  -2  -1  541.75   16.60
  -1  -2   1  551.04   16.90
  -1   2   1  524.05   16.30
   1   2  -1  534.95   16.50
   1   2  -1  552.44   16.90
  -1   2   1  564.04   17.30
   0  -2  -1   26.40    3.40
   0  -2   1   30.70    4.10
   0  -2   1   27.20    3.60
   0  -2  -1   24.70    3.50
   0   2  -1   28.70    4.40
   0   2  -1   29.30    3.60
   0   2   1   30.60    4.30
   0   2   1   29.00    3.70
   1  -2   1  562.14   17.50
  -1  -2  -1  561.24   16.80
  -1  -2  -1  543.05   15.50
  -1  -2  -1  565.14   16.90
   1  -2   1  536.55   16.80
   1   2   1  529.95   16.70
  -1   2  -1  584.74   17.60
  -1   2  -1  536.95   16.60
   1   2   1  582.24   17.10
   1   2   1  549.25   15.60
  -2  -2  -1  356.46   11.60
  -2  -2  -1  359.36   12.30
   2  -2   1  361.76   12.50
  -2   2  -1  368.26   13.30
   2   2   1  383.26   12.30
   2   2   1  367.96   11.80
   3  -2   1  128.29    7.30
  -3  -2  -1  139.59    6.50
   3  -2   1  138.59    7.80
  -3  -2  -1  132.69    6.80
  -3   2  -1  136.49    6.90
   3   2   1  148.09    6.90
   3   2   1  118.99    7.20
   3   2   1  138.09    7.10
   3   2   1  129.49    7.30
  -3   2  -1  149.88    8.10
  -4  -2  -1 2337.97   61.09
   4  -2   1 2303.17   61.29
   4  -2   1 2354.66   62.19
  -4  -2  -1 2426.36   60.19
   4   2   1 2385.46   59.99
  -4   2  -1 2295.37   60.99
   4   2   1 2283.77   60.89
   4   2   1 2489.15   62.89
   4   2   1 2319.27   61.39
  -5  -2  -1   27.60    3.20
   5  -2   1   16.00    3.70
  -5  -2  -1   20.80    4.00
   5  -2   1   21.50    4.20
  -5   2  -1   20.30    4.00
   5   2   1   20.20    3.90
   5   2   1   18.80    4.20
  -5   2  -1   17.60    3.60
   5   2   1   18.80    3.70
   5   2   1   16.50    2.80
   6  -2   1   92.49    6.60
   6  -2   1   92.99    6.50
  -6  -2  -1   95.79    6.70
  -6   2  -1   97.39    6.90
  -6   2  -1   95.89    6.30
   6   2   1  106.19    7.00
   6   2   1  103.79    7.20
   7  -2   1  106.09    6.10
   7  -2   1   99.39    7.00
  -7  -2  -1  101.09    6.50
  -7  -2  -1  104.49    7.20
   7  -2   1  108.79    7.10
  -7   2  -1  112.29    7.40
  -7   2  -1  106.69    6.90
   7   2   1  109.49    7.40
  -7   2  -1  106.39    5.90
   7   2   1  104.79    7.40
  -8  -2  -1   83.69    6.40
  -8  -2  -1   82.59    7.10
   8  -2   1   79.59    6.20
   8  -2   1   82.69    6.80
  -8   2  -1   76.39    6.80
  -8   2  -1   84.99    5.90
  -8   2  -1   84.69    7.00
   8   2   1   80.29    7.60
   8   2   1   80.49    7.70
   9  -2   1  217.58   10.10
  -9  -2  -1  189.98    9.80
   9  -2   1  210.98   10.60
  -9  -2  -1  217.58   11.40
   9   2   1  217.18   11.70
  -9   2  -1  213.18    9.70
  -9   2  -1  202.28   10.90
   9   2   1  215.68   11.60
  -9   2  -1  219.38   11.00
  10  -2   1   52.99    7.00
 -10  -2  -1   51.09    7.00
 -10  -2  -1   49.10    6.60
  10  -2   1   56.09    7.20
  10   2   1   74.19   11.10
 -10   2  -1   64.59    7.20
 -10   2  -1   56.59    7.50
  10   2   1   59.49    7.90
 -10   2  -1   62.69    6.50
 -10   2  -1   56.39    6.40
 -11  -2  -1   57.79    8.00
  11  -2   1   47.60    6.60
  11  -2   1   57.29    8.10
 -11   2  -1   45.90    6.40
 -11   2  -1   57.59    6.50
 -11   2  -1   55.69    7.30
  11   2   1   53.29    8.30
  12  -2   1  117.29    9.40
  12  -2   1  125.19   10.00
 -12  -2  -1  125.99   10.20
 -12   2  -1  129.79    9.30
 -12   2  -1  139.19    9.20
  12   2   1  149.69   12.60
 -12   2  -1  142.49    9.00
 -13  -2  -1   -0.20    4.70
  13  -2   1    1.20    5.70
  13  -2   1   11.50    5.40
  13   2   1    4.60    6.90
 -13   2  -1    1.30    4.10
 -13   2  -1   -0.30    4.00
  14  -2   1  194.98   12.40
 -14  -2  -1  177.18   12.60
 -14   2  -1  180.38   11.50
  14   2   1  172.68   14.30
 -14   2  -1  177.48   11.20
  15  -2   1   28.50    6.70
  15   2   1   14.80    8.20
 -15   2  -1   13.50    5.30
 -15   2  -1   22.80    6.10
  16  -2   1   23.10    6.50
 -16  -2  -1    2.20    5.10
 -16   2  -1   12.10    5.10
  16   2   1    6.20    7.80
 -15  -3   1    2.00    5.10
  15  -3  -1    6.90    6.00
 -15   3   1   -6.70    4.80
 -15   3   1   14.20    4.30
  15   3  -1   14.70    8.30
  14  -3  -1   16.40    6.50
 -14  -3   1    5.30    4.90
 -14   3   1   13.30    4.50
 -14   3   1    1.10    5.40
  14   3  -1    0.10    7.30
  13  -3  -1   75.69    9.40
 -13  -3   1   58.49    8.50
  13  -3  -1   46.20    6.20
  13   3  -1   59.59    9.70
 -13   3   1   64.79    9.10
 -13   3   1   66.19    7.00
  12  -3  -1    7.80    5.30
 -12  -3   1    6.70    5.10
  12  -3  -1    0.10    3.80
 -12   3   1    5.60    5.00
 -12   3   1   12.40    4.20
  12   3  -1    6.50    6.20
 -11  -3   1   11.30    5.20
  11  -3  -1    4.10    4.90
  11  -3  -1   -1.80    3.50
  11   3  -1   -3.90    5.70
 -11   3   1    4.20    3.70
  10  -3  -1   44.90    7.00
  10   3  -1   46.50    7.30
 -10   3   1   49.60    7.80
 -10   3   1   45.90    8.70
 -10   3   1   50.79    6.00
   9  -3  -1    5.90    4.50
  -9  -3   1    3.40    4.30
  -9  -3   1    2.70    2.50
   9   3  -1   11.90    3.60
  -9   3   1    3.10    4.30
  -9   3   1    5.10    3.70
   9   3  -1    3.50    4.80
   9   3  -1   -2.20    5.20
  -8  -3   1  217.28   10.90
  -8  -3   1  218.68   11.40
   8  -3  -1  225.18   11.50
   8   3  -1  215.58   11.80
   8   3  -1  218.68    9.60
   8   3  -1  213.18   10.90
   8   3  -1  233.98   11.60
  -8   3   1  218.08   10.70
  -8   3   1  240.18   12.70
  -8   3   1  227.28   11.90
  -7  -3   1   14.20    3.50
  -7  -3   1   18.50    4.50
   7  -3  -1   12.90    4.50
  -7   3   1   16.20    4.70
  -7   3   1   24.00    5.90
   7   3  -1   18.00    5.00
   7   3  -1   13.70    3.90
   7   3  -1   12.20    4.40
   7   3  -1   17.40    4.30
   6  -3  -1    0.80    2.90
  -6  -3   1    3.90    2.60
  -6  -3   1    5.70    3.40
   6  -3  -1    3.60    3.60
   6   3  -1    2.10    3.90
   6   3  -1    4.40    3.70
  -6   3   1    3.90    3.10
   6   3  -1    2.40    3.10
   6   3  -1    4.90    3.70
  -6   3   1    2.90    3.50
   5  -3  -1   85.69    7.00
  -5  -3   1   87.69    6.30
  -5  -3   1   87.49    6.10
   5  -3  -1   90.69    7.10
  -5   3   1   93.39    7.60
   5   3  -1   88.29    6.80
   5   3  -1   89.89    6.70
   5   3  -1  116.79   11.20
  -5   3   1   93.29    6.30
   5   3  -1   81.99    6.50
  -4  -3   1   25.40    3.90
  -4  -3   1   22.40    3.90
   4  -3  -1   24.70    4.40
   4  -3  -1   20.60    4.10
   4   3  -1   26.00    4.20
   4   3  -1   27.20    4.10
  -4   3   1   23.10    4.50
  -4   3   1   27.40    4.10
   4   3  -1   25.60    4.30
   3  -3  -1 1396.46   40.80
  -3  -3   1 1431.16   39.90
   3  -3  -1 1435.56   39.90
  -3  -3   1 1450.85   39.80
  -3  -3   1 1417.16   38.20
   3   3  -1 1409.36   38.00
  -3   3   1 1447.16   39.50
   3   3  -1 1409.46   39.90
   3   3  -1 1428.46   39.60
  -3   3   1 1494.15   41.50
  -2  -3   1  412.76   14.90
  -2  -3   1  410.16   14.50
   2  -3  -1  399.26   14.60
   2  -3  -1  392.76   15.10
   2   3  -1  405.36   14.50
  -2   3   1  408.46   14.40
   2   3  -1  412.06   12.60
  -2   3   1  420.96   15.70
   2   3  -1  412.06   15.00
   1  -3  -1  701.63   22.80
  -1  -3   1  717.43   22.30
   1  -3  -1  712.13   22.20
  -1  -3   1  748.63   23.00
   1   3  -1  728.33   22.30
  -1   3   1  723.43   23.30
   1   3  -1  731.33   22.80
  -1   3   1  716.13   22.10
   0  -3   1    3.70    3.10
   0  -3  -1    2.30    2.90
   0  -3   1    6.40    3.20
   0  -3  -1    3.40    2.80
   0   3   1    3.50    3.00
   0   3   1    6.00    3.10
   0   3  -1    4.40    2.90
   0   3  -1    4.40    3.10
  -1  -3  -1   72.49    5.90
  -1  -3  -1   76.09    6.00
   1  -3   1   67.09    5.90
   1  -3   1   66.89    6.00
  -1   3  -1   71.59    5.70
  -1   3  -1   78.39    6.90
   1   3   1   71.69    6.50
   1   3   1   72.79    5.80
   2  -3   1  308.47   12.20
  -2  -3  -1  301.77   10.50
  -2  -3  -1  295.77   11.90
   2  -3   1  292.67   12.70
  -2  -3  -1  327.07   12.10
  -2   3  -1  312.07   11.90
   2   3   1  310.77   12.10
   2   3   1  315.17   10.70
   2   3   1  322.67   12.40
  -2   3  -1  320.57   13.20
  -3  -3  -1   69.99    5.30
   3  -3   1   77.09    6.30
  -3  -3  -1   73.29    5.40
   3  -3   1   69.19    6.60
   3   3   1   76.99    6.50
   3   3   1  101.19   11.00
  -3   3  -1   77.19    7.00
  -3   3  -1   68.09    5.60
   3   3   1   77.29    5.90
   4  -3   1  477.35   17.60
  -4  -3  -1  476.95   15.70
   4  -3   1  495.75   16.90
  -4  -3  -1  491.15   15.90
  -4   3  -1  468.65   16.10
   4   3   1  439.86   16.10
   4   3   1  470.55   16.70
   4   3   1  492.15   16.00
   4   3   1  486.65   16.40
  -4   3  -1  500.55   18.10
   5  -3   1   12.90    3.60
   5  -3   1   21.50    4.30
  -5  -3  -1   19.00    4.00
   5   3   1   17.00    3.80
   5   3   1   17.30    4.10
  -5   3  -1   17.90    3.80
   5   3   1   17.50    4.20
  -5   3  -1   30.50    5.90
   5   3   1   18.60    4.10
  -6  -3  -1    2.20    3.10
   6  -3   1    0.10    2.90
  -6  -3  -1    1.50    2.20
   6  -3   1    3.50    3.60
   6   3   1    3.40    3.30
   6   3   1    2.20    3.90
  -6   3  -1    0.40    3.40
   6   3   1    1.80    3.60
   7  -3   1  103.39   13.10
  -7  -3  -1  116.89    6.10
  -7  -3  -1  122.49    8.30
   7  -3   1  113.49    8.40
   7   3   1  127.89    9.10
  -7   3  -1  112.19    7.70
   7   3   1  108.89    8.00
  -7   3  -1  129.29    9.60
   7   3   1  122.99    8.70
   7   3   1  112.29    6.60
  -8  -3  -1  119.69    8.90
   8  -3   1  103.59    8.50
   8  -3   1  121.79    9.10
  -8   3  -1  135.09   10.10
   8   3   1  125.09    9.50
   8   3   1  118.29    9.00
  -8   3  -1  132.99    8.60
   8   3   1  120.89    9.40
  -9  -3  -1    0.50    3.90
  -9   3  -1   -2.20    3.90
   9   3   1   -2.50    6.00
 -10  -3  -1   23.20    5.80
  10  -3   1   21.40    5.80
 -10   3  -1   23.20    5.60
 -10   3  -1   22.20    5.70
  10   3   1   23.60    6.70
  11  -3   1   96.99    9.60
 -11  -3  -1  104.29    9.40
 -11   3  -1   77.99   13.80
 -11   3  -1   98.59    7.20
  11   3   1   93.79   10.80
  12  -3   1   -6.50    3.80
 -12  -3  -1   -0.40    4.30
  12  -3   1    0.00    4.60
 -12   3  -1   10.20    3.80
 -12   3  -1   -3.70    4.10
  12   3   1   -6.40    6.10
  13  -3   1   -5.70    4.40
  13  -3   1    8.40    5.80
 -13  -3  -1    2.40    4.20
 -13   3  -1    7.90    5.40
 -13   3  -1    7.40    3.80
  13   3   1    5.50    7.30
 -14   3  -1  300.37   13.30
 -14   3  -1  252.97   15.10
  15  -3   1   17.60    7.20
 -15  -3  -1    2.00    5.00
 -15   3  -1   -2.10    5.30
  15   3   1   -2.40    7.90
  14  -4  -1  302.27   17.60
 -14  -4   1  242.58   15.60
 -14   4   1  238.78   24.70
  14   4  -1  238.38   17.00
 -13  -4   1    1.10    5.60
  13  -4  -1    0.60    7.00
  13   4  -1   -4.10    6.80
 -13   4   1   -6.90    5.00
 -12  -4   1   -3.90    4.40
  12  -4  -1    9.80    5.70
  12   4  -1   -0.60    6.50
 -12   4   1   -2.80    5.30
  11  -4  -1  114.59   11.00
 -11  -4   1  109.99   10.10
  11   4  -1   95.89   11.00
 -11   4   1  102.59   11.40
 -10  -4   1   19.40    5.60
  10  -4  -1   18.00    6.20
 -10  -4   1   14.10    3.60
  10   4  -1   14.50    4.50
  10   4  -1   17.00    6.60
 -10   4   1   16.70    6.50
  -9  -4   1 1289.47   37.80
  -9  -4   1 1301.67   41.30
   9  -4  -1 1357.76   41.10
   9   4  -1 1361.56   37.80
  -9   4   1 1365.26   43.30
   9   4  -1 1345.07   40.50
  -8  -4   1   55.89    7.40
  -8  -4   1   40.80    5.90
   8  -4  -1   66.69    8.30
   8   4  -1   61.99    7.60
   8   4  -1   37.50    6.60
  -8   4   1   50.39    7.80
   8   4  -1   64.09    8.60
  -7  -4   1  185.38   10.60
   7  -4  -1  198.58   11.80
  -7  -4   1  188.18    9.70
   7   4  -1  176.28   10.70
   7   4  -1  188.98   11.40
   7   4  -1  193.88   10.50
  -7   4   1  186.18   12.60
  -6  -4   1  240.88   11.40
   6  -4  -1  270.77   15.30
  -6  -4   1  262.37   11.80
   6   4  -1  240.78   11.60
   6   4  -1  256.47   12.20
  -6   4   1  232.98   20.70
  -5  -4   1    2.90    3.20
  -5  -4   1   -0.90    3.20
   5  -4  -1    5.00    4.20
   5   4  -1    2.50    4.50
  -5   4   1    3.20    4.20
   5   4  -1    1.00    4.30
   5   4  -1    3.80    3.80
  -4  -4   1   37.30    5.50
  -4  -4   1   33.70    4.80
   4  -4  -1   48.40    6.80
   4  -4  -1   34.90    5.70
  -4   4   1   37.80    5.50
  -4   4   1   41.80    6.50
   4   4  -1   33.70    5.40
   4   4  -1   40.60    4.90
   4   4  -1   36.60    6.10
  -3  -4   1   37.70    5.80
   3  -4  -1   37.20    5.70
   3  -4  -1   47.70    6.80
  -3  -4   1   45.20    6.40
   3   4  -1   51.99    7.80
   3   4  -1   46.80    6.30
  -3   4   1   47.50    6.00
  -3   4   1   43.80    6.50
  -2  -4   1   15.00    4.60
   2  -4  -1    9.60    3.70
   2  -4  -1   10.70    4.30
  -2  -4   1   12.90    4.40
   2   4  -1   12.70    4.30
   2   4  -1   13.80    5.50
  -2   4   1   17.40    4.40
  -2   4   1   13.90    5.50
   1  -4  -1    6.40    4.10
  -1  -4   1    2.70    4.70
   1  -4  -1    3.40    4.00
  -1  -4   1    5.10    3.90
   1   4  -1    1.20    3.20
  -1   4   1    9.20    4.90
   1   4  -1    4.20    5.00
  -1   4   1    2.30    3.40
   0  -4  -1   48.90    6.30
   0  -4   1   44.10    7.00
   0  -4   1   52.49    6.70
   0   4  -1   58.29    7.70
   0   4   1   52.69    6.00
   0   4   1   48.30    7.30
   0   4  -1   50.69    6.00
  -1  -4  -1  176.88   10.10
  -1  -4  -1  197.78   10.40
   1  -4   1  173.58   10.60
   1  -4   1  195.38   10.50
   1   4   1  196.38   11.20
   1   4   1  196.38   10.40
  -1   4  -1  179.78    9.80
  -1   4  -1  188.88   11.40
  -2  -4  -1   -0.10    3.50
   2  -4   1    1.80    3.40
  -2  -4  -1   -0.30    2.70
   2  -4   1    0.00    3.60
   2   4   1    0.80    3.20
  -2   4  -1    1.80    3.80
  -2   4  -1   -0.90    3.10
   2   4   1    5.10    4.20
   3  -4   1    8.00    4.50
   3  -4   1    6.60    4.60
  -3  -4  -1    7.30    3.20
  -3  -4  -1    2.50    3.20
   3   4   1    8.00    4.00
  -3   4  -1    3.60    5.00
   3   4   1    8.20    4.70
   3   4   1    8.40    3.80
  -3   4  -1    9.10    3.70
  -4  -4  -1   16.30    4.00
   4  -4   1   26.70    7.80
   4  -4   1   24.10    5.50
  -4  -4  -1   24.70    4.50
  -4   4  -1   32.20    7.00
   4   4   1   25.60    7.50
   4   4   1   24.90    4.70
   4   4   1   25.00    5.80
  -4   4  -1   29.10    6.00
   4   4   1   20.10    5.20
  -5  -4  -1   24.70    4.50
   5  -4   1   23.30    5.50
  -5  -4  -1   17.20    4.30
   5   4   1   23.70    5.00
  -5   4  -1   23.80    6.40
   5   4   1   18.80    5.30
   5   4   1   19.10    5.50
  -6  -4  -1  124.39    8.60
  -6  -4  -1  117.79    7.50
   6  -4   1  129.09    9.60
  -6   4  -1  134.09   12.10
   6   4   1  113.39    8.60
   6   4   1  117.09    8.70
   6   4   1  133.69    9.70
  -7  -4  -1  270.27   11.50
  -7  -4  -1  305.67   13.30
   7  -4   1  284.47   14.40
   7   4   1  278.87   13.80
  -7   4  -1  281.87   15.30
   7   4   1  269.97   13.00
   7   4   1  272.27   12.10
   8  -4   1    3.00    4.80
  -8  -4  -1    1.60    4.30
  -8  -4  -1    1.10    2.30
   8   4   1   -1.60    5.00
  -8   4  -1   -7.80    4.30
   8   4   1   -0.10    4.20
  -9  -4  -1  887.31   29.90
   9  -4   1  890.71   30.60
   9   4   1  976.00   29.70
  -9   4  -1  894.41   32.10
   9   4   1  892.11   30.10
  10  -4   1  293.87   15.70
 -10  -4  -1  302.47   15.20
  10   4   1  309.97   16.00
 -10   4  -1  287.07   16.50
 -11  -4  -1  242.48   13.80
  11  -4   1  241.78   14.60
  11   4   1  203.28   14.40
 -11   4  -1  231.38   15.10
  12  -4   1   20.40   11.80
 -12  -4  -1   10.00    5.40
 -12   4  -1    9.70    7.00
 -13  -4  -1    6.20    5.00
  13  -4   1    2.10    6.40
  13   4   1   -3.60    7.30
 -13   4  -1  -11.50    5.20
 -14  -4  -1   26.70   10.20
 -14   4  -1    4.50   11.80
 -11  -5   1   19.80    5.60
  11  -5  -1    8.40    6.80
  11   5  -1    1.60    6.80
 -11   5   1   -1.10    6.70
  10  -5  -1    8.80    7.50
 -10  -5   1   11.00    4.80
 -10   5   1   -3.20    6.90
  10   5  -1   -8.20    5.80
  10   5  -1   11.70    5.10
  -9  -5   1  151.58    9.50
   9  -5  -1  175.78   13.50
  -9  -5   1  174.48   11.50
   9   5  -1  168.38   11.20
  -9   5   1  174.28   14.30
   9   5  -1  153.08   12.90
  -8  -5   1  168.88   10.10
   8  -5  -1  162.78   12.90
  -8  -5   1  191.88   11.40
  -8   5   1  151.88   13.40
   8   5  -1  173.78   12.80
   8   5  -1  182.08   11.70
  -7  -5   1  187.18   10.90
  -7  -5   1  210.78   11.50
   7  -5  -1  188.88   13.20
   7   5  -1  187.18   12.00
   7   5  -1  198.28   12.70
   7   5  -1  152.58   10.40
  -7   5   1  204.08   14.40
  -6  -5   1   12.80    4.60
   6  -5  -1   11.30    5.80
  -6   5   1    9.90    5.70
   6   5  -1    0.70    4.40
   6   5  -1    7.60    6.00
   6   5  -1   11.10    5.60
   5  -5  -1   78.69    9.40
  -5  -5   1   76.29    7.00
   5   5  -1   53.09    6.30
  -5   5   1   64.69    9.70
   5   5  -1   75.79    9.40
   5   5  -1   69.09    9.10
   4  -5  -1   -1.10    4.30
  -4   5   1    1.80    4.90
   4   5  -1   -4.60    6.10
   3  -5  -1  190.08   12.10
  -3  -5   1  210.58   12.10
   3   5  -1  208.38   20.20
  -3   5   1  187.28   13.30
   2  -5  -1   13.80    5.50
  -2  -5   1   11.40    5.10
   2   5  -1    9.30    6.30
  -2   5   1   22.40    6.10
  -1  -5   1   68.49    8.20
   1  -5  -1   66.19    8.20
   1   5  -1   65.09    9.80
  -1   5   1   69.69    9.60
   0  -5  -1  368.06   16.30
   0  -5   1  337.17   16.00
   0   5   1  355.56   17.30
   0   5  -1  363.86   17.60
   1  -5   1 1409.46   43.10
  -1  -5  -1 1435.36   42.90
  -1   5  -1 1410.76   44.20
   1   5   1 1435.56   44.00
   2  -5   1  306.27   15.10
  -2  -5  -1  301.47   14.80
  -2   5  -1  319.07   16.80
   3  -5   1    3.40    4.70
   3   5   1    3.20    5.70
  -3   5  -1    4.60    6.10
   4  -5   1  355.06   16.70
  -4  -5  -1  357.66   13.50
   4   5   1  345.57   16.30
   4   5   1  335.27   13.40
  -4   5  -1  366.96   18.20
   4   5   1  357.46   16.40
   5  -5   1   26.70    6.80
  -5  -5  -1   35.30    5.70
  -5  -5  -1   15.50    4.10
  -5   5  -1   26.40    7.60
   5   5   1   14.20    4.70
   5   5   1   11.50    5.80
   5   5   1   25.20    6.10
  -6  -5  -1    2.70    4.30
  -6  -5  -1    4.30    2.90
   6  -5   1   -2.60    4.60
   6   5   1    0.30    4.20
   6   5   1   -3.50    4.90
   6   5   1   -0.80    4.80
  -6   5  -1    0.10    5.60
   7  -5   1    6.70    5.70
  -7  -5  -1   10.30    5.00
  -7  -5  -1   14.40    4.10
  -7   5  -1   -1.50    6.50
   7   5   1    3.40    5.60
   7   5   1   10.00    5.80
  -8  -5  -1   65.19    8.40
   8  -5   1   74.09    9.90
  -8   5  -1   58.79    9.70
   8   5   1   65.39    9.20
   8   5   1   48.90    7.10
  -9  -5  -1   62.39    8.20
   9   5   1   57.49    8.30
  -9   5  -1   41.40    9.30
  10  -5   1   10.40    6.40
 -10  -5  -1   15.60    5.50
 -10   5  -1   -7.40    6.80
  10   5   1    8.60    4.60
  10   5   1    5.60    7.00
 -11  -5  -1   15.30    5.60
  11  -5   1   22.60    7.90
 -11   5  -1    8.50    6.80
  11   5   1    3.90    7.60
   7  -6  -1   15.30    6.50
  -7  -6   1   20.40    6.10
   7   6  -1   -4.30    6.20
  -7   6   1   -8.40    9.40
   7   6  -1   -1.60    6.40
   6  -6  -1  217.98   15.00
   6   6  -1  183.98   13.70
   6   6  -1  207.88   14.40
  -6   6   1  196.68   15.80
   5  -6  -1   30.20    7.60
   5   6  -1   31.60    7.40
   5   6  -1    7.40    7.10
  -5   6   1   12.50    7.10
   4  -6  -1   45.70    8.70
  -4   6   1   25.60    8.30
   4   6  -1   16.50    7.80
   4   6  -1   48.80    8.20
   3   6  -1   14.20    7.20
  -3   6   1    8.30   10.20
   2  -6  -1   10.70    7.10
  -2   6   1   -2.60    6.00
   2   6  -1   -0.30    6.70
   1  -6  -1  488.65   22.70
  -1  -6   1  493.05   24.40
  -1   6   1  411.26   21.20
   1   6  -1  396.56   20.80
   0  -6  -1  239.78   16.40
   0  -6   1  265.17   18.00
   0   6   1  225.38   15.50
   0   6  -1  208.38   15.50
   1  -6   1  141.09   15.10
  -1  -6  -1  151.38   17.20
  -1   6  -1  112.09   12.90
   1   6   1  114.69   12.50
  -2   6  -1   18.10    8.00
   2   6   1   10.70    7.60
   3  -6   1    0.20    6.10
   3   6   1  -10.90    5.90
   4  -6   1    9.70   10.00
   4   6   1   22.30    6.80
   4   6   1    6.90    6.50
  -4   6  -1    1.50    6.50
   5  -6   1   48.40    9.00
   5   6   1   23.30    7.50
   5   6   1   50.89    8.60
  -5   6  -1   25.90    8.50
   6  -6   1   10.50    6.30
  -6  -6  -1   31.30    5.30
  -6   6  -1   -6.90    6.30
   6   6   1   -7.30    6.30
   6   6   1   13.00    6.60
   7   6   1   -6.10    6.30
  17   0  -2  172.18   17.40
 -17   0   2  154.68   12.70
  16   0  -2   17.20    6.30
 -16   0   2   11.10    5.30
  15   0  -2    7.90    5.90
 -15   0   2    3.00    4.70
 -14   0   2    8.50    4.70
  14   0  -2    6.40    5.40
 -13   0   2    8.50    3.20
 -13   0   2    2.30    4.50
 -13   0   2   -0.30    2.80
  13   0  -2    0.40    7.90
  12   0  -2  226.18   15.40
 -12   0   2  184.18   10.50
 -12   0   2  215.18    9.10
  12   0  -2  209.78   11.80
 -12   0   2  205.48   11.80
 -11   0   2  134.49    6.80
  11   0  -2  123.39    9.20
 -11   0   2  132.89    6.90
 -11   0   2  119.59    9.00
 -11   0   2  118.79   11.30
  11   0  -2  124.79    9.30
  10   0  -2  102.99    8.40
 -10   0   2  108.39    7.40
 -10   0   2  110.89    5.90
 -10   0   2  110.49    8.00
  10   0  -2  110.09    8.20
 -10   0   2  113.19    6.30
  -9   0   2   54.69    5.00
  -9   0   2   52.39    5.80
  -9   0   2   67.99    5.80
   9   0  -2   58.69    6.30
   9   0  -2   55.79    6.40
   8   0  -2   22.20    3.20
  -8   0   2   18.30    3.90
   8   0  -2   27.20    4.60
  -8   0   2   24.80    3.30
   8   0  -2   36.40    5.20
  -8   0   2   28.60    4.20
  -7   0   2 1647.44   42.90
  -7   0   2 1615.44   43.50
   7   0  -2 1682.53   43.90
   7   0  -2 1617.44   42.90
  -7   0   2 1664.93   44.60
   7   0  -2 1648.54   44.30
  -6   0   2 1800.12   47.50
  -6   0   2 1758.72   46.60
  -6   0   2 1800.82   46.20
   6   0  -2 1754.72   46.20
   6   0  -2 1855.91   46.90
  -5   0   2   14.20    2.30
  -5   0   2   16.90    2.80
  -5   0   2   17.30    3.20
   5   0  -2   14.70    3.00
   5   0  -2   17.50    2.50
   4   0  -2  787.82   20.50
   4   0  -2  771.92   20.50
  -4   0   2  743.83   20.40
   4   0  -2  745.23   20.90
  -4   0   2  777.62   21.10
  -4   0   2  752.82   20.40
  -3   0   2 1087.39   28.00
   3   0  -2 1048.00   27.90
   3   0  -2 1082.99   27.40
   3   0  -2 1067.59   27.70
  -3   0   2 1055.69   27.30
   2   0  -2    6.50    1.60
  -2   0   2    7.00    1.70
  -2   0   2   10.30    1.80
   2   0  -2    9.80    1.90
  -3   0  -2 1553.84   40.20
  -3   0  -2 1554.64   38.90
  -3   0  -2 1529.75   40.20
   3   0   2 1567.24   39.10
   3   0   2 1581.64   40.30
   3   0   2 1576.34   40.30
   4   0   2  988.70   26.20
  -4   0  -2  961.10   26.00
   4   0   2  935.11   26.10
  -4   0  -2  942.81   26.00
   5   0   2  550.64   17.30
  -5   0  -2  556.44   17.20
  -5   0  -2  567.44   17.20
   5   0   2  582.84   17.40
  -6   0  -2   51.89    5.70
   6   0   2   58.39    6.40
   6   0   2   54.39    7.50
  -6   0  -2   62.29    6.00
  -7   0  -2   50.69    5.60
   7   0   2   48.60    6.10
   7   0   2   50.09    6.30
  -7   0  -2   47.40    5.40
  -8   0  -2  278.47   11.60
   8   0   2  293.77   12.10
  -8   0  -2  310.77   12.20
   8   0   2  307.07   12.40
  -9   0  -2  689.83   22.00
   9   0   2  650.23   21.60
   9   0   2  656.63   21.70
  -9   0  -2  656.73   21.20
 -10   0  -2   93.79    7.90
  10   0   2   84.09    8.50
  10   0   2  122.79   14.90
 -10   0  -2   89.19    7.90
 -11   0  -2   83.69    8.00
  11   0   2   62.39    8.90
 -11   0  -2   68.79    7.70
  11   0   2   71.59    8.50
 -12   0  -2  579.74   23.70
  12   0   2  545.55   21.10
  13   0   2    6.50    5.70
 -13   0  -2   -1.60    4.00
 -14   0  -2   16.10    5.80
  14   0   2   19.70    6.70
 -15   0  -2   -0.90    4.50
  15   0   2   12.80    6.30
  16   0   2  300.17   21.30
 -16   0  -2  293.37   16.70
 -17   0  -2    9.40    6.20
  17   0   2   17.10    6.90
 -17  -1   2   84.99   10.90
  17  -1  -2  124.89   16.00
  17   1  -2   85.09   12.70
 -17   1   2   86.29   10.20
 -17   1   2   63.69    7.50
  16  -1  -2   66.49    9.10
 -16  -1   2   50.29    8.30
  16   1  -2   61.89    9.20
 -16   1   2   40.80    6.10
 -16   1   2   53.19    8.20
 -15  -1   2    7.50    4.80
  15  -1  -2    6.80    5.20
 -15   1   2    3.30    3.70
 -15   1   2    5.50    4.80
  15   1  -2    3.40    6.00
  14  -1  -2   68.79    8.50
 -14  -1   2   68.19    9.00
  14   1  -2   45.90    8.20
 -14   1   2   79.79    6.40
 -14   1   2   65.89    8.70
 -13  -1   2   46.70    7.60
  13  -1  -2   50.79    7.40
  13   1  -2   44.10    7.80
 -13   1   2   47.70    6.30
 -13   1   2   55.29    7.70
 -13   1   2   46.40    6.20
  12  -1  -2  249.88   12.80
 -12  -1   2  234.28   11.50
  12  -1  -2  252.47   12.80
 -12  -1   2  271.37   15.80
 -12   1   2  233.58   12.40
 -12   1   2  260.47   11.60
 -12   1   2  273.97   13.10
  12   1  -2  262.17   13.60
 -12   1   2  268.97   11.50
 -11  -1   2   -3.80    3.20
  11  -1  -2    3.50    4.40
  11  -1  -2   -3.20    4.20
 -11  -1   2    0.50    4.00
  11   1  -2   -0.20    4.60
 -11   1   2    3.00    3.10
 -11   1   2    0.60    3.10
 -11   1   2    4.10    3.90
 -11   1   2    4.50    4.30
  11   1  -2    5.20    5.40
  10  -1  -2    9.50    4.10
 -10  -1   2   14.40    4.80
  10  -1  -2   13.30    4.40
 -10  -1   2   10.40    3.60
 -10   1   2   13.80    4.20
 -10   1   2   13.50    4.50
  10   1  -2   13.10    5.00
  10   1  -2   14.10    5.40
 -10   1   2   14.10    3.40
 -10   1   2   13.10    3.70
  -9  -1   2  229.08   11.00
   9  -1  -2  226.08   10.30
  -9  -1   2  231.78    9.70
   9  -1  -2  232.28   10.30
   9   1  -2  222.88   11.00
  -9   1   2  219.68    9.70
  -9   1   2  245.48   10.50
   9   1  -2  228.28   11.00
  -9   1   2  226.08   10.40
  -9   1   2  241.28   10.10
   8  -1  -2   35.20    4.70
   8  -1  -2   42.20    5.20
  -8  -1   2   39.00    3.70
  -8  -1   2   41.00    5.50
  -8  -1   2   37.70    4.50
  -8   1   2   42.20    5.00
  -8   1   2   43.30    5.40
   8   1  -2   38.30    5.40
   8   1  -2   51.19    6.40
   8   1  -2   34.70    3.60
  -8   1   2   39.60    4.30
  -8   1   2   36.30    4.70
  -7  -1   2    3.70    3.40
   7  -1  -2    5.80    3.30
   7  -1  -2    2.60    3.60
  -7  -1   2    4.30    2.80
  -7  -1   2    4.40    2.30
  -7   1   2    7.30    3.60
   7   1  -2    2.50    2.20
   7   1  -2    5.50    3.90
  -7   1   2    2.70    2.40
  -7   1   2    1.90    2.90
   7   1  -2    6.40    3.70
  -6  -1   2   30.00    3.90
   6  -1  -2   26.90    3.90
  -6   1   2   19.70    3.60
  -6   1   2   23.10    4.50
   6   1  -2   17.00    4.40
   6   1  -2   18.90    3.00
  -6   1   2   22.50    3.90
  -6   1   2   28.40    4.40
  -5  -1   2  567.54   17.40
   5  -1  -2  574.44   16.60
  -5  -1   2  565.64   16.40
  -5  -1   2  562.74   15.90
  -5   1   2  571.54   16.70
   5   1  -2  566.94   16.60
  -5   1   2  560.24   17.00
   5   1  -2  588.34   17.60
  -5   1   2  559.74   17.20
  -5   1   2  571.24   16.60
   5   1  -2  544.35   15.90
  -4  -1   2   90.59    4.30
  -4  -1   2   86.79    4.50
   4  -1  -2   86.69    4.50
   4  -1  -2   79.29    4.30
  -4  -1   2   93.89    5.10
  -4   1   2   91.69    4.50
  -4   1   2   92.39    4.40
   4   1  -2   89.79    4.40
  -4   1   2   87.89    4.90
   4   1  -2   94.39    4.80
   4   1  -2   95.09    5.30
  -4   1   2   88.69    4.90
   3  -1  -2   30.60    2.90
   3  -1  -2   32.80    2.70
  -3  -1   2   39.10    3.40
  -3  -1   2   29.20    2.60
  -3   1   2   34.50    2.70
   3   1  -2   32.50    2.90
   3   1  -2   37.60    3.50
   3   1  -2   34.70    3.00
  -3   1   2   31.60    3.20
  -3   1   2   31.20    3.20
  -3   1   2   28.30    2.70
   3   1  -2   29.10    2.90
  -2  -1   2  256.57    7.90
  -2  -1   2  247.68    7.80
   2  -1  -2  239.38    7.80
  -2  -1   2  252.77    8.00
   2  -1  -2  248.08    7.30
   2   1  -2  244.98    7.90
  -2   1   2  247.78    7.30
  -2   1   2  243.08    7.70
   2   1  -2  249.48    8.00
   2   1  -2  254.17    7.90
  -2   1   2  238.88    8.40
  -2   1   2  241.68    8.40
  -1  -1   2 1179.58   28.90
  -1  -1   2 1136.69   29.60
  -1  -1   2 1144.59   29.30
   1  -1  -2 1113.69   29.20
   1  -1  -2 1106.09   28.70
  -1   1   2 1109.09   29.20
   1   1  -2 1138.59   29.60
  -1   1   2 1108.79   28.70
   1   1  -2 1104.49   29.20
  -1   1   2 1110.89   29.70
   1   1  -2 1158.48   28.80
  -1   1   2 1169.98   29.80
   0   1   2 4066.09  100.59
   1  -1   2  409.06   12.20
   1  -1   2  391.76   11.70
  -1  -1  -2  412.46   11.60
  -1   1  -2  410.86   12.20
   1   1   2  402.66   11.60
   1   1   2  392.16   11.60
   1   1   2  407.06   11.50
   1   1   2  392.96   11.60
   1   1   2  409.66   11.50
  -1   1  -2  400.66   11.60
  -2  -1  -2  323.97   10.20
   2  -1   2  339.87   10.40
  -2  -1  -2  331.97   10.50
   2  -1   2  343.07   10.80
   2   1   2  341.07    9.60
   2   1   2  352.66   10.30
   2   1   2  337.97   10.50
   2   1   2  326.37    9.50
  -2   1  -2  339.07   10.30
  -2   1  -2  351.06   10.80
   3  -1   2  533.55   14.70
  -3  -1  -2  511.05   15.10
   3  -1   2  528.65   15.60
  -3  -1  -2  531.55   15.60
   3  -1   2  534.85   15.40
  -3   1  -2  521.95   15.30
   3   1   2  533.15   15.30
  -3   1  -2  539.15   14.60
  -3   1  -2  535.75   15.70
   3   1   2  539.55   15.80
  -4  -1  -2  361.26   11.70
  -4  -1  -2  369.96   12.30
   4  -1   2  372.76   11.40
   4  -1   2  362.56   11.90
   4  -1   2  364.56   12.00
   4   1   2  370.76   12.50
   4   1   2  371.06   12.00
  -4   1  -2  367.86   11.20
  -4   1  -2  369.66   11.90
  -4   1  -2  360.56   12.00
   5  -1   2  280.57   10.80
   5  -1   2  295.47   10.50
   5  -1   2  253.97   10.00
  -5  -1  -2  279.27   10.30
  -5  -1  -2  280.97   10.90
  -5   1  -2  303.47   10.50
   5   1   2  297.87   11.30
   5   1   2  273.17   11.30
  -5   1  -2  284.37   10.80
  -5   1  -2  281.07    9.90
   6  -1   2  186.08    9.00
  -6  -1  -2  198.38    8.70
   6  -1   2  195.88    8.30
  -6  -1  -2  197.38    9.20
  -6   1  -2  197.88    9.30
  -6   1  -2  196.08    8.30
   6   1   2  189.78    9.70
  -6   1  -2  204.28    8.50
   6   1   2  200.28    9.60
   7  -1   2   11.90    2.90
  -7  -1  -2   11.70    3.90
   7  -1   2    9.60    2.90
  -7  -1  -2   10.80    3.30
   7  -1   2    6.70    3.70
  -7   1  -2   13.30    3.60
  -7   1  -2   12.70    3.10
  -7   1  -2   13.80    4.10
   7   1   2    9.60    4.30
   7   1   2    3.80    3.80
   8  -1   2  224.98   10.40
   8  -1   2  213.88    9.80
  -8  -1  -2  217.08    9.70
  -8  -1  -2  229.08   10.60
  -8   1  -2  235.18    9.20
  -8   1  -2  219.38   10.30
   8   1   2  225.38   11.20
   8   1   2  222.58   10.70
  -8   1  -2  221.38    9.70
  -9  -1  -2  307.37   12.60
   9  -1   2  309.87   13.40
  -9  -1  -2  327.47   13.70
   9  -1   2  327.67   13.00
  -9   1  -2  334.87   12.00
   9   1   2  326.57   14.40
  -9   1  -2  314.57   13.40
   9   1   2  320.57   13.90
  -9   1  -2  325.77   12.90
 -10  -1  -2  126.79    9.10
 -10  -1  -2  114.59    8.10
  10  -1   2  111.49    8.90
  10  -1   2  129.49    9.70
 -10   1  -2  131.79    8.30
  10   1   2  135.39   10.80
 -10   1  -2  130.39    7.30
 -10   1  -2  125.09    8.40
 -10   1  -2  113.29    9.00
  10   1   2  121.29    9.60
 -11  -1  -2  806.62   27.30
  11  -1   2  855.71   27.00
  11  -1   2  766.22   26.50
 -11   1  -2  840.32   24.20
  11   1   2  814.42   27.30
 -11   1  -2  809.02   26.00
 -11   1  -2  823.52   26.40
  12  -1   2   46.40    7.10
  12  -1   2   64.09    9.10
 -12  -1  -2   47.70    7.20
 -12   1  -2   62.49    7.90
 -12   1  -2   68.29    7.60
  12   1   2   61.79    8.80
 -12   1  -2   65.09    6.20
  13  -1   2    6.90    5.70
 -13  -1  -2    5.40    4.50
 -13   1  -2   13.80    3.50
 -13   1  -2    3.20    3.40
  13   1   2   10.50    6.50
 -13   1  -2    7.50    4.70
 -14  -1  -2   17.70    5.70
  14  -1   2   25.30    6.70
 -14   1  -2   12.10    3.90
 -14   1  -2   19.00    5.70
  14   1   2   18.20    7.00
 -15  -1  -2   13.60    5.90
  15  -1   2   22.30    6.30
 -15   1  -2   17.80    5.60
  15   1   2    6.50    6.70
  16  -1   2   70.29    9.90
 -16  -1  -2   57.49    9.10
  16   1   2   54.19    9.60
 -16   1  -2   61.89    8.90
 -17   1  -2   18.00    5.80
 -17   2   2    9.10    5.20
  17   2  -2    5.40    8.00
 -17   2   2    7.00    5.20
  16  -2  -2   31.30    7.20
 -16  -2   2    7.20    5.20
 -16   2   2   18.50    5.70
  16   2  -2   13.00   10.80
 -16   2   2   13.20    5.60
  15  -2  -2   39.20    7.40
 -15  -2   2   26.40    6.80
 -15   2   2   18.10    6.50
 -15   2   2   36.70    6.80
  15   2  -2   20.60    8.00
  14  -2  -2    1.10    4.80
 -14  -2   2    6.70    4.80
 -14   2   2    4.90    4.30
  14   2  -2    7.10    7.10
 -14   2   2   -2.00    4.10
 -13  -2   2   52.59    7.90
  13  -2  -2   66.09    8.50
 -13   2   2   71.99    8.00
  13   2  -2   67.89    9.60
 -13   2   2   71.29    8.10
 -13   2   2   84.09    7.70
 -12  -2   2  277.17   14.40
  12  -2  -2  251.17   16.40
  12   2  -2  276.27   15.00
 -12   2   2  277.87   13.60
 -12   2   2  260.87   12.80
 -12   2   2  306.07   13.80
  11  -2  -2   15.90    4.90
  11  -2  -2   29.10    5.50
 -11  -2   2   18.60    8.00
 -11  -2   2   19.50    4.70
 -11   2   2   18.30    5.60
  11   2  -2   32.70    6.80
 -11   2   2   22.90    5.10
 -11   2   2   17.40    4.80
 -10  -2   2 1368.56   39.20
  10  -2  -2 1365.06   39.50
 -10  -2   2 1400.76   41.20
  10  -2  -2 1351.66   38.60
 -10   2   2 1454.75   41.00
 -10   2   2 1364.96   39.80
  10   2  -2 1369.66   40.00
 -10   2   2 1436.46   39.40
 -10   2   2 1371.96   39.80
  10   2  -2 1367.06   40.70
  -9  -2   2   61.09    7.20
   9  -2  -2   59.49    6.20
   9  -2  -2   59.19    6.70
  -9   2   2   60.59    6.30
   9   2  -2   61.29    4.90
  -9   2   2   69.29    6.80
  -9   2   2   65.19    6.60
  -9   2   2   55.59    5.90
   9   2  -2   60.09    7.60
  -8  -2   2   48.50    4.30
   8  -2  -2   47.40    5.10
   8  -2  -2   44.70    5.50
  -8  -2   2   60.39    6.90
   8   2  -2   39.40    4.50
  -8   2   2   48.60    5.00
   8   2  -2   51.49    6.20
   8   2  -2   46.90    6.10
  -8   2   2   48.10    5.30
  -8   2   2   42.60    5.40
  -8   2   2   44.10    5.70
  -7  -2   2    5.90    3.60
   7  -2  -2    8.00    2.80
   7  -2  -2    9.50    3.20
  -7  -2   2    8.10    2.50
  -7   2   2   10.00    3.30
  -7   2   2   11.50    3.90
  -7   2   2    9.20    3.10
   7   2  -2    5.00    2.50
   7   2  -2    5.20    3.40
   7   2  -2   12.10    4.10
  -7   2   2    7.20    2.80
   6  -2  -2   -0.90    2.70
   6  -2  -2   -1.10    2.20
  -6  -2   2   -0.60    2.80
  -6  -2   2    3.20    2.30
  -6   2   2   -1.80    2.20
   6   2  -2   -2.30    3.30
  -6   2   2   -0.40    2.60
  -6   2   2    2.20    2.40
   6   2  -2   -0.40    2.40
   6   2  -2    2.20    2.60
   6   2  -2   -0.10    2.90
  -6   2   2   -0.10    2.40
  -5  -2   2   87.99    7.30
   5  -2  -2   86.09    6.10
  -5  -2   2   95.39    5.70
  -5   2   2   93.09    6.80
   5   2  -2   89.29    6.00
   5   2  -2   98.79    6.20
  -5   2   2   97.89    6.60
  -5   2   2   90.89    5.80
   5   2  -2   92.19    5.70
   5   2  -2   94.69    6.80
   4  -2  -2  294.07   11.10
  -4  -2   2  312.97   11.00
  -4  -2   2  311.77   11.30
   4   2  -2  292.97   11.80
  -4   2   2  296.37   10.80
   4   2  -2  319.77   11.30
   4   2  -2  318.57   11.40
   4   2  -2  304.27   11.00
  -4   2   2  326.87   12.60
   3  -2  -2  199.38    9.00
  -3  -2   2  177.78    8.10
  -3  -2   2  205.18    8.20
   3  -2  -2  199.48    8.70
  -3  -2   2  205.38    8.50
  -3   2   2  220.18   11.60
   3   2  -2  216.18    8.40
  -3   2   2  217.98    9.60
   3   2  -2  217.28    9.00
   2  -2  -2   75.99    5.60
  -2  -2   2   81.99    4.90
  -2  -2   2   81.79    5.50
  -2  -2   2   86.59    5.70
  -2   2   2   83.79    6.20
  -2   2   2   74.89    5.30
   2   2  -2   90.39    6.10
   2   2  -2   80.59    5.50
   2   2  -2   85.59    4.80
   1  -2  -2   40.10    4.40
   1  -2  -2   39.80    4.30
  -1  -2   2   42.70    4.80
  -1  -2   2   39.40    4.40
  -1   2   2   38.30    4.30
   1   2  -2   33.70    4.40
   1   2  -2   50.59    5.40
  -1   2   2   45.40    4.80
   0  -2   2   76.79    5.40
   0  -2  -2   79.89    5.20
   0  -2  -2   80.29    5.30
   0  -2   2   80.49    5.90
   0  -2  -2   75.89    4.10
   0   2   2   78.99    4.30
   0   2  -2   78.49    5.20
   0   2  -2   86.99    6.20
   0   2   2   74.19    5.20
   0   2   2   84.29    5.60
   1  -2   2   16.30    6.00
   1  -2   2   26.60    4.00
  -1  -2  -2   24.20    3.00
  -1  -2  -2   24.90    3.40
  -1  -2  -2   22.80    3.70
   1   2   2   29.70    4.30
  -1   2  -2   31.90    4.80
   1   2   2   28.70    3.70
  -1   2  -2   27.00    4.10
   1   2   2   25.90    3.30
   2  -2   2  347.57   12.20
  -2  -2  -2  349.87   11.50
   2  -2   2  356.76   13.00
  -2  -2  -2  339.87   11.40
  -2   2  -2  332.27   11.90
   2   2   2  350.56   12.20
   2   2   2  354.16   11.80
   2   2   2  344.27   11.70
  -2   2  -2  372.06   13.20
   3  -2   2  443.96   15.20
  -3  -2  -2  419.16   13.80
  -3  -2  -2  444.86   13.30
  -3   2  -2  451.45   16.70
   3   2   2  421.16   14.20
   3   2   2  411.46   14.10
   3   2   2  432.66   13.60
  -3   2  -2  412.86   13.80
  -4  -2  -2   24.10    4.10
   4  -2   2   38.30    5.30
  -4  -2  -2   28.70    3.20
   4  -2   2   29.80    4.50
   4   2   2   34.70    4.60
  -4   2  -2   32.50    4.60
  -4   2  -2   35.30    5.20
   4   2   2   24.20    4.50
   4   2   2   32.70    4.10
   4   2   2   33.40    4.50
   5  -2   2  932.41   27.40
  -5  -2  -2  951.00   27.70
   5  -2   2  953.30   28.30
  -5  -2  -2  951.90   25.40
  -5   2  -2  978.90   28.40
   5   2   2  964.20   28.00
   5   2   2  996.30   27.70
  -5   2  -2  939.31   27.30
   6  -2   2  222.48   10.30
   6  -2   2  237.38    8.60
  -6  -2  -2  219.08   10.10
   6  -2   2  231.18   10.10
  -6   2  -2  244.08   10.60
   6   2   2  236.28   10.70
  -6   2  -2  229.58    9.80
  -6   2  -2  235.38    8.40
   6   2   2  234.08   10.30
   7  -2   2    4.60    3.20
  -7  -2  -2    6.10    3.10
   7  -2   2    3.50    3.00
  -7  -2  -2    1.10    2.70
   7  -2   2    4.30    3.20
   7   2   2    3.50    3.70
   7   2   2    5.60    3.70
  -7   2  -2   -0.40    2.80
  -7   2  -2    2.70    2.50
  -7   2  -2    5.20    3.40
   8  -2   2    6.10    3.80
   8  -2   2    5.00    3.40
   8  -2   2    8.20    3.40
  -8  -2  -2    6.30    3.70
  -8   2  -2    6.40    3.50
  -8   2  -2    4.70    4.40
  -8   2  -2    5.90    3.40
   8   2   2    6.90    4.40
   8   2   2    9.50    4.90
   9  -2   2   30.50    5.50
   9  -2   2   31.40    5.20
  -9  -2  -2   26.90    5.50
  -9  -2  -2   25.90    4.70
  -9   2  -2   40.10    5.90
   9   2   2   24.10    5.50
   9   2   2   35.20    6.50
  -9   2  -2   29.20    5.80
  -9   2  -2   34.00    5.00
  10  -2   2   95.79    8.10
 -10  -2  -2   86.79    8.40
  10  -2   2   75.49    7.90
  10   2   2   98.99   10.20
 -10   2  -2   87.89    7.40
 -10   2  -2   87.89    7.80
 -10   2  -2  101.29    7.50
  11  -2   2   29.30    5.90
 -11  -2  -2   31.40    6.10
  11  -2   2   27.40    5.60
  11   2   2   35.80    7.90
 -11   2  -2   33.50    5.20
 -11   2  -2   31.10    5.60
 -11   2  -2   38.80    6.00
 -12  -2  -2    1.20    4.30
  12  -2   2    3.10    4.60
  12  -2   2   -6.20    4.40
 -12   2  -2    4.40    4.20
 -12   2  -2    5.00    3.90
  12   2   2    1.50    6.70
 -12   2  -2    0.80    3.30
 -13  -2  -2  151.68   11.40
  13  -2   2  165.28   11.40
  13   2   2  142.39   13.50
 -13   2  -2  144.29   10.10
 -13   2  -2  157.98   10.40
 -14  -2  -2    4.60    4.60
  14  -2   2    9.80    5.30
  14   2   2    1.70    7.40
 -14   2  -2    5.90    4.90
 -14   2  -2    6.80    4.70
 -15  -2  -2  134.29   11.80
 -15   2  -2  112.89    9.90
 -15   2  -2  142.19   10.80
 -16  -2  -2   21.30    6.60
  16  -2   2   24.30    6.80
  16   2   2   16.10    8.60
 -16   3   2    2.10    4.10
  16   3  -2    3.30    8.30
 -15  -3   2   12.40    6.00
  15   3  -2   18.70   10.30
 -15   3   2   28.60    5.80
 -15   3   2   15.50    6.50
 -14  -3   2   -3.50    4.70
  14  -3  -2    4.80    5.90
 -14   3   2    8.20    4.00
 -14   3   2   -0.50    5.10
  14   3  -2   -3.50    6.60
  13  -3  -2    2.70    5.20
  13  -3  -2   -0.80    4.10
 -13  -3   2    2.30    4.80
  13   3  -2   -3.40    6.10
 -13   3   2    7.90    4.10
 -13   3   2   -1.20    4.70
  12  -3  -2   -2.80    3.50
 -12  -3   2    1.00    4.20
  12  -3  -2    1.20    4.80
  12   3  -2   -2.00    5.90
 -12   3   2   -8.30    3.90
 -12   3   2    1.10    3.50
  11  -3  -2    3.90    4.60
  11  -3  -2   -3.90    3.10
 -11  -3   2   -1.80    4.00
 -11   3   2   -0.30    3.40
  11   3  -2   -6.90    5.30
 -11   3   2    1.40    5.00
  10  -3  -2  166.88    8.60
 -10  -3   2  165.58   16.20
 -10   3   2  188.38    9.30
  10   3  -2  185.58    8.60
  10   3  -2  186.28   12.70
 -10   3   2  177.88   11.90
  -9  -3   2  212.98   12.00
  -9  -3   2  223.88    9.50
   9  -3  -2  214.18   11.70
  -9   3   2  217.68   11.90
  -9   3   2  212.48   11.00
  -9   3   2  235.78   12.90
   9   3  -2  198.08   11.90
   9   3  -2  234.18   13.10
   9   3  -2  212.88   11.90
   9   3  -2  229.28    9.90
  -8  -3   2   23.30    5.40
  -8  -3   2   29.60    4.50
   8  -3  -2   41.00    6.20
   8   3  -2   29.10    5.20
   8   3  -2   29.40    7.10
   8   3  -2   35.70    6.00
  -8   3   2   32.40    5.30
  -8   3   2   36.10    6.70
  -8   3   2   31.20    5.50
   7  -3  -2   11.30    4.40
  -7  -3   2   14.60    3.50
  -7  -3   2   10.60    4.10
  -7   3   2   17.30    4.60
   7   3  -2   13.40    5.20
  -7   3   2   18.60    4.90
  -7   3   2   18.60    5.10
   7   3  -2   13.40    4.80
   7   3  -2   17.60    4.70
  -6  -3   2   42.90    5.00
  -6  -3   2   46.30    5.80
   6  -3  -2   41.60    5.60
   6   3  -2   45.30    5.70
  -6   3   2   39.10    5.20
   6   3  -2   39.50    5.20
  -6   3   2   52.09    7.30
   6   3  -2   40.00    5.30
   6   3  -2   41.90    5.70
  -5  -3   2  353.96   13.00
  -5  -3   2  349.07   13.10
   5  -3  -2  346.37   13.60
  -5   3   2  358.36   14.80
  -5   3   2  343.47   12.80
   5   3  -2  337.27   12.70
   5   3  -2  360.26   13.60
   5   3  -2  340.27   12.90
   5   3  -2  352.76   13.30
   4  -3  -2 1278.97   36.10
   4  -3  -2 1208.88   36.70
  -4  -3   2 1286.07   34.90
   4   3  -2 1260.37   36.10
  -4   3   2 1280.57   37.70
  -4   3   2 1309.77   35.70
   4   3  -2 1290.27   34.80
   4   3  -2 1265.67   35.60
   3  -3  -2  595.24   19.90
  -3  -3   2  601.34   19.20
  -3  -3   2  572.24   19.30
  -3  -3   2  591.74   17.70
   3  -3  -2  595.84   19.30
  -3   3   2  579.54   18.80
   3   3  -2  611.04   17.60
  -3   3   2  590.94   20.50
   3   3  -2  586.54   19.20
   3   3  -2  605.74   19.40
  -2  -3   2 1082.09   31.80
   2  -3  -2 1066.09   32.00
  -2  -3   2 1102.59   31.40
   2  -3  -2 1078.49   31.30
  -2   3   2 1071.09   31.00
   2   3  -2 1112.09   31.70
  -2   3   2 1123.99   32.80
   2   3  -2 1086.39   31.30
  -1  -3   2  117.69    7.30
  -1  -3   2  118.09    7.10
   1  -3  -2  109.49    7.00
   1  -3  -2  115.79    7.20
   1   3  -2  110.19    6.80
  -1   3   2  111.89    6.80
  -1   3   2  112.29    7.60
   1   3  -2  120.09    8.00
   0  -3  -2    7.90    2.90
   0  -3   2    9.70    3.30
   0  -3   2   11.70    3.90
   0  -3  -2   11.90    3.40
   0   3   2   11.20    3.40
   0   3  -2    9.60    3.50
   0   3  -2    9.40    3.10
   0   3   2    9.40    3.40
   1  -3   2   -1.30    2.60
  -1  -3  -2    0.20    2.50
   1  -3   2   -0.40    2.70
  -1  -3  -2    1.30    2.00
  -1  -3  -2   -0.60    2.60
  -1   3  -2    1.00    3.10
   1   3   2    2.40    2.90
   1   3   2   -1.90    2.50
  -1   3  -2   -3.40    2.30
   1   3   2    1.30    2.30
   2  -3   2    7.50    3.20
  -2  -3  -2    9.40    2.80
  -2  -3  -2   13.80    3.50
   2  -3   2   11.10    3.80
  -2  -3  -2    9.60    2.70
  -2   3  -2   10.60    3.20
   2   3   2    9.60    3.10
  -2   3  -2   12.60    4.10
   2   3   2    9.30    3.00
   2   3   2   10.50    3.40
   3  -3   2  141.79    8.50
  -3  -3  -2  136.39    7.20
   3  -3   2  138.09    8.00
  -3  -3  -2  132.29    7.00
   3   3   2  172.28   12.50
  -3   3  -2  133.69    7.40
   3   3   2  144.79    8.10
  -3   3  -2  140.49    8.90
   3   3   2  140.19    7.40
   3   3   2  152.18    8.00
  -4  -3  -2   35.90    4.10
   4  -3   2   41.10    5.30
   4  -3   2   40.60    5.50
  -4  -3  -2   36.40    4.80
   4   3   2   36.20    4.90
  -4   3  -2   34.00    4.60
  -4   3  -2   41.40    6.00
   4   3   2   36.80    5.10
   4   3   2   38.30    5.40
   4   3   2   39.30    5.10
   5  -3   2   24.10    4.90
  -5  -3  -2   28.00    4.20
  -5  -3  -2   20.80    4.10
   5  -3   2   24.20    4.70
   5   3   2   21.40    4.30
   5   3   2   29.90    5.10
  -5   3  -2   25.30    4.90
   5   3   2   21.00    4.00
   5   3   2   24.80    4.60
  -5   3  -2   21.90    4.20
   6  -3   2    2.90    3.60
  -6  -3  -2   -0.10    3.30
   6  -3   2   -1.20    3.40
  -6  -3  -2    1.50    1.90
  -6   3  -2   -1.90    3.20
   6   3   2    2.60    3.90
  -6   3  -2    1.70    3.30
   6   3   2    0.00    3.00
   6   3   2   -4.40    3.50
   6   3   2    2.30    3.00
   7  -3   2    7.30    4.30
   7  -3   2    8.50    4.50
  -7  -3  -2    3.60    3.70
   7   3   2    7.70    3.30
  -7   3  -2   14.50    4.20
   7   3   2    5.80    3.60
   7   3   2    6.20    4.60
   7   3   2    7.10    4.50
  -7   3  -2    7.20    4.30
  -8  -3  -2    1.50    3.90
   8  -3   2    0.00    3.70
   8  -3   2    5.80    4.40
  -8   3  -2    4.90    4.70
   8   3   2    3.70    4.70
   8   3   2    1.90    4.30
  -9  -3  -2   21.40    5.50
   9  -3   2   20.00    5.10
   9  -3   2   21.40    5.30
   9   3   2   23.50    6.10
  -9   3  -2   15.40    5.20
 -10  -3  -2    8.00    4.60
  10  -3   2   20.50    5.80
  10   3   2   16.00    6.50
 -10   3  -2   14.90    5.40
 -11  -3  -2    5.60    4.70
  11  -3   2    1.30    4.70
  11  -3   2    5.60    4.10
 -11   3  -2    3.10    3.60
  11   3   2   -6.20    5.80
 -12  -3  -2   57.59    8.40
  12  -3   2   39.10    6.00
  12  -3   2   64.09    9.10
 -12   3  -2   47.90    7.70
 -12   3  -2   57.39    6.60
  12   3   2   64.69    9.80
 -13  -3  -2  176.48   12.40
  13  -3   2  132.89   10.20
  13  -3   2  181.98   12.70
 -13   3  -2  190.78   10.20
 -13   3  -2  170.88   12.20
  13   3   2  147.69   14.20
 -14  -3  -2   19.90    6.20
  14  -3   2   38.20    8.10
 -14   3  -2   32.70    5.90
 -14   3  -2   16.50    6.40
  14   3   2   26.70    9.10
 -15  -3  -2  136.59   12.60
  15  -3   2  164.48   13.40
 -15   3  -2  154.68   10.10
 -15   3  -2   98.89   11.30
  15   3   2  113.79   14.50
 -14  -4   2   55.89    9.00
  14   4  -2   53.79   10.40
 -13  -4   2   92.19   10.50
  13  -4  -2  130.39   22.20
 -13   4   2  107.59   12.40
  13   4  -2   68.29   14.10
 -12  -4   2   26.20    6.30
  12  -4  -2   33.70    7.60
 -12   4   2   22.60    7.50
  12   4  -2   31.90    8.10
 -11  -4   2   26.60    4.40
  11  -4  -2   40.10    7.60
 -11  -4   2   26.50    6.40
  11   4  -2   35.80    7.50
 -11   4   2   24.10    7.20
  11   4  -2   45.60    6.40
 -10  -4   2   71.69    6.30
 -10  -4   2   90.89    9.20
  10  -4  -2   92.29   10.10
 -10   4   2   74.99   10.00
  10   4  -2   77.29   10.00
  10   4  -2   91.19    8.00
  -9  -4   2  370.76   14.70
   9  -4  -2  390.96   17.70
   9   4  -2  406.36   17.60
   9   4  -2  406.56   15.50
  -9   4   2  402.76   19.20
   8  -4  -2  505.85   19.80
  -8  -4   2  483.85   18.50
  -8  -4   2  461.25   17.30
   8   4  -2  501.45   17.90
  -8   4   2  477.75   21.00
   8   4  -2  493.95   19.10
   8   4  -2  451.05   18.10
  -7  -4   2   64.09    6.50
   7  -4  -2   67.69    8.70
  -7  -4   2   70.79    7.40
   7   4  -2   66.59    8.00
   7   4  -2   72.69    8.20
  -7   4   2   69.09    9.00
  -6  -4   2   10.50    4.30
   6  -4  -2   12.00    4.90
  -6  -4   2   10.50    3.80
   6   4  -2   15.80    5.20
  -6   4   2    6.80    4.90
   6   4  -2    9.10    4.60
   6   4  -2    9.90    7.50
  -5  -4   2   -1.60    1.10
  -5  -4   2    1.10    3.20
   5  -4  -2   -1.90    3.80
  -5   4   2    3.70    3.60
  -5   4   2    2.20    4.10
   5   4  -2    1.60    4.70
   5   4  -2    0.00    3.60
   5   4  -2   -0.50    4.40
   4  -4  -2    1.70    4.00
  -4  -4   2   -1.30    3.00
   4  -4  -2    1.40    3.70
  -4  -4   2   -4.10    2.90
   4   4  -2   -1.10    3.30
   4   4  -2   -3.20    3.10
  -4   4   2    2.80    3.40
  -4   4   2    2.20    3.80
   4   4  -2    6.00    4.80
  -3  -4   2   49.00    6.50
   3  -4  -2   44.30    6.80
  -3  -4   2   46.30    6.40
   3  -4  -2   45.60    6.50
  -3   4   2   47.80    6.10
   3   4  -2   49.80    7.40
  -3   4   2   36.20    5.80
   3   4  -2   48.30    6.20
  -2  -4   2    8.90    4.10
   2  -4  -2   12.10    3.60
  -2  -4   2   11.60    4.50
   2  -4  -2   17.80    4.70
  -2   4   2   14.70    4.10
   2   4  -2   13.00    4.10
  -2   4   2   14.50    5.00
   2   4  -2    9.20    5.20
   1  -4  -2    7.40    3.50
   1  -4  -2   13.20    4.50
  -1  -4   2   17.70    6.20
  -1  -4   2   14.30    4.60
   1   4  -2   11.40    4.00
  -1   4   2   14.10    4.00
   1   4  -2   15.30    5.30
  -1   4   2   19.60    5.40
   0  -4  -2   15.00    4.40
   0  -4   2   14.40    4.60
   0  -4  -2    9.30    4.90
   0  -4   2   11.30    4.20
   0   4  -2   12.50    4.40
   0   4   2   14.20    5.30
   0   4  -2   11.30    3.90
   0   4   2   13.90    4.10
   1  -4   2  388.96   16.60
  -1  -4  -2  391.16   15.90
   1  -4   2  415.86   16.30
  -1  -4  -2  420.76   16.10
  -1   4  -2  413.16   15.80
  -1   4  -2  432.96   17.60
   1   4   2  408.16   16.70
   1   4   2  411.26   16.00
  -2  -4  -2  111.59    6.60
  -2  -4  -2  128.89    8.70
   2  -4   2  116.29    9.20
  -2  -4  -2  121.49    8.10
   2  -4   2  135.39    9.20
   2   4   2  138.79    9.80
  -2   4  -2  128.19    8.40
   2   4   2  129.69    8.70
  -2   4  -2  140.49   10.30
   3  -4   2  923.81   29.10
   3  -4   2  890.21   30.00
  -3  -4  -2  880.91   26.30
   3   4   2  873.31   28.70
  -3   4  -2  908.21   28.40
   3   4   2  958.10   28.90
  -3   4  -2  943.51   30.50
   3   4   2  903.61   26.60
  -4  -4  -2   85.49    6.80
   4  -4   2   91.59    8.20
  -4  -4  -2   87.99    6.80
   4   4   2   99.09    7.30
   4   4   2   88.29    8.30
  -4   4  -2   90.39    9.20
   4   4   2   91.59    8.50
  -5  -4  -2   28.70    5.10
  -5  -4  -2   30.80    4.60
   5   4   2   41.60    6.20
   5   4   2   31.50    5.30
  -5   4  -2   37.70    8.70
  -6  -4  -2   13.50    3.50
   6  -4   2   14.20    5.10
  -6  -4  -2    8.50    4.20
   6   4   2    7.90    4.50
  -6   4  -2   11.80    5.10
   6   4   2    5.70    4.80
  -7  -4  -2   17.80    5.00
   7  -4   2   20.90    5.90
   7   4   2   16.60    4.90
   7   4   2   19.60    5.80
   7   4   2   11.00    5.20
  -7   4  -2   14.60    5.60
  -8  -4  -2  539.25   24.10
   8  -4   2  601.24   22.20
   8   4   2  533.95   18.60
  -8   4  -2  573.54   23.20
   8   4   2  595.24   21.90
   9  -4   2  145.79   11.30
  -9  -4  -2  136.49   10.70
  -9   4  -2  131.29   11.80
   9   4   2  144.19   11.70
  10  -4   2   11.80    5.70
 -10  -4  -2   13.60    5.60
  10   4   2    6.20    6.30
 -10   4  -2    1.60    5.70
  11  -4   2    2.70    5.30
 -11  -4  -2   10.50    5.50
 -11   4  -2    1.70    5.60
  11   4   2   -2.30    6.40
 -12  -4  -2    6.40    4.90
  12  -4   2    1.40    6.90
  12   4   2   -3.80    7.10
 -12   4  -2   -4.30    5.70
 -13  -4  -2   13.60    6.00
  13  -4   2   16.20    7.50
  13   4   2    0.60    7.80
 -13   4  -2   -0.70    6.40
 -12  -5   2   63.29   13.00
  11  -5  -2    1.20    6.30
 -11  -5   2   11.90    5.10
  11   5  -2  -12.10    6.30
 -11   5   2   -5.40    5.80
 -10  -5   2   58.79    8.10
 -10  -5   2   51.49    6.60
  10   5  -2   53.69   10.90
 -10   5   2   30.30    9.90
  10   5  -2   58.39    8.50
  -9  -5   2   93.19    8.20
   9  -5  -2  111.79   11.60
  -9  -5   2  104.29    9.60
   9   5  -2  121.99   10.30
  -9   5   2   88.29   11.70
   9   5  -2   98.79   11.40
  -8  -5   2   33.40    5.80
   8  -5  -2   53.69    8.70
  -8  -5   2   44.30    7.80
   8   5  -2   40.70    7.30
   8   5  -2   38.90    8.10
  -8   5   2   38.00    8.30
  -7  -5   2   74.99    7.80
   7  -5  -2   75.99    9.90
   7   5  -2   65.59    9.10
  -7   5   2   63.49   10.50
   7   5  -2   61.19    8.20
   7   5  -2   54.19    6.70
   6  -5  -2    5.00    5.10
  -6  -5   2    5.30    3.80
   6   5  -2   -3.10    4.50
  -6   5   2   -1.20    5.60
   6   5  -2   -2.40    6.00
   6   5  -2    0.30    4.90
  -5  -5   2    0.30    3.60
   5  -5  -2    2.30    4.70
   5   5  -2   -7.90    8.60
   5   5  -2    0.10    5.10
   5   5  -2   -5.00    3.40
  -5   5   2   -2.00    5.30
   4  -5  -2   14.10    5.40
  -4   5   2   11.20    6.20
   4   5  -2    3.20    9.30
  -3  -5   2   -0.70    4.00
   3  -5  -2   -2.10    4.20
  -3   5   2   -4.10    4.50
   3   5  -2   -0.90    5.60
  -2  -5   2  158.88   10.90
   2  -5  -2  162.38   11.00
   2   5  -2  153.58   11.90
  -2   5   2  151.28   11.90
   1  -5  -2   21.30    5.70
  -1  -5   2   22.50    5.70
   1   5  -2    7.70    5.90
  -1   5   2   13.10    5.50
   0  -5  -2  160.88   11.00
   0  -5   2  167.88   11.20
   0   5  -2  176.48   13.00
   0   5   2  164.48   12.30
  -1  -5  -2  981.30   32.00
   1  -5   2 1010.00   32.70
   1   5   2  970.10   33.60
  -1   5  -2 1008.90   33.90
  -2  -5  -2  540.55   21.40
   2  -5   2  538.75   21.70
  -2   5  -2  551.74   23.20
   2   5   2  688.23   32.30
   3  -5   2  338.17   16.00
  -3   5  -2  321.17   17.10
   3   5   2  336.27   16.30
  -4  -5  -2    2.30    3.50
  -4  -5  -2    2.30    3.20
   4  -5   2   -1.00    4.40
   4   5   2   -1.20    4.80
   4   5   2   -4.20    3.50
   4   5   2   -1.50    5.40
  -4   5  -2    0.80    6.00
  -5  -5  -2   64.09    7.10
  -5  -5  -2   68.99    6.80
   5  -5   2   61.49    8.60
   5   5   2   63.89    8.70
   5   5   2   56.89   10.80
  -5   5  -2   57.09    9.70
   5   5   2   61.69    8.80
  -6  -5  -2   20.70    5.30
   6  -5   2   18.60    6.30
   6   5   2   12.70    5.60
   6   5   2   29.70    6.70
  -6   5  -2   18.40    7.40
   6   5   2   15.40    5.10
   7  -5   2  106.19   10.70
  -7  -5  -2   95.49   10.60
  -7   5  -2   93.79   11.50
   7   5   2   94.39   10.50
   7   5   2   75.79    9.20
  -8  -5  -2  152.88   11.10
   8  -5   2  168.18   13.20
  -8   5  -2  156.38   13.80
   8   5   2  138.69   10.10
   8   5   2  148.49   12.70
  -9  -5  -2   73.59    9.10
   9  -5   2   69.79   12.40
   9   5   2   51.59    6.90
   9   5   2   69.29   10.00
  -9   5  -2   38.20    9.80
  10  -5   2  326.17   18.20
 -10  -5  -2  347.07   16.50
 -10   5  -2  276.97   18.30
  10   5   2  298.67   17.30
 -11  -5  -2   22.30    7.60
 -11   5  -2  -14.10    6.30
  -8  -6   2   31.00    5.90
   7  -6  -2    7.80    5.90
   7   6  -2   -3.60    6.10
  -7   6   2  -12.10    6.90
   7   6  -2    2.40    5.90
   6  -6  -2    7.30    6.20
  -6   6   2    4.50    7.20
   6   6  -2    9.60    6.30
   6   6  -2    0.50    6.20
   5  -6  -2  391.86   19.20
   5   6  -2  376.76   18.40
  -5   6   2  341.27   20.20
   5   6  -2  343.37   18.20
   4  -6  -2   97.29   13.50
   4   6  -2   75.99   11.20
  -4   6   2   94.49   12.70
  -3   6   2  116.49   14.60
   3   6  -2   88.09   11.40
   2  -6  -2 1287.27   44.50
  -2   6   2 1124.29   40.10
   2   6  -2 1125.39   39.00
  -1  -6   2   12.10    7.30
   1  -6  -2   13.20    6.40
  -1   6   2    4.30    6.10
   1   6  -2   -3.40    5.80
   0  -6  -2  502.65   24.60
   0  -6   2  460.15   25.50
   0   6   2  432.16   21.60
   0   6  -2  446.26   21.90
  -1  -6  -2    7.10    9.70
   1   6   2   -1.00    6.70
  -1   6  -2    0.20    6.60
   2   6   2   -4.70    5.90
  -2   6  -2   -4.40    8.40
   3  -6   2   54.49    9.30
  -3   6  -2   26.40   10.30
   3   6   2   45.90    8.40
   3   6   2   33.40    8.20
   4  -6   2    6.90    5.70
   4   6   2    5.70    5.60
  -4   6  -2   -7.50    6.40
   4   6   2   -2.40    6.70
   5  -6   2   46.30    8.70
  -5   6  -2   22.60    8.40
   5   6   2   25.90    7.50
   5   6   2   40.10    8.00
   6  -6   2  110.29   12.10
   6   6   2   88.69   11.10
  -6   6  -2   88.99   13.10
   6   6   2   68.49   10.50
   7   6   2  -13.30    5.80
 -18   0   3    7.60    5.60
 -17   0   3    4.20    4.60
  17   0  -3   11.20    5.70
  16   0  -3    5.30    5.20
 -16   0   3   10.10    5.40
 -15   0   3    0.30    4.00
 -15   0   3    9.70    3.30
 -15   0   3    3.10    3.00
  15   0  -3    2.10    5.30
 -14   0   3    1.70    4.50
 -14   0   3    5.10    3.10
  14   0  -3    2.60    5.40
 -14   0   3    2.50    2.90
 -13   0   3    1.90    3.00
 -13   0   3   -2.90    3.90
 -13   0   3   -1.70    2.70
  13   0  -3    0.90    5.20
 -12   0   3   -0.30    2.60
  12   0  -3   -2.50    4.50
 -12   0   3    2.50    2.90
 -12   0   3   -2.00    3.50
  12   0  -3   -3.10    5.30
 -12   0   3    3.00    4.10
  11   0  -3    3.60    4.60
 -11   0   3    0.60    2.70
 -11   0   3    3.80    3.50
 -11   0   3    0.30    3.90
  11   0  -3   -2.40    4.10
 -11   0   3    2.90    2.80
  10   0  -3   -2.00    3.70
 -10   0   3    2.80    3.20
 -10   0   3   -1.70    2.90
  10   0  -3   -2.30    3.80
   9   0  -3   -1.80    3.40
  -9   0   3    0.10    2.90
   9   0  -3   -0.30    3.30
   9   0  -3    0.30    2.30
  -9   0   3   -0.10    2.30
  -9   0   3   -2.00    2.50
  -8   0   3   -1.50    2.80
   8   0  -3   -0.70    3.20
  -8   0   3    2.90    2.90
   8   0  -3    2.40    3.20
  -8   0   3   -1.40    2.30
   8   0  -3   -1.90    2.10
  -7   0   3   -2.60    2.50
  -7   0   3    2.50    3.50
   7   0  -3    0.80    3.40
   7   0  -3   -2.70    3.40
   7   0  -3    1.70    2.70
  -7   0   3    3.60    3.40
  -6   0   3   -1.50    2.50
   6   0  -3   -1.10    2.20
  -6   0   3    3.80    3.00
   6   0  -3   -3.30    3.20
  -6   0   3    2.10    3.00
   6   0  -3   -0.10    3.60
   5   0  -3   -0.20    2.40
  -5   0   3    2.10    2.50
   5   0  -3    0.40    2.70
  -5   0   3    1.70    2.10
  -5   0   3    0.10    0.70
   5   0  -3    0.40    1.70
  -4   0   3   -1.50    1.40
   4   0  -3    0.30    1.90
  -4   0   3    2.30    1.90
   4   0  -3    0.10    1.60
  -3   0   3    0.20    1.80
   3   0  -3    1.70    1.80
  -3   0   3   -2.90    1.60
   3   0  -3   -0.90    1.70
  -1   0   3   -0.20    1.40
   1   0  -3   -2.90    1.40
   1   0  -3    1.30    1.40
  -1   0   3   -1.70    1.30
   0   0   3   -0.70    1.50
   0   0   3   -0.70    1.30
   0   0  -3    0.20    1.40
   0   0  -3   -1.40    1.40
   1   0   3    0.20    1.50
   1   0   3    0.30    1.70
  -1   0  -3   -1.10    1.40
  -1   0  -3    0.50    0.50
  -1   0  -3   -1.80    1.60
   1   0   3   -1.10    1.90
  -2   0  -3    1.10    1.50
   2   0   3    1.50    1.40
   2   0   3   -0.50    1.90
   2   0   3    3.40    2.30
  -2   0  -3    0.20    1.60
  -2   0  -3    1.80    1.90
   3   0   3    0.10    2.20
   3   0   3   -1.10    1.80
   3   0   3    0.70    1.20
  -3   0  -3    1.50    2.00
  -3   0  -3   -1.00    1.70
  -3   0  -3   -0.20    1.30
   4   0   3    0.80    2.80
  -4   0  -3    2.80    2.20
  -4   0  -3   -0.70    2.30
  -4   0  -3    1.20    1.50
   4   0   3   -1.70    2.40
  -5   0  -3    0.70    2.80
   5   0   3    3.70    3.80
  -5   0  -3    5.40    3.30
   5   0   3   -0.10    3.40
   6   0   3    0.60    3.60
  -6   0  -3    2.60    3.40
  -6   0  -3   -2.40    3.20
   6   0   3   -0.20    3.80
  -7   0  -3   -4.00    2.50
   7   0   3    1.60    3.40
  -7   0  -3    1.90    3.10
   7   0   3    2.50    3.60
  -8   0  -3   -2.20    2.60
   8   0   3    0.70    3.50
   8   0   3    4.10    3.60
  -8   0  -3    1.70    3.10
  -9   0  -3    2.60    3.50
   9   0   3    2.70    4.00
   9   0   3   -2.60    3.90
  -9   0  -3    2.80    3.30
 -10   0  -3    1.00    3.60
  10   0   3    1.10    4.50
  10   0   3    1.50    4.20
 -10   0  -3   -2.10    3.70
 -11   0  -3    1.10    3.90
  11   0   3    3.50    4.80
  11   0   3    3.10    5.40
  12   0   3   -1.00    5.30
 -12   0  -3   -1.30    4.10
 -13   0  -3   -1.30    4.40
  13   0   3   -1.30    5.50
  14   0   3   -2.50    5.50
 -14   0  -3   -2.40    4.70
 -15   0  -3   -2.80    4.30
  15   0   3    8.50    6.10
  16   0   3   16.70    6.60
 -17   0  -3   19.10    6.30
 -17  -1   3   18.80    6.30
  17  -1  -3   40.10    8.00
 -17   1   3   12.90    5.30
  17   1  -3   14.40    8.50
 -17   1   3   24.70    6.30
 -16  -1   3  263.47   16.20
  16  -1  -3  298.87   14.90
  16   1  -3  282.07   15.70
 -16   1   3  254.97   13.10
 -16   1   3  275.57   15.30
 -15  -1   3   12.30    5.50
 -15   1   3   11.90    4.90
 -14  -1   3   30.30    6.50
  14  -1  -3   54.49    7.40
  14   1  -3   35.70    7.40
 -14   1   3   44.60    7.10
 -14   1   3   44.30    6.20
 -13  -1   3  251.97   13.80
  13  -1  -3  265.47   14.30
 -13   1   3  240.18   11.20
 -13   1   3  228.68   11.50
 -13   1   3  238.48   13.40
  12  -1  -3  146.69    9.80
 -12  -1   3  131.69   13.30
  12  -1  -3  127.79    9.90
 -12  -1   3  124.49    8.50
 -12   1   3  125.09    9.40
  12   1  -3  136.09   10.50
  12   1  -3  144.39    7.60
 -12   1   3  129.99    8.30
 -12   1   3  144.79    8.80
 -12   1   3  144.09   10.00
  11  -1  -3   76.09    7.70
  11  -1  -3   73.69    8.30
 -11  -1   3   80.49    8.10
 -11  -1   3   72.29    5.40
 -11   1   3   89.99    7.80
  11   1  -3   75.19    8.80
  11   1  -3   70.89    8.40
 -11   1   3   75.99    6.60
 -11   1   3   80.29    8.80
 -11   1   3   81.39    6.80
 -10  -1   3  104.89    7.10
 -10  -1   3  107.89    6.00
  10  -1  -3  112.29    7.80
  10  -1  -3  114.39    8.20
 -10  -1   3  110.89    8.40
 -10   1   3  111.69    7.20
  10   1  -3  110.29    6.70
  10   1  -3  116.19    9.20
  10   1  -3  116.79    8.80
 -10   1   3  119.09    7.90
 -10   1   3  112.29    7.20
 -10   1   3  116.89    8.10
  -9  -1   3    8.90    3.10
  -9  -1   3   12.90    4.10
   9  -1  -3   11.50    3.70
   9  -1  -3    7.60    3.70
  -9  -1   3   10.80    2.80
  -9   1   3   11.30    3.90
   9   1  -3   14.70    4.50
   9   1  -3    5.60    2.50
  -9   1   3    8.10    2.70
   9   1  -3    8.90    4.20
  -9   1   3   11.00    3.10
  -9   1   3   16.50    3.90
   8  -1  -3    5.10    3.30
  -8  -1   3    3.30    2.30
  -8  -1   3    4.30    2.60
  -8  -1   3   -0.90    2.60
   8  -1  -3    2.30    2.90
  -8   1   3   -1.00    2.60
  -8   1   3    4.70    3.20
  -8   1   3    0.50    2.20
   8   1  -3    1.30    3.60
   8   1  -3    1.10    3.60
   8   1  -3    2.00    2.20
  -8   1   3    2.40    1.20
  -7  -1   3  147.19    6.90
  -7  -1   3  147.69    8.10
   7  -1  -3  141.49    7.50
   7  -1  -3  152.78    7.20
  -7  -1   3  140.79    6.50
   7   1  -3  140.69    8.10
  -7   1   3  136.39    7.30
  -7   1   3  139.69    7.20
   7   1  -3  147.39    6.60
   7   1  -3  151.88    9.50
  -7   1   3  151.18    7.60
  -7   1   3  143.19    7.40
  -6  -1   3  287.67   10.00
   6  -1  -3  263.37   10.40
  -6  -1   3  321.87   13.10
  -6  -1   3  290.27   10.10
   6  -1  -3  283.77   10.20
  -6   1   3  299.27   10.80
  -6   1   3  281.07   10.40
  -6   1   3  313.17   12.40
   6   1  -3  281.17   10.10
   6   1  -3  285.77   11.40
   6   1  -3  303.97   10.70
  -5  -1   3  757.02   21.80
  -5  -1   3  746.63   20.70
   5  -1  -3  724.53   20.60
  -5  -1   3  744.33   20.80
  -5   1   3  749.73   20.80
  -5   1   3  767.12   21.20
   5   1  -3  762.62   21.90
   5   1  -3  759.62   20.80
   5   1  -3  728.03   20.80
  -5   1   3  730.23   21.60
   4  -1  -3   31.90    3.80
  -4  -1   3   20.50    2.50
   4   1  -3   22.30    3.30
   4   1  -3   30.90    3.40
   3  -1  -3   36.00    3.50
  -3  -1   3   29.80    3.20
   3  -1  -3   28.90    2.80
  -3  -1   3   31.50    3.10
  -3   1   3   27.00    2.60
  -3   1   3   31.80    2.80
   3   1  -3   33.60    3.40
   3   1  -3   33.70    3.30
   3   1  -3   31.80    3.00
  -2  -1   3 1008.70   26.30
  -2  -1   3 1045.00   26.50
   2  -1  -3  990.60   26.20
   2  -1  -3 1010.40   27.20
  -2  -1   3 1025.20   26.80
  -2   1   3 1002.00   26.10
  -2   1   3  985.40   26.10
  -2   1   3  979.00   27.00
   2   1  -3 1019.50   26.80
   2   1  -3 1011.10   26.40
   2  -1   3 1141.29   29.90
  -2  -1  -3 1107.49   29.70
   2  -1   3 1145.29   29.30
  -2  -1  -3 1105.89   30.20
   2  -1   3 1144.69   30.50
   2   1   3 1128.89   29.20
   2   1   3 1105.09   30.20
   2   1   3 1173.68   30.00
  -2   1  -3 1148.79   30.40
  -2   1  -3 1163.78   29.30
  -2   1  -3 1158.88   29.90
  -3  -1  -3   63.79    4.20
   3  -1   3   66.49    4.40
   3  -1   3   73.39    4.60
   3  -1   3   67.39    4.10
  -3  -1  -3   65.59    4.50
  -3   1  -3   66.39    4.40
  -3   1  -3   65.29    3.70
   3   1   3   61.09    4.70
   3   1   3   72.99    4.70
  -3   1  -3   70.09    4.70
   4  -1   3  392.96   12.80
   4  -1   3  387.36   12.80
  -4  -1  -3  378.06   13.00
   4  -1   3  380.46   12.20
  -4  -1  -3  377.26   12.80
   4   1   3  405.06   14.70
  -4   1  -3  378.36   12.00
   4   1   3  396.96   13.00
  -4   1  -3  373.56   13.80
  -4   1  -3  406.16   12.70
   5  -1   3   97.49    6.20
  -5  -1  -3   94.29    7.70
  -5  -1  -3  100.79    6.20
   5  -1   3   92.59    7.90
   5   1   3   94.49    7.20
   5   1   3  104.79    9.80
  -5   1  -3  100.89    6.30
  -5   1  -3   89.59    5.70
  -5   1  -3   95.39    6.90
   6  -1   3  256.87    9.80
   6  -1   3  244.28   10.30
  -6  -1  -3  244.38    9.90
  -6  -1  -3  242.18   10.50
  -6   1  -3  247.18    9.60
  -6   1  -3  247.88    9.60
   6   1   3  250.57   10.90
  -6   1  -3  243.28   10.40
   6   1   3  238.08   10.80
  -7  -1  -3   90.49    6.60
   7  -1   3   82.19    5.60
  -7  -1  -3   79.79    6.00
   7  -1   3   83.19    6.70
   7   1   3   78.69    7.00
  -7   1  -3   79.59    6.60
  -7   1  -3   90.49    5.60
  -7   1  -3   85.59    6.00
   7   1   3   84.59    7.60
   8  -1   3   -0.60    3.60
   8  -1   3    0.30    2.40
  -8  -1  -3    0.80    3.00
  -8  -1  -3   -0.30    2.90
   8  -1   3    3.40    3.40
  -8   1  -3    2.30    2.80
   8   1   3    3.00    3.60
  -8   1  -3   -1.10    2.40
  -8   1  -3    6.00    3.80
   8   1   3    0.50    4.20
  -9  -1  -3   61.99    9.60
  -9  -1  -3   62.69    6.80
   9  -1   3   58.19    6.90
   9  -1   3   65.29    7.60
   9   1   3   55.39   10.90
  -9   1  -3   71.89    5.70
  -9   1  -3   63.19    6.40
  -9   1  -3   67.39   10.40
   9   1   3   63.89    8.70
  10  -1   3  310.17   13.80
 -10  -1  -3  296.67   13.30
  10  -1   3  338.37   14.70
 -10  -1  -3  321.57   14.40
 -10   1  -3  324.27   13.70
  10   1   3  351.56   15.50
  10   1   3  321.17   14.80
 -10   1  -3  297.37   14.00
 -10   1  -3  341.57   12.40
 -10   1  -3  340.97   12.10
  11  -1   3   28.30    6.20
 -11   1  -3   37.00    4.50
 -11   1  -3   37.30    6.50
 -12  -1  -3  118.19    9.70
  12  -1   3  113.89   10.30
 -12   1  -3  116.09    7.60
 -12   1  -3  118.49    7.10
 -12   1  -3  116.39    9.30
  12   1   3  111.89   11.20
  13  -1   3   71.79    8.90
 -13  -1  -3   40.20    6.80
  13   1   3   58.29    8.80
 -13   1  -3   39.90    7.10
 -13   1  -3   45.70    5.90
 -13   1  -3   64.59    6.30
 -14  -1  -3    9.60    5.20
  14  -1   3   10.60    6.10
  14   1   3    4.90    6.60
 -14   1  -3   15.40    5.50
  15  -1   3   40.00    7.60
 -15  -1  -3   30.00    6.70
  15   1   3   26.00    7.80
 -15   1  -3   34.00    6.40
 -16  -1  -3   42.70    8.30
  16   1   3   37.90    9.00
 -16   1  -3   44.50    7.60
 -17   2   3   20.00    5.90
 -17   2   3    0.10    5.50
  17   2  -3    3.30    7.30
 -16  -2   3  142.19   12.10
  16  -2  -3  177.78   12.50
 -16   2   3  168.18   11.70
  16   2  -3  120.99   13.30
 -16   2   3  127.59   11.40
 -15  -2   3    6.60    4.70
  15  -2  -3    4.00    5.00
 -15   2   3    0.40    5.00
  15   2  -3    5.00    6.80
 -15   2   3    5.70    4.70
 -14  -2   3   93.89    9.90
  14  -2  -3   92.89    9.60
 -14   2   3   98.59    8.90
 -14   2   3   88.19    9.00
  14   2  -3   92.49   11.50
 -13  -2   3  136.39   10.80
  13  -2  -3  140.29   10.10
 -13   2   3  139.09    9.00
 -13   2   3  118.59    9.50
 -13   2   3  134.19   10.00
  13   2  -3  119.49   11.90
  12  -2  -3   37.50    6.00
 -12  -2   3   53.49    7.70
  12  -2  -3   56.99    7.60
 -12   2   3   61.49    7.60
 -12   2   3   59.59    7.30
 -11  -2   3 1851.71   59.29
  11  -2  -3 1681.93   47.40
 -11  -2   3 1621.74   47.40
  11  -2  -3 1693.03   48.00
 -11   2   3 1787.62   48.40
 -11   2   3 1795.42   49.80
 -11   2   3 1639.14   48.20
  11   2  -3 1707.93   48.70
 -10  -2   3  551.64   20.30
  10  -2  -3  526.05   17.90
  10  -2  -3  541.55   18.80
 -10  -2   3  525.05   16.50
 -10   2   3  537.95   18.50
  10   2  -3  543.95   16.70
  10   2  -3  557.34   19.40
 -10   2   3  545.15   19.90
 -10   2   3  523.85   19.00
  10   2  -3  525.45   20.00
  -9  -2   3 1034.80   29.40
   9  -2  -3 1066.39   30.40
  -9  -2   3 1089.09   32.90
   9  -2  -3 1052.49   31.10
  -9   2   3 1052.19   31.80
   9   2  -3 1080.69   31.50
  -9   2   3 1124.69   33.00
  -9   2   3 1045.60   31.10
  -9   2   3 1069.49   30.80
   9   2  -3 1083.59   29.60
   8  -2  -3   21.00    3.80
   8  -2  -3   28.20    4.50
  -8  -2   3   20.90    4.70
  -8  -2   3   22.50    3.50
  -8   2   3   17.10    4.00
  -8   2   3   25.60    5.00
   8   2  -3   18.10    3.40
  -8   2   3   27.70    4.60
   8   2  -3   21.70    4.40
   8   2  -3   21.00    4.90
  -8   2   3   18.40    3.90
   7  -2  -3   11.60    3.40
   7  -2  -3   11.20    3.30
  -7  -2   3   11.10    3.60
  -7  -2   3    9.20    2.90
  -7   2   3   11.50    3.30
  -7   2   3    9.70    3.10
   7   2  -3    8.10    2.90
  -7   2   3   11.20    3.40
   7   2  -3   10.40    4.10
   7   2  -3    9.70    3.10
  -7   2   3   13.80    4.10
   7   2  -3    9.20    3.50
   6  -2  -3   19.40    3.70
  -6  -2   3   19.20    3.40
  -6  -2   3   19.00    4.00
   6  -2  -3   22.10    3.20
   6   2  -3    9.10    3.10
   6   2  -3   15.30    3.60
   6   2  -3   20.40    3.60
  -6   2   3   16.50    3.60
  -6   2   3   16.90    3.40
  -6   2   3   18.40    4.20
   6   2  -3   15.30    4.00
  -6   2   3   22.90    3.40
  -5  -2   3   21.90    4.40
  -5  -2   3   25.80    3.90
   5  -2  -3   26.30    3.20
  -5   2   3   25.50    3.80
   5   2  -3   31.50    4.50
  -5   2   3   21.30    3.80
   5   2  -3   16.50    3.50
   5   2  -3   27.40    3.90
  -5   2   3   27.30    3.30
   5   2  -3   20.20    3.70
  -5   2   3   25.20    4.30
  -4  -2   3  310.77   11.30
   4  -2  -3  322.07    9.80
   4  -2  -3  310.07   11.20
  -4   2   3  298.07   11.90
  -4   2   3  307.47   10.90
   4   2  -3  314.47   11.40
  -4   2   3  314.37   12.40
   4   2  -3  317.87   11.40
   4   2  -3  321.47   11.20
  -3  -2   3 1362.46   36.40
   3  -2  -3 1350.76   34.80
   3  -2  -3 1333.67   36.40
  -3  -2   3 1361.36   36.80
  -3  -2   3 1365.06   36.00
  -3   2   3 1326.77   37.40
   3   2  -3 1375.16   36.70
   3   2  -3 1365.16   35.80
  -3   2   3 1351.76   36.30
   2  -2  -3  441.26   14.30
  -2  -2   3  452.95   13.40
  -2  -2   3  446.76   14.30
  -2  -2   3  437.86   14.80
   2   2  -3  445.66   13.20
   2   2  -3  436.86   14.70
  -2   2   3  436.06   14.00
   2   2  -3  436.46   14.20
  -2   2   3  472.65   15.40
  -2   2   3  461.65   15.40
  -1  -2   3  342.77   11.80
   1  -2  -3  340.97   11.70
  -1  -2   3  359.56   12.80
  -1   2   3  361.96   12.50
  -1   2   3  332.87   11.60
  -1   2   3  338.37   10.50
   1   2  -3  341.47   11.70
   1   2  -3  341.27   12.40
  -1   2   3  352.16   10.50
  -1   2   3  356.76   12.60
   0  -2  -3  644.84   19.10
   0  -2   3  646.54   19.20
   0   2   3  646.84   18.20
   0   2  -3  673.23   20.00
   0   2  -3  629.14   19.00
   0   2   3  664.53   19.70
   0   2   3  641.14   19.10
  -1  -2  -3   62.29    4.60
   1  -2   3   62.89    5.50
  -1  -2  -3   68.49    5.30
   1  -2   3   70.79    6.20
  -1   2  -3   72.39    6.60
   1   2   3   65.49    5.30
   1   2   3   64.49    4.90
   1   2   3   70.19    8.10
   2  -2   3   72.09    5.80
   2  -2   3   72.09    6.20
   2   2   3   62.39    6.00
  -2   2  -3   73.39    6.80
   2   2   3   62.09    5.20
   2   2   3   62.09    5.50
  -2   2  -3   64.79    5.30
   2   2   3   60.19    5.30
   3  -2   3   20.80    4.10
  -3  -2  -3   21.80    3.70
   3  -2   3   23.40    4.10
   3   2   3   23.70    3.80
   3   2   3   22.20    3.90
  -3   2  -3   23.20    3.80
   3   2   3   27.60    3.70
   3   2   3   23.30    3.20
  -3   2  -3   31.10    8.10
   4  -2   3  295.37   11.50
  -4  -2  -3  294.77   11.60
   4  -2   3  318.87   12.40
  -4   2  -3  321.27   12.40
   4   2   3  321.67   10.30
  -4   2  -3  294.77   11.30
   4   2   3  318.87   11.60
   4   2   3  303.67   11.50
   4   2   3  306.97   11.90
   4   2   3  317.07   10.00
   5  -2   3  563.74   18.70
  -5  -2  -3  547.05   18.10
   5  -2   3  567.94   18.00
  -5   2  -3  565.34   17.80
  -5   2  -3  577.84   18.70
   5   2   3  556.24   18.40
   5   2   3  550.04   17.90
  -6  -2  -3  212.18    9.90
  -6  -2  -3  210.98    9.30
   6  -2   3  215.68    9.80
   6  -2   3  211.08   10.10
   6  -2   3  223.88    8.40
   6   2   3  206.28    9.80
  -6   2  -3  203.78    9.50
  -6   2  -3  221.38    8.10
  -6   2  -3  229.08   10.20
   6   2   3  209.88   10.30
   7  -2   3  549.05   18.30
  -7  -2  -3  511.55   17.30
   7  -2   3  542.05   17.90
  -7  -2  -3  524.75   18.30
   7  -2   3  508.35   16.60
   7   2   3  500.55   18.40
   7   2   3  508.95   18.00
  -7   2  -3  530.45   16.20
  -7   2  -3  553.34   18.30
  -7   2  -3  507.35   17.70
   8  -2   3    6.50    3.90
  -8  -2  -3    8.70    3.30
  -8  -2  -3    1.10    3.40
   8  -2   3    7.60    3.50
   8  -2   3    5.60    3.50
  -8   2  -3    7.50    3.20
  -8   2  -3    8.40    4.10
   8   2   3    5.10    4.40
  -8   2  -3    7.30    3.60
   8   2   3   -0.20    4.70
  -9  -2  -3   42.20    6.90
   9  -2   3   40.50    5.40
   9  -2   3   37.90    5.40
  -9  -2  -3   36.20    5.30
   9  -2   3   33.70    5.80
   9   2   3   39.80    6.80
   9   2   3   34.60    6.80
  -9   2  -3   38.20    6.40
  -9   2  -3   39.10    5.30
  -9   2  -3   47.90    6.50
  10  -2   3   14.60    4.80
 -10  -2  -3   12.80    6.40
 -10   2  -3    6.70    3.80
 -10   2  -3   12.90    4.60
 -11  -2  -3   14.10    5.10
  11  -2   3    9.10    4.90
  11  -2   3   17.00    5.40
 -11   2  -3   19.60    4.90
 -11   2  -3   19.20    4.30
  11   2   3   19.20    7.10
 -11   2  -3   15.00    5.10
  12  -2   3   49.30    6.90
 -12  -2  -3   47.80    7.50
  12  -2   3   55.29    7.60
 -12   2  -3   57.19    7.30
 -12   2  -3   52.29    6.90
  12   2   3   64.89    9.90
 -12   2  -3   56.19    6.30
  13  -2   3  157.38   11.50
 -13  -2  -3  152.08   11.60
 -13   2  -3  176.18   10.90
 -13   2  -3  147.49   10.20
  13   2   3  175.48   14.10
  14  -2   3    6.00    5.30
 -14  -2  -3    2.00    4.60
 -14   2  -3   -6.90    4.10
 -14   2  -3    8.80    5.10
  14   2   3    3.90    7.60
 -15  -2  -3    8.10    5.20
  15  -2   3   12.60    5.60
  15   2   3   10.80    8.20
 -15   2  -3    3.70    5.20
 -15   2  -3    0.30    4.80
 -16   2  -3   15.50    5.40
  16   3  -3    0.00    7.70
 -16   3   3   16.90    5.10
 -16   3   3   11.50    6.60
  15  -3  -3   24.50    7.50
 -15  -3   3   17.40    6.20
 -15   3   3   29.90    5.60
 -15   3   3   13.70    6.20
 -14  -3   3   33.40    6.90
  14  -3  -3   38.60    7.80
 -14   3   3   22.90    5.30
 -14   3   3   19.50    6.60
  14   3  -3   20.90    7.90
 -13  -3   3   26.50    6.40
  13  -3  -3   17.00    4.80
  13  -3  -3   31.30    7.00
  13   3  -3   23.40    7.50
 -13   3   3   32.70    7.50
 -13   3   3   29.80    5.60
 -12  -3   3   66.09    8.80
  12  -3  -3   68.59    9.30
  12  -3  -3   53.19    6.30
 -12   3   3   65.39    9.00
 -12   3   3   69.29    7.10
  12   3  -3   56.29    8.60
  11  -3  -3   26.70    4.70
 -11  -3   3   20.30    5.70
  11  -3  -3   29.80    6.40
 -11  -3   3   22.00    3.80
  11   3  -3   28.20    6.90
 -11   3   3   29.10    5.30
 -11   3   3   29.30    6.60
  10  -3  -3  851.41   27.20
 -10  -3   3  770.52   30.30
  10  -3  -3  826.42   24.30
 -10  -3   3  778.52   24.30
 -10   3   3  836.42   29.00
 -10   3   3  851.61   25.00
  10   3  -3  842.92   33.60
  10   3  -3  783.12   26.40
   9  -3  -3 1165.38   34.00
  -9  -3   3 1132.69   32.10
  -9  -3   3 1132.29   34.50
  -9   3   3 1097.49   33.00
   9   3  -3 1138.59   33.50
   9   3  -3 1061.49   33.80
   9   3  -3 1090.29   33.70
   9   3  -3 1111.39   31.70
  -9   3   3 1147.09   35.90
  -9   3   3 1096.09   31.80
  -9   3   3 1090.09   34.50
  -8  -3   3  121.89    7.60
   8  -3  -3  139.69    9.20
  -8  -3   3  137.59    9.40
   8   3  -3  145.69    9.50
  -8   3   3  143.99   10.20
  -8   3   3  130.59    9.20
  -8   3   3  146.09    8.60
   8   3  -3  138.09    8.80
   8   3  -3  141.39    8.40
  -7  -3   3   35.10    5.70
   7  -3  -3   45.00    6.00
  -7  -3   3   37.00    5.10
  -7   3   3   37.20    6.00
   7   3  -3   32.40    5.00
  -7   3   3   42.80    5.50
   7   3  -3   31.40    5.40
   7   3  -3   41.20    6.10
  -7   3   3   36.50    6.10
   7   3  -3   45.80    5.90
  -6  -3   3    6.10    3.70
  -6  -3   3    7.60    3.20
   6  -3  -3   12.40    4.20
   6   3  -3    4.30    3.60
   6   3  -3    5.10    3.60
  -6   3   3    7.30    3.20
  -6   3   3    9.60    4.30
   6   3  -3    7.30    3.20
   6   3  -3    7.60    3.70
  -6   3   3    5.50    3.50
   5  -3  -3  145.89    8.40
  -5  -3   3  149.79    8.00
   5   3  -3  145.89    8.10
   5   3  -3  144.49    8.30
  -5   3   3  140.39    8.70
  -5   3   3  142.19    7.60
   5   3  -3  147.19    8.30
  -5   3   3  155.28    9.40
   5   3  -3  153.08    7.80
   4  -3  -3  577.54   18.80
  -4  -3   3  564.04   18.90
  -4  -3   3  573.54   17.80
  -4   3   3  566.14   19.80
   4   3  -3  568.14   17.40
   4   3  -3  559.94   18.70
  -4   3   3  563.54   18.10
  -4   3   3  569.24   20.10
   4   3  -3  567.24   18.70
   3  -3  -3  689.03   21.60
  -3  -3   3  679.53   22.00
  -3  -3   3  680.13   21.40
  -3  -3   3  692.53   20.00
  -3   3   3  695.03   21.20
   3   3  -3  704.43   19.90
  -3   3   3  708.83   23.10
   3   3  -3  647.24   21.40
   3   3  -3  686.13   21.50
   2  -3  -3   29.90    4.40
  -2  -3   3   34.20    4.80
  -2  -3   3   27.20    4.20
  -2   3   3   33.20    4.50
   2   3  -3   35.10    4.60
  -2   3   3   24.90    4.10
   2   3  -3   27.50    4.40
  -1  -3   3    4.10    2.90
   1  -3  -3    4.80    3.10
  -1  -3   3    2.70    2.70
   1  -3  -3    4.80    2.90
  -1   3   3    5.10    2.80
   1   3  -3    5.40    3.90
   1   3  -3    1.90    2.60
  -1   3   3    4.60    3.10
   0  -3   3  170.28    8.70
   0  -3  -3  174.68    8.60
   0  -3  -3  168.98    8.50
   0  -3   3  180.38    9.30
   0   3   3  173.38    9.10
   0   3   3  181.88    7.10
   0   3  -3  175.18    8.30
   0   3  -3  186.98    9.80
   0   3   3  173.28    8.50
  -1  -3  -3    5.90    2.70
  -1  -3  -3    5.80    3.00
   1  -3   3    4.70    3.00
  -1  -3  -3    7.10    2.60
   1  -3   3    7.20    3.20
   1   3   3   14.90    3.40
  -1   3  -3   10.80    4.40
  -1   3  -3    6.20    2.90
   1   3   3    6.90    2.80
   1   3   3    3.80    3.00
   2  -3   3  303.27   12.10
   2  -3   3  289.17   12.70
  -2  -3  -3  299.97   10.70
  -2   3  -3  288.87   11.50
   2   3   3  308.47   11.10
  -2   3  -3  308.17   13.10
   2   3   3  303.57   12.00
   2   3   3  299.57   11.90
   3  -3   3   38.80    5.60
   3  -3   3   42.40    5.50
  -3  -3  -3   35.10    4.50
   3   3   3   39.00    5.10
   3   3   3   51.39    8.40
  -3   3  -3   43.50    6.30
   3   3   3   36.50    4.90
  -3   3  -3   39.80    4.60
   3   3   3   38.90    5.10
   4  -3   3   59.99    6.10
  -4  -3  -3   55.49    5.50
   4  -3   3   62.09    6.50
   4   3   3   62.49    6.10
   4   3   3   62.99    5.90
   4   3   3   56.29    6.00
   4   3   3   56.69    5.60
  -4   3  -3   69.69    7.10
  -4   3  -3   64.19    5.60
   5  -3   3   46.20    5.90
   5  -3   3   45.80    6.20
  -5  -3  -3   38.40    5.30
   5   3   3   45.40    6.30
  -5   3  -3   49.20    6.80
   5   3   3   43.00    5.70
  -5   3  -3   43.30    7.20
   5   3   3   38.80    5.20
   5   3   3   40.70    5.60
  -6  -3  -3    4.10    3.60
   6  -3   3    4.50    4.50
   6  -3   3    6.40    3.90
   6   3   3    4.60    2.80
   6   3   3    4.90    3.40
  -6   3  -3    4.30    4.40
   6   3   3   11.50    4.50
  -6   3  -3    6.70    3.60
   6   3   3    6.20    3.50
   6   3   3    9.60    4.50
  -7  -3  -3   54.79    6.70
   7  -3   3   53.29    7.10
   7  -3   3   57.39    7.00
   7   3   3   46.20    6.20
  -7   3  -3   48.70    7.40
   7   3   3   66.59    7.90
  -7   3  -3   51.59    6.40
   7   3   3   65.29    7.70
  -8  -3  -3   -0.40    3.50
   8  -3   3    4.60    4.60
   8  -3   3    3.60    4.30
   8   3   3    1.20    5.60
  -8   3  -3    0.90    4.30
   8   3   3    3.30    4.70
   9  -3   3   29.80    5.80
   9  -3   3   42.70    6.80
  -9   3  -3   40.50    6.80
   9   3   3   40.80    7.10
  10  -3   3   27.00    6.30
 -10  -3  -3   23.70    5.70
 -10   3  -3   40.10    7.50
  10   3   3   41.60    8.00
  11  -3   3   35.30    7.20
 -11  -3  -3   38.20    6.90
  11  -3   3   35.50    5.40
  11   3   3   37.90    8.10
 -11   3  -3   44.20    5.80
  12  -3   3   56.69    6.60
  12  -3   3   66.29    9.10
 -12  -3  -3   77.29    9.10
 -12   3  -3   65.19    8.80
  12   3   3   79.99   10.80
 -12   3  -3   62.69    7.20
 -13  -3  -3   17.50    5.90
  13  -3   3    5.50    5.00
  13  -3   3   12.00    5.90
 -13   3  -3    9.10    5.80
 -13   3  -3   20.60    5.00
  13   3   3    0.40    7.70
 -14  -3  -3   24.10    7.00
  14  -3   3   22.00    6.40
 -14   3  -3   -2.90    5.50
 -14   3  -3   11.90    6.00
  14   3   3   16.60    8.70
 -15   3  -3    9.10    6.50
 -15   3  -3   27.90    5.80
  14  -4  -3   35.00    8.30
 -14  -4   3   25.40    7.20
  14   4  -3   12.60    8.00
  13  -4  -3   -0.50    5.60
 -13  -4   3    1.80    4.70
 -13   4   3   -1.80    6.20
 -12  -4   3   11.40    5.60
  12  -4  -3   21.70    7.20
 -12   4   3    7.20    6.30
  12   4  -3    7.30    6.40
 -11  -4   3    3.00    4.70
  11  -4  -3    4.50    5.20
 -11  -4   3   -0.30    2.50
  11   4  -3   -2.40    5.40
 -11   4   3   -4.90    4.50
  11   4  -3    4.80    4.10
  10  -4  -3    3.90    5.70
 -10  -4   3    6.30    5.00
 -10  -4   3    3.10    3.10
  10   4  -3    3.30    5.50
  10   4  -3    3.00    4.50
 -10   4   3    0.40    4.90
   9  -4  -3   63.29    8.40
  -9  -4   3   43.30    5.90
  -9  -4   3   48.00   11.50
   9   4  -3   62.79    8.20
  -9   4   3   59.29    9.20
   9   4  -3   62.09    8.00
   8  -4  -3   81.69    9.20
  -8  -4   3   92.29    8.40
  -8  -4   3   75.99    6.90
   8   4  -3   86.09    9.10
   8   4  -3   60.79    7.80
   8   4  -3   78.89    8.60
  -8   4   3   80.79    9.60
  -7  -4   3  231.98   11.40
  -7  -4   3  213.28   11.10
   7   4  -3  229.98   12.00
  -7   4   3  220.98   13.60
   7   4  -3  227.58   11.70
  -6  -4   3   75.89    7.20
  -6  -4   3   62.19    6.40
   6  -4  -3   81.59    8.40
   6   4  -3   73.19    8.30
  -6   4   3   76.99    9.20
   6   4  -3   67.99    6.90
   6   4  -3   72.59    8.30
   5  -4  -3   -1.90    3.70
  -5  -4   3   -1.50    3.40
  -5  -4   3    2.20    3.00
   5   4  -3    1.50    3.50
   5   4  -3    1.80    4.60
   5   4  -3    2.10    4.20
  -5   4   3    5.20    4.80
  -5   4   3    1.50    3.30
  -4  -4   3   -0.20    3.10
  -4  -4   3    3.50    3.90
   4  -4  -3    3.40    3.90
  -4  -4   3    0.80    3.10
  -4   4   3    1.50    4.60
   4   4  -3    0.20    3.40
   4   4  -3   -1.60    3.00
  -4   4   3    0.40    3.20
   4   4  -3   -2.60    4.50
   3  -4  -3    0.30    3.60
  -3  -4   3    2.10    3.80
   3   4  -3    4.80    4.90
  -3   4   3    3.70    3.40
   3   4  -3   -0.80    3.50
  -3   4   3    6.00    4.40
  -2  -4   3   60.49    6.90
   2  -4  -3   76.59    7.40
  -2  -4   3   65.59    8.10
  -2   4   3   70.99    6.70
   2   4  -3   66.89    8.00
   2   4  -3   57.49    6.40
  -2   4   3   65.29    7.80
  -1  -4   3   -0.80    3.20
   1  -4  -3    2.50    3.50
  -1  -4   3    0.20    3.60
   1   4  -3    2.30    3.20
  -1   4   3    0.00    3.70
  -1   4   3    2.80    3.30
   1   4  -3    1.70    4.70
   0  -4  -3  152.68    9.20
   0  -4   3  143.59    9.30
   0  -4  -3  158.08   11.40
   0  -4   3  137.69    9.70
   0   4  -3  152.68   10.70
   0   4   3  153.28   10.10
   0   4  -3  129.29    8.60
   0   4   3  137.59    8.80
  -1  -4  -3  352.16   14.40
   1  -4   3  331.77   15.20
  -1  -4  -3  321.77   13.90
   1  -4   3  351.36   14.70
  -1   4  -3  332.17   13.90
   1   4   3  365.06   15.50
   1   4   3  334.97   14.20
  -1   4  -3  372.86   16.20
  -2  -4  -3  529.15   16.80
  -2  -4  -3  493.55   18.40
   2  -4   3  544.65   19.60
   2  -4   3  502.45   20.00
   2   4   3  538.05   17.20
  -2   4  -3  558.64   20.90
   2   4   3  521.25   19.10
  -2   4  -3  511.95   18.50
   2   4   3  525.95   19.40
   3  -4   3   37.90    6.40
   3  -4   3   46.70    8.30
  -3  -4  -3   39.10    5.10
  -3   4  -3   45.90    6.70
  -3   4  -3   42.40    7.20
   3   4   3   46.00    5.60
   3   4   3   49.80    6.80
   3   4   3   46.10    6.80
   3   4   3   38.50    6.60
  -4  -4  -3  373.56   14.20
   4  -4   3  380.96   16.20
  -4   4  -3  398.36   17.60
   4   4   3  383.86   15.60
   4   4   3  382.96   14.60
   4   4   3  382.86   15.50
  -5  -4  -3   38.10    5.60
   5  -4   3   39.70    7.20
   5   4   3   41.40    6.10
   5   4   3   36.20    7.20
   5   4   3   38.40    6.00
   6  -4   3   83.19    8.90
  -6  -4  -3   85.69    7.90
   6   4   3   80.39    7.80
   6   4   3   84.19    9.00
  -6   4  -3   84.09    9.80
   6   4   3   91.19    8.40
  -7  -4  -3   20.80    5.20
   7  -4   3   22.00    5.80
   7   4   3   27.30    6.40
  -7   4  -3   19.40    6.00
   7   4   3   24.80    6.00
   7   4   3   25.60    4.50
   7   4   3   15.10    4.50
  -8  -4  -3   37.20    6.60
   8  -4   3   52.29    7.90
   8   4   3   48.70    7.60
  -8   4  -3   43.50    8.50
   8   4   3   51.59    5.70
   9  -4   3   16.90    6.00
  -9  -4  -3   18.00    5.60
   9   4   3   16.40    6.50
  -9   4  -3   10.00    6.20
 -10  -4  -3   73.99    9.10
  10  -4   3   80.09    9.70
 -10   4  -3   70.39   10.40
  10   4   3   56.09    8.90
 -11  -4  -3    9.20    5.20
  11  -4   3   11.20    6.60
 -11   4  -3   -6.30    5.40
  11   4   3    8.00    7.10
  12  -4   3    0.80    5.70
 -12  -4  -3    5.60    5.20
 -12   4  -3  -12.80    5.50
  12   4   3  -12.30    7.00
 -13  -4  -3    5.40    5.60
  13  -4   3   13.80    7.80
 -13   4  -3   -5.20    5.80
  13   4   3    5.80    8.60
  12  -5  -3   19.30    7.30
  12   5  -3   -3.30    8.20
 -11  -5   3   25.00    5.90
  11  -5  -3   38.80    8.50
  11   5  -3    3.30    6.90
 -11   5   3   13.20    7.40
  10  -5  -3   35.70    9.30
 -10  -5   3   35.60    6.60
 -10  -5   3   23.50    5.70
 -10   5   3   28.00    9.20
  10   5  -3   37.80    6.70
   9  -5  -3   46.30    8.50
  -9  -5   3   42.10    7.00
   9   5  -3   24.00    7.20
   9   5  -3   51.49    7.60
  -9   5   3   34.10    8.40
   8  -5  -3   49.10    8.40
   8   5  -3   56.29    8.60
   8   5  -3   49.90    8.40
  -8   5   3   43.00    9.00
   7  -5  -3   43.00    7.70
  -7  -5   3   42.00    6.10
   7   5  -3   24.70    5.30
  -7   5   3   35.80    7.50
   7   5  -3   52.49   12.30
   7   5  -3   39.80    7.10
  -6  -5   3  156.58    9.40
   6  -5  -3  172.88   12.10
   6   5  -3  155.28   11.50
   6   5  -3  134.89    8.70
   6   5  -3  210.78   19.40
  -6   5   3  143.89   12.50
  -5  -5   3   59.79    6.40
   5  -5  -3   62.89    8.90
   5   5  -3   76.79    9.00
   5   5  -3   63.59    9.80
  -5   5   3   50.29    8.30
   4  -5  -3   37.70    7.00
  -4   5   3   31.20    6.70
   4   5  -3   32.80    7.40
   3  -5  -3   12.50    5.50
  -3  -5   3    6.20    4.80
  -3   5   3    9.80    6.60
   3   5  -3    4.50    5.70
   2  -5  -3   10.80    5.20
  -2  -5   3    9.30    4.80
   2   5  -3    7.00    6.20
  -2   5   3    7.80    5.60
   1  -5  -3  116.19    9.80
  -1  -5   3  126.49    9.80
   1   5  -3  104.69   10.80
  -1   5   3  120.89   11.00
   0  -5  -3  238.28   12.90
   0  -5   3  229.28   13.00
   0   5   3  232.98   14.10
   0   5  -3  237.58   14.60
   1  -5   3  104.79    9.50
  -1  -5  -3  109.79    9.50
   1   5   3  104.19   10.70
  -1   5  -3  104.49   11.20
   2  -5   3  518.15   20.70
   2   5   3  542.25   28.60
  -2   5  -3  503.85   22.00
  -3  -5  -3   56.99    6.00
   3  -5   3   63.19    8.40
   3   5   3   55.49    7.60
  -3   5  -3   38.40    8.70
   3   5   3   44.90    5.60
   3   5   3   47.20    7.50
   4  -5   3   79.69    9.10
  -4  -5  -3   78.69    7.20
   4   5   3   74.79    7.10
   4   5   3   85.89    9.60
  -4   5  -3   74.39   10.30
   4   5   3   80.09    9.20
  -5  -5  -3    2.80    4.20
   5  -5   3   -0.60    4.50
   5   5   3   -0.10    4.80
   5   5   3    0.70    4.00
  -5   5  -3    2.30    6.10
   5   5   3    7.60    3.90
   5   5   3   -5.70    5.00
  -6  -5  -3   48.30    6.60
   6  -5   3   51.69    8.30
   6   5   3   31.90    6.40
  -6   5  -3   42.40    8.70
   6   5   3   40.90    7.40
  -7  -5  -3  332.37   14.70
   7  -5   3  309.87   16.40
   7   5   3  280.37   14.40
   7   5   3  300.97   15.80
   7   5   3  272.87   13.60
  -7   5  -3  284.37   17.00
   8  -5   3   62.79    9.90
  -8  -5  -3   49.20    7.50
  -8   5  -3   50.09    9.70
   8   5   3   44.80   10.00
   8   5   3   39.40    6.40
  -9  -5  -3  534.05   21.10
   9  -5   3  496.55   25.50
   9   5   3  502.55   17.90
   9   5   3  496.55   22.00
 -10  -5  -3  302.57   15.80
  10  -5   3  319.27   18.00
 -10   5  -3  260.77   17.90
  10   5   3  270.57   16.90
 -11   5  -3   79.49   11.80
   7  -6  -3   80.49   11.40
  -7   6   3   58.59   12.50
   7   6  -3   56.99    9.40
   7   6  -3   74.09   10.20
   6  -6  -3   13.60    6.60
   6   6  -3   15.50    6.60
   6   6  -3    0.30    6.10
  -6   6   3   -0.30    6.50
   5  -6  -3   13.90    6.50
   5   6  -3   12.90    6.70
   5   6  -3    1.20    6.60
  -5   6   3    2.80    6.40
   4  -6  -3   33.70   10.10
   4   6  -3   24.00    7.80
  -4   6   3   35.90    8.20
  -3  -6   3  148.09   18.40
   3   6  -3  171.48   13.60
  -3   6   3  154.38   17.50
   2  -6  -3   41.30   10.20
  -2   6   3   26.50    7.80
   2   6  -3    7.90    7.00
   1  -6  -3  515.85   24.40
   1   6  -3  464.15   22.10
  -1   6   3  479.95   22.60
   0  -6  -3  135.39   14.30
   0   6  -3   93.79   11.80
   0   6   3   90.79   11.90
   1   6   3   85.69   11.80
  -1   6  -3   87.69   12.50
   2  -6   3   43.80    9.30
   2   6   3   40.60    9.10
   3  -6   3   31.80    7.40
  -3   6  -3   11.10    8.40
   3   6   3   28.30    7.20
   3   6   3   12.60    7.00
   4  -6   3   17.10    6.30
  -4   6  -3   10.00    7.40
   4   6   3   16.60    6.40
   4   6   3   12.50    7.20
   5  -6   3   46.60    8.90
  -5   6  -3   37.20    9.20
   5   6   3   26.30    7.40
   5   6   3   40.40    8.10
  -6  -6  -3   15.30    5.00
   6  -6   3    9.50   10.00
   6   6   3   -4.40    6.80
  -6   6  -3   -6.10    7.30
   6   6   3  -10.40    5.80
  -7  -6  -3   19.50    5.60
   7   6   3   -6.70    6.30
 -18   0   4   15.50    5.90
  18   0  -4   19.20    5.50
 -17   0   4   78.49   10.00
  17   0  -4   64.29    9.20
 -16   0   4    7.50    5.10
 -16   0   4    7.40    3.40
  16   0  -4   10.70    5.60
 -15   0   4   76.89    6.30
 -15   0   4   70.09    9.10
  15   0  -4   65.89    9.10
 -15   0   4   57.39    6.30
 -14   0   4    7.80    3.30
  14   0  -4    8.40    5.40
 -14   0   4    1.30    4.50
 -14   0   4    0.40    3.00
 -13   0   4  173.98   11.50
 -13   0   4  196.68    9.40
  13   0  -4  201.18   11.60
 -13   0   4  161.68    9.90
 -13   0   4  185.38    9.20
 -12   0   4    1.80    3.90
  12   0  -4   -0.30    4.70
 -12   0   4   -0.20    3.60
 -12   0   4    1.90    3.00
  11   0  -4   40.80    6.20
 -11   0   4   42.90    6.10
  11   0  -4   56.39    6.60
 -11   0   4   43.70    5.90
 -11   0   4   45.90    5.20
  10   0  -4   22.50    4.70
  10   0  -4   25.30    4.90
 -10   0   4   28.30    4.40
 -10   0   4   23.90    3.80
 -10   0   4   30.40    5.70
   9   0  -4   94.49    6.60
  -9   0   4   83.99    6.80
   9   0  -4   85.69    5.90
  -9   0   4   80.99    5.90
   9   0  -4   92.39    7.10
  -9   0   4   81.09    5.50
  -8   0   4   47.60    4.70
  -8   0   4   50.29    5.00
  -8   0   4   44.60    5.60
   8   0  -4   48.30    5.60
   8   0  -4   45.10    5.80
   8   0  -4   46.00    4.70
  -7   0   4 6810.02  167.28
   7   0  -4 6764.92  168.58
   7   0  -4 6668.43  167.78
  -7   0   4 6677.63  167.68
   7   0  -4 6724.33  167.28
   6   0  -4  965.30   25.90
  -6   0   4  954.10   27.10
   6   0  -4  936.01   27.00
  -6   0   4  962.40   25.80
   6   0  -4  943.91   26.40
  -5   0   4 7046.09  174.88
   5   0  -4 7182.08  174.88
   5   0  -4 6893.11  174.98
   4   0  -4  776.32   21.10
  -4   0   4  758.42   21.00
  -4   0   4  752.32   21.10
   4   0  -4  719.23   20.90
   3   0  -4  729.73   20.10
   3   0  -4  718.43   19.80
  -3   0   4  704.93   19.80
  -3   0   4  731.53   20.00
   2   0  -4   89.89    4.60
   2   0  -4   88.49    4.30
  -2   0   4   90.39    4.50
  -2   0   4   86.49    4.30
  -1   0   4 2627.84   64.49
   1   0  -4 2508.05   64.39
   1   0   4  780.42   20.20
   1   0   4  778.42   20.30
  -1   0  -4  764.32   20.30
   1   0   4  746.13   20.60
  -1   0  -4  740.23   20.60
  -2   0  -4 1694.53   44.30
   2   0   4 1737.33   44.40
   2   0   4 1700.83   43.50
  -2   0  -4 1692.83   43.50
  -2   0  -4 1735.63   44.00
   2   0   4 1756.62   44.10
  -3   0  -4   48.70    3.20
  -3   0  -4   46.70    3.80
   3   0   4   53.59    4.40
   3   0   4   47.60    3.10
  -3   0  -4   47.20    4.10
   3   0   4   53.69    4.30
   4   0   4  989.30   27.10
   4   0   4  984.00   27.10
   4   0   4  961.20   25.40
  -4   0  -4  970.70   25.20
  -4   0  -4  971.10   26.90
  -4   0  -4  951.10   26.90
   5   0   4   33.20    3.40
   5   0   4   32.00    5.40
  -5   0  -4   27.90    4.50
  -5   0  -4   30.20    4.50
   5   0   4   21.70    4.50
  -6   0  -4  465.55   15.90
   6   0   4  489.15   16.50
   6   0   4  506.25   16.50
  -6   0  -4  494.85   16.20
  -7   0  -4  294.57   11.80
   7   0   4  306.57   12.40
  -7   0  -4  308.27   12.00
   7   0   4  309.07   12.40
  -8   0  -4   19.30    4.20
   8   0   4   20.40    4.80
  -8   0  -4   20.30    4.30
   8   0   4   22.00    4.80
  -9   0  -4 2165.68   58.19
   9   0   4 2140.89   58.29
   9   0   4 2190.78   58.09
  -9   0  -4 2004.20   60.59
  10   0   4  794.42   25.60
 -10   0  -4  733.73   24.90
 -10   0  -4  746.53   24.70
  10   0   4  764.82   25.40
 -11   0  -4 4705.73  122.59
  12   0   4   31.60    7.10
 -12   0  -4   37.00    7.10
 -13   0  -4  295.67   15.20
  13   0   4  321.37   16.30
  14   0   4  310.17   16.40
 -14   0  -4  303.67   15.80
 -15   0  -4    8.00    5.50
  15   0   4   12.00    7.30
 -16   0  -4  119.29   11.80
  16   0   4  130.69   12.10
  17  -1  -4  115.59   10.70
 -17  -1   4   99.19   11.20
 -17   1   4  105.49   10.90
  17   1  -4   83.79   10.60
 -17   1   4   70.69    8.20
 -16  -1   4   10.90    5.00
  16  -1  -4   24.40    6.00
  16   1  -4   10.00    6.30
 -16   1   4    5.40    4.10
 -16   1   4   13.20    5.30
  15  -1  -4    7.50    5.10
 -15  -1   4   11.80    5.30
 -15   1   4    1.90    4.90
 -15   1   4    4.40    4.00
  15   1  -4    7.60    6.30
  14  -1  -4  119.19    9.60
 -14  -1   4  109.29   10.10
 -14   1   4  109.09    8.70
 -14   1   4  108.49    9.80
  14   1  -4  102.09   10.50
 -13  -1   4   51.49    7.60
 -13  -1   4   58.29    5.60
  13  -1  -4   58.49    7.20
 -13   1   4   49.10    6.70
  13   1  -4   59.89    6.60
 -13   1   4   60.29    6.60
 -13   1   4   60.39    9.20
  13   1  -4   61.59    7.90
 -12  -1   4  284.47   11.20
 -12  -1   4  268.37   12.10
  12  -1  -4  306.97   13.20
 -12  -1   4  320.67   17.20
  12  -1  -4  283.67   13.50
  12   1  -4  286.97   13.90
  12   1  -4  312.17   11.90
 -12   1   4  288.47   13.90
 -12   1   4  278.47   13.10
 -12   1   4  300.57   13.10
 -12   1   4  290.37   12.40
  11  -1  -4    1.10    3.90
 -11  -1   4    0.80    3.70
 -11  -1   4   -2.00    3.00
  11   1  -4    2.30    3.30
 -11   1   4    2.70    4.10
 -11   1   4   -1.00    3.40
 -11   1   4   -0.70    3.00
 -11   1   4    2.20    2.90
  11   1  -4   -2.60    4.80
  11   1  -4   -1.20    4.30
 -10  -1   4   75.29    7.20
  10  -1  -4   75.09    6.90
 -10  -1   4   76.59    6.20
  10  -1  -4   74.39    7.10
 -10  -1   4   72.99    6.40
 -10   1   4   79.29    7.10
 -10   1   4   81.99    6.50
  10   1  -4   88.09    8.30
 -10   1   4   78.39    6.00
 -10   1   4   81.79    7.00
  10   1  -4   80.09    5.80
  -9  -1   4   12.00    3.10
  -9  -1   4   18.50    4.70
   9  -1  -4   14.60    4.20
  -9  -1   4    9.60    3.20
   9  -1  -4   10.60    3.50
   9   1  -4   15.60    4.40
  -9   1   4   19.00    4.10
   9   1  -4   13.90    3.10
  -9   1   4    8.00    2.30
  -9   1   4   13.50    3.70
   9   1  -4   11.80    4.10
  -9   1   4   15.60    4.10
  -8  -1   4   98.79    5.80
   8  -1  -4   99.69    6.60
  -8  -1   4  105.89    5.90
  -8  -1   4  101.59    7.00
   8  -1  -4   97.19    6.00
   8   1  -4   92.19    7.10
  -8   1   4  102.19    6.60
  -8   1   4   98.89    6.20
   8   1  -4   96.89    5.80
   8   1  -4  107.39    7.10
  -8   1   4  106.79    6.50
  -7  -1   4   76.79    6.30
   7  -1  -4   77.79    5.30
  -7  -1   4   86.99    5.50
  -7  -1   4   91.79    5.40
   7  -1  -4   75.99    5.90
   7   1  -4   84.89    5.60
  -7   1   4   75.29    6.20
   7   1  -4   93.49    6.30
   7   1  -4   83.69    6.70
  -7   1   4   81.59    5.90
   6  -1  -4  101.69    7.30
  -6  -1   4  103.69    5.70
  -6  -1   4   99.29    6.10
   6  -1  -4  100.99    6.50
   6  -1  -4  100.79    5.70
  -6  -1   4  102.59    6.90
  -6   1   4  104.19    6.50
   6   1  -4  111.69    6.30
   6   1  -4   89.19    6.00
  -6   1   4  109.29    6.40
   6   1  -4  100.19    7.00
  -6   1   4  105.59    6.10
   5  -1  -4   22.30    3.90
   5  -1  -4   19.10    3.20
   5  -1  -4   25.70    3.70
  -5  -1   4   28.80    4.30
   5   1  -4   14.70    3.40
   5   1  -4   28.80    3.60
  -5   1   4   29.20    3.90
  -5   1   4   23.00    3.80
  -4  -1   4    4.90    2.40
   4  -1  -4    5.40    2.50
   4  -1  -4    6.70    2.30
  -4  -1   4    6.10    2.50
   4   1  -4    3.80    2.30
  -4   1   4    3.40    2.10
   4   1  -4    8.30    2.70
  -4   1   4    7.40    2.40
   4   1  -4    8.70    2.20
  -4   1   4    7.90    2.40
  -3  -1   4  316.37   10.40
  -3  -1   4  316.77   10.20
   3  -1  -4  313.67   10.70
   3   1  -4  321.57   10.20
  -3   1   4  309.57   10.60
   3   1  -4  306.57   10.30
  -3   1   4  312.17    9.80
   3   1  -4  317.57    9.60
  -2  -1   4 3058.79   75.79
   2  -1  -4 2611.34   74.89
  -2  -1   4 3078.89   75.29
  -2  -1   4 3113.79   74.89
   2  -1  -4 3053.09   76.09
  -2   1   4 2976.60   75.19
  -2   1   4 3000.80   75.99
   2   1  -4 3043.10   75.19
   2   1  -4 3045.70   75.79
   1  -1  -4 5272.47  130.49
   1   1  -4 5253.77  130.19
   2  -1   4  462.45   13.10
   2  -1   4  453.55   13.40
  -2  -1  -4  435.26   13.20
  -2  -1  -4  443.96   12.80
   2  -1   4  452.05   13.90
  -2  -1  -4  452.55   13.90
  -2   1  -4  454.25   13.40
  -2   1  -4  465.25   13.90
   2   1   4  468.25   14.00
   2   1   4  444.26   12.70
   2   1   4  450.95   13.40
   3  -1   4 2635.34   66.89
  -3  -1  -4 2588.54   67.89
   3  -1   4 2698.93   67.49
   3  -1   4 2605.74   67.69
  -3  -1  -4 2609.34   67.09
   3   1   4 2630.74   67.99
  -3   1  -4 2709.33   67.59
  -3   1  -4 2665.03   67.49
  -3   1  -4 2678.83   66.89
   3   1   4 2652.03   67.39
   4  -1   4  901.41   25.30
   4  -1   4  783.92   24.50
  -4  -1  -4  884.91   25.70
   4  -1   4  910.61   25.40
  -4  -1  -4  895.91   25.00
   4   1   4  932.71   25.70
   4   1   4  927.61   26.10
  -4   1  -4  889.41   24.60
  -4   1  -4  912.71   25.40
  -4   1  -4  918.21   25.10
  -5  -1  -4  405.16   13.30
  -5  -1  -4  385.46   13.90
   5  -1   4  386.96   13.60
   5  -1   4  393.26   13.20
  -5   1  -4  402.76   13.20
   5   1   4  385.16   14.10
  -5   1  -4  394.36   13.80
   5   1   4  398.66   14.10
  -5   1  -4  377.36   12.80
   6  -1   4    5.20    1.70
   6  -1   4    8.10    3.00
  -6  -1  -4   12.50    3.20
  -6  -1  -4    5.30    3.20
   6  -1   4   14.10    3.80
  -6   1  -4   10.70    3.10
  -6   1  -4    6.80    2.90
   6   1   4    1.20    3.20
  -6   1  -4   16.90    4.00
   6   1   4    9.60    4.30
  -7  -1  -4  291.57   12.10
  -7  -1  -4  286.17   11.30
   7  -1   4  296.37   10.90
   7  -1   4  278.27   11.80
   7   1   4  281.67   12.30
  -7   1  -4  293.77   10.80
   7   1   4  301.67   12.70
  -7   1  -4  289.87   11.20
  -7   1  -4  292.87   12.00
  -8  -1  -4   61.59    6.30
   8  -1   4   67.09    6.70
   8  -1   4   70.29    7.20
  -8  -1  -4   54.69    5.80
   8  -1   4   58.69    6.40
  -8   1  -4   66.99    6.80
   8   1   4   62.19    7.00
  -8   1  -4   64.99    5.50
   8   1   4   69.79    8.00
  -8   1  -4   64.89    5.90
   9  -1   4    7.50    3.60
  -9  -1  -4    8.20    4.10
   9  -1   4    5.10    4.30
   9  -1   4    7.70    4.60
  -9  -1  -4    7.50    3.80
  -9   1  -4    1.70    3.40
   9   1   4    3.70    4.40
  -9   1  -4    4.20    3.30
   9   1   4    6.80    5.50
  -9   1  -4    2.70    4.10
  10  -1   4  204.88   12.00
  10  -1   4  201.48   11.30
 -10  -1  -4  212.58   11.70
 -10  -1  -4  222.48   12.40
  10   1   4  223.38   13.20
  10   1   4  218.78   12.90
 -10   1  -4  213.88   11.10
 -10   1  -4  222.18   15.20
 -10   1  -4  218.78    9.80
 -11  -1  -4  242.48   13.00
  11  -1   4  244.68   12.80
  11  -1   4  253.67   13.70
  11   1   4  251.97   14.30
 -11   1  -4  264.67   10.30
 -11   1  -4  251.47   12.60
  12  -1   4   -2.70    5.10
 -12  -1  -4   -0.50    4.40
 -12   1  -4    5.20    4.20
  12   1   4    2.20    5.90
 -12   1  -4    8.00    3.00
 -12   1  -4   10.10    4.70
 -13  -1  -4    3.40    4.50
  13  -1   4    4.30    5.70
  13   1   4    5.90    6.50
 -13   1  -4    2.90    4.40
 -14  -1  -4    9.80    5.40
  14  -1   4    8.10    5.80
  14   1   4    3.50    6.30
 -14   1  -4    5.40    5.00
 -15  -1  -4   10.90    8.40
 -15   1  -4    9.80    5.70
  16  -1   4   88.69   10.60
 -16  -1  -4   60.99    9.60
 -16   1  -4   77.79   10.10
  16   1   4   57.09   10.00
 -17   2   4   94.59   10.00
  17   2  -4   55.49    9.80
  16  -2  -4   40.10    7.50
 -16  -2   4   28.20    7.60
  16   2  -4   12.80    7.50
 -16   2   4   33.70    6.60
  15  -2  -4    3.10    4.90
 -15  -2   4    8.20    5.50
 -15   2   4    4.10    4.90
  15   2  -4   -2.90    6.40
 -15   2   4   12.60    5.10
  14  -2  -4   15.70    5.20
 -14  -2   4   -0.80    4.60
 -14   2   4    2.80    4.40
  14   2  -4  -10.10    5.90
  13  -2  -4   55.09    7.30
 -13  -2   4   43.40    7.30
 -13   2   4   47.70    7.40
 -13   2   4   42.90    6.70
  13   2  -4   65.89    9.10
 -12  -2   4  150.58   11.00
  12  -2  -4  154.18   10.30
  12   2  -4  133.59   11.40
 -12   2   4  155.58   10.50
 -12   2   4  166.18   10.10
 -12   2   4  150.08    9.40
 -11  -2   4   19.20    3.90
  11  -2  -4   23.90    5.40
  11  -2  -4    9.60    4.20
 -11  -2   4   22.00    9.00
 -11   2   4   26.30    5.40
 -11   2   4   24.50    5.60
 -11   2   4   24.00    5.30
  11   2  -4   22.90    4.20
  11   2  -4   23.20    6.40
 -11   2   4   22.00    4.90
 -10  -2   4  380.16   13.40
 -10  -2   4  391.16   16.50
  10  -2  -4  387.96   14.80
  10  -2  -4  374.06   14.30
 -10   2   4  382.76   15.30
 -10   2   4  393.76   14.80
  10   2  -4  378.76   15.40
 -10   2   4  400.16   16.20
  10   2  -4  381.36   13.50
 -10   2   4  366.46   14.80
  10   2  -4  360.96   15.70
  -9  -2   4  950.00   27.10
   9  -2  -4  910.61   27.20
   9  -2  -4  886.01   26.70
  -9  -2   4  925.31   29.10
  -9   2   4  910.31   27.30
   9   2  -4  906.71   26.40
  -9   2   4  943.51   27.30
  -9   2   4  903.31   28.30
   9   2  -4  912.91   27.50
  -9   2   4  930.41   29.20
   8  -2  -4   99.19    6.70
   8  -2  -4   96.79    6.20
  -8  -2   4   96.19    6.60
  -8  -2   4   87.19    7.10
  -8   2   4   92.99    6.90
   8   2  -4   86.59    6.30
  -8   2   4   90.79    7.30
  -8   2   4   93.89    6.40
   8   2  -4   87.89    7.30
   8   2  -4   94.99    7.10
  -8   2   4   90.29    6.50
   8   2  -4   90.89    6.30
  -7  -2   4    3.20    3.00
   7  -2  -4    0.90    2.80
   7  -2  -4    2.50    2.60
  -7   2   4    4.60    2.80
  -7   2   4    2.30    2.70
  -7   2   4    2.90    2.80
   7   2  -4    4.50    3.50
   7   2  -4    3.50    3.10
   7   2  -4    3.30    2.80
  -7   2   4    5.30    2.90
   7   2  -4    2.20    2.70
   6  -2  -4  223.48    8.30
   6  -2  -4  216.28    9.10
  -6  -2   4  212.38    9.60
   6   2  -4  215.18    9.00
   6   2  -4  216.28    9.60
  -6   2   4  213.88   10.20
   6   2  -4  215.28    9.10
  -6   2   4  212.38    9.80
   6   2  -4  209.48    9.00
  -6   2   4  213.68    8.70
  -6   2   4  227.98    8.70
   5  -2  -4  264.57    9.10
   5  -2  -4  250.57    9.90
   5   2  -4  250.17   10.20
   5   2  -4  260.47   10.30
  -5   2   4  261.07    9.60
  -5   2   4  266.27   11.30
   5   2  -4  266.57   10.10
  -5   2   4  258.77   10.90
  -5   2   4  272.67    9.40
  -4  -2   4  955.90   26.10
   4  -2  -4  939.21   24.90
   4  -2  -4  923.81   26.00
   4   2  -4  936.21   25.90
  -4   2   4  941.31   27.60
  -4   2   4  929.61   25.00
   4   2  -4  887.01   26.20
   4   2  -4  913.71   26.20
  -4   2   4  878.91   27.00
  -3  -2   4    1.90    2.70
   3  -2  -4    0.60    2.10
  -3  -2   4    3.10    2.80
   3  -2  -4   -0.30    2.70
  -3   2   4    0.30    2.60
   3   2  -4    0.30    3.60
  -3   2   4   -2.10    2.70
  -3   2   4   -2.50    2.40
   3   2  -4    0.30    3.20
  -3   2   4    1.60    2.30
   3   2  -4   -0.60    2.70
   2  -2  -4 1849.91   49.30
  -2  -2   4 1948.31   48.70
  -2  -2   4 1889.11   49.60
  -2  -2   4 1991.80   51.79
   2   2  -4 1898.21   48.50
  -2   2   4 1904.21   48.50
   2   2  -4 1888.01   49.50
  -2   2   4 1849.11   50.29
   2   2  -4 1903.91   50.19
  -2   2   4 1808.82   49.10
  -2   2   4 1907.21   50.79
  -1  -2   4  342.77   11.90
  -1  -2   4  361.96   10.70
  -1  -2   4  356.76   12.80
   1  -2  -4  339.17   11.70
  -1   2   4  357.26   12.70
   1   2  -4  363.06   12.80
  -1   2   4  337.67   11.00
   1   2  -4  332.27   11.70
  -1   2   4  332.47   11.70
  -1   2   4  347.97   11.00
   0  -2   4   15.90    3.90
   0  -2   4   17.80    3.60
   0  -2  -4   14.80    3.50
   0   2   4   11.60    3.20
   0   2   4   18.80    3.70
   0   2   4   18.10    3.30
   0   2  -4   19.70    4.20
   0   2   4   14.50    3.10
   0   2  -4   16.80    3.90
   1  -2   4  683.03   20.30
  -1  -2  -4  678.83   19.70
   1  -2   4  686.73   21.10
  -1   2  -4  653.43   19.90
   1   2   4  687.53   19.80
   1   2   4  669.23   19.90
   1   2   4  713.63   20.40
  -2  -2  -4   33.60    4.50
   2  -2   4   37.40    5.50
   2   2   4   38.30    4.50
   2   2   4   33.50    4.10
   2   2   4   37.80    5.10
  -2   2  -4   52.09    7.00
   2   2   4   36.00    4.50
   2   2   4   38.30    4.50
  -2   2  -4   36.70    4.20
   3  -2   4  266.37   11.20
   3  -2   4  260.97   10.40
  -3  -2  -4  253.87   10.20
   3   2   4  263.57    9.20
   3   2   4  252.87    9.40
   3   2   4  260.37   10.10
  -3   2  -4  286.27   11.50
   3   2   4  262.27   10.60
  -3   2  -4  245.78    9.90
   3   2   4  256.07   10.20
   4  -2   4   12.80    3.50
  -4  -2  -4    8.60    3.20
   4  -2   4    9.50    3.20
   4   2   4   23.60    4.30
  -4   2  -4   15.70    3.90
   4   2   4   14.70    2.50
  -4   2  -4   14.40    3.50
   4   2   4   15.00    4.00
   4   2   4   13.80    2.80
   5  -2   4   27.60    4.70
   5  -2   4   32.40    4.60
  -5  -2  -4   24.10    4.30
   5   2   4   25.10    4.50
  -5   2  -4   26.40    4.10
   5   2   4   21.60    4.20
  -5   2  -4   23.20    4.20
   6  -2   4 1491.05   41.40
   6  -2   4 1526.55   39.70
  -6  -2  -4 1530.55   42.00
  -6  -2  -4 1422.36   40.80
   6  -2   4 1508.35   42.00
  -6   2  -4 1538.85   39.60
  -6   2  -4 1441.86   41.20
   6   2   4 1460.85   41.90
  -6   2  -4 1523.95   41.80
   6   2   4 1487.25   41.40
   7  -2   4   11.90    3.70
  -7  -2  -4   25.70    5.10
   7  -2   4    9.90    4.00
   7  -2   4   10.60    4.00
  -7  -2  -4   16.50    3.80
   7   2   4   18.70    5.00
  -7   2  -4   20.60    3.70
   7   2   4   12.50    4.30
  -7   2  -4   15.90    4.50
  -7   2  -4   12.30    4.10
  -8  -2  -4  693.23   23.40
   8  -2   4  717.63   21.40
   8  -2   4  692.63   22.80
  -8  -2  -4  663.53   22.10
   8  -2   4  706.03   22.90
   8   2   4  685.73   23.70
  -8   2  -4  712.33   21.40
  -8   2  -4  726.03   22.90
  -8   2  -4  694.23   23.00
   8   2   4  694.03   23.40
   9  -2   4   14.50    4.50
   9  -2   4   17.10    4.30
  -9  -2  -4   17.30    5.30
   9  -2   4    9.20    4.30
  -9  -2  -4   13.00    6.20
   9   2   4   20.90    6.30
  -9   2  -4   17.40    4.80
  -9   2  -4   13.20    4.00
  -9   2  -4   17.20    8.20
   9   2   4   15.00    5.40
 -10  -2  -4    5.70    4.00
  10  -2   4    3.90    4.50
  10  -2   4   -1.20    3.40
  10  -2   4    5.10    4.20
  10   2   4    3.50    6.00
 -10   2  -4   -1.00    3.40
 -10   2  -4    2.50    4.10
  11  -2   4   14.80    5.30
  11  -2   4   16.40    6.00
 -11  -2  -4   17.70    5.60
 -11   2  -4   17.00    5.30
  11   2   4   18.10    7.10
 -11   2  -4   17.10    4.90
  12  -2   4    4.50    5.00
  12  -2   4   -0.30    4.70
 -12  -2  -4    1.50    4.20
  12   2   4   -4.40    6.80
 -12   2  -4    3.20    3.30
 -12   2  -4   -2.70    4.20
 -12   2  -4    4.30    4.30
  13  -2   4   15.50    5.90
 -13  -2  -4   14.70    5.50
  13   2   4    4.30    7.40
 -13   2  -4   11.10    5.10
  14  -2   4    7.30    5.70
 -14  -2  -4    6.50    5.20
 -14   2  -4    9.70    5.10
  14   2   4    2.60    7.60
 -16   2  -4  120.59   10.30
 -16   3   4   50.19    9.00
 -16   3   4   93.29    9.00
  16   3  -4   68.09   11.30
 -15  -3   4   10.40    5.50
  15  -3  -4   31.70    7.50
 -15   3   4    7.20    4.40
 -15   3   4    1.30    5.50
  15   3  -4   -4.90    7.00
  14  -3  -4  102.89   11.10
 -14  -3   4   92.59   10.30
 -14   3   4   87.89    9.90
 -14   3   4   78.99   10.40
  14   3  -4   75.49   10.50
  13  -3  -4    1.70    5.40
 -13  -3   4   -1.90    4.00
  13  -3  -4    9.90    4.50
  13   3  -4   -4.10    6.00
 -13   3   4    5.10    3.80
 -13   3   4    0.60    5.20
 -12  -3   4    5.30    5.30
  12  -3  -4    1.20    3.90
 -12  -3   4   -1.60    2.80
  12  -3  -4    2.50    5.00
 -12   3   4    6.10    4.20
  12   3  -4    9.60    3.90
 -12   3   4   -0.60    4.10
  12   3  -4   -2.00    5.40
  11  -3  -4   67.59    6.40
  11  -3  -4   79.89    9.20
 -11  -3   4   64.99    8.60
 -11  -3   4   66.69    6.10
 -11   3   4   65.79    7.20
 -11   3   4   62.99    8.60
  11   3  -4   63.79    7.00
  11   3  -4   68.49    9.40
  10  -3  -4  954.00   28.10
 -10  -3   4  953.80   28.80
 -10  -3   4  941.81   34.70
  10  -3  -4 1007.00   30.80
  10   3  -4  982.20   28.80
  10   3  -4  979.20   30.40
 -10   3   4  988.80   28.90
   9  -3  -4  533.15   16.90
  -9  -3   4  531.45   18.00
   9  -3  -4  551.04   19.40
  -9  -3   4  535.75   20.00
  -9   3   4  502.25   18.20
   9   3  -4  525.25   19.00
   9   3  -4  530.95   18.00
  -9   3   4  526.55   21.00
   9   3  -4  513.05   19.00
   9   3  -4  474.55   19.00
  -9   3   4  559.74   22.90
  -9   3   4  527.45   17.40
   8  -3  -4  581.04   19.80
  -8  -3   4  571.24   20.20
  -8  -3   4  560.34   18.90
   8   3  -4  588.24   19.60
   8   3  -4  555.74   18.70
  -8   3   4  526.05   24.40
  -8   3   4  529.15   20.30
  -8   3   4  571.64   21.70
   8   3  -4  559.04   19.60
  -7  -3   4  793.42   25.00
   7  -3  -4  814.12   25.40
  -7  -3   4  819.42   25.70
   7   3  -4  837.12   25.00
   7   3  -4  822.62   24.90
   7   3  -4  800.52   25.40
  -7   3   4  769.22   26.30
  -7   3   4  797.92   24.50
   7   3  -4  785.82   25.00
  -7   3   4  851.91   27.70
   6  -3  -4  152.38    8.90
  -6  -3   4  154.38    8.90
  -6  -3   4  157.38    8.70
  -6   3   4  168.18    8.40
   6   3  -4  153.48    8.80
   6   3  -4  161.68    8.70
   6   3  -4  160.38    8.50
   6   3  -4  159.48    8.70
  -6   3   4  164.88   10.20
  -5  -3   4  123.49    7.30
   5  -3  -4  120.79    7.60
  -5  -3   4  113.09    7.60
   5   3  -4  118.29    7.30
   5   3  -4  117.49    7.70
  -5   3   4  114.39    8.40
  -5   3   4  114.79    7.90
   5   3  -4  122.19    8.00
  -5   3   4  122.79    6.90
   5   3  -4  127.79    7.20
  -4  -3   4  355.86   13.20
  -4  -3   4  367.96   14.30
  -4  -3   4  381.06   13.90
   4  -3  -4  394.16   14.20
   4   3  -4  381.46   12.90
  -4   3   4  395.66   15.60
  -4   3   4  376.56   13.40
   4   3  -4  396.16   14.20
  -4   3   4  362.76   14.80
   4   3  -4  391.96   14.30
  -3  -3   4   57.89    4.60
  -3  -3   4   52.79    5.30
  -3  -3   4   51.69    5.60
   3  -3  -4   51.59    5.40
  -3   3   4   52.19    5.10
  -3   3   4   45.80    5.40
   3   3  -4   49.20    6.10
  -3   3   4   58.39    6.10
   3   3  -4   50.99    5.20
   3   3  -4   47.80    4.20
   2  -3  -4  112.69    7.00
  -2  -3   4  112.09    7.50
  -2  -3   4  110.79    7.00
  -2   3   4  118.39    6.90
  -2   3   4  123.39    8.00
   2   3  -4  117.29    6.90
  -2   3   4  114.69    7.50
   2   3  -4  130.09    7.90
   1  -3  -4  296.57   11.70
  -1  -3   4  304.57   12.80
  -1  -3   4  298.77   11.90
  -1   3   4  299.27   12.40
   1   3  -4  305.57   12.80
  -1   3   4  312.17   10.30
  -1   3   4  295.77   11.80
  -1   3   4  311.47   12.80
  -1   3   4  312.77   10.10
   1   3  -4  298.67   11.60
   0  -3  -4   29.90    4.60
   0  -3   4   33.90    5.10
   0  -3   4   34.40    4.70
   0   3   4   30.30    4.40
   0   3  -4   30.10    4.30
   0   3  -4   33.00    5.30
   0   3   4   27.40    4.50
   0   3   4   33.10    3.80
   0   3   4   27.50    4.30
   0   3   4   32.80    3.60
   1  -3   4   -1.50    2.80
  -1  -3  -4   -0.20    2.80
  -1  -3  -4    0.60    2.20
   1  -3   4   -0.30    2.50
   1   3   4   -0.60    2.80
  -1   3  -4    5.10    3.80
  -1   3  -4    0.30    2.60
   1   3   4    0.40    2.40
   1   3   4   -1.80    2.30
   2  -3   4   19.80    4.20
   2  -3   4   22.30    4.70
  -2   3  -4   18.20    3.70
   2   3   4   21.80    3.90
  -2   3  -4   25.00    5.20
   2   3   4   26.50    4.20
   2   3   4   20.50    4.20
   2   3   4   17.90    3.60
   3  -3   4   27.50    4.80
   3  -3   4   35.70    5.90
  -3  -3  -4   35.70    4.60
   3   3   4   33.00    4.40
   3   3   4   29.90    4.50
  -3   3  -4   30.50    4.30
  -3   3  -4   43.70    6.70
   3   3   4   32.60    4.80
   3   3   4   36.00    5.00
   4  -3   4   54.99    6.60
  -4  -3  -4   44.50    5.20
   4  -3   4   43.50    5.80
   4   3   4   50.69    6.10
   4   3   4   43.70    5.40
  -4   3  -4   49.20    5.30
   4   3   4   43.50    4.80
  -4   3  -4   58.09    7.00
   4   3   4   48.50    5.60
   4   3   4   49.20    6.00
   5  -3   4   -1.00    3.50
  -5  -3  -4   -0.60    3.00
   5  -3   4    2.70    3.60
   5   3   4    0.80    3.80
   5   3   4    2.10    3.20
   5   3   4   -3.40    3.40
   5   3   4   -0.10    2.50
  -5   3  -4    1.80    4.30
   5   3   4    0.60    3.60
  -5   3  -4    2.20    3.40
   6  -3   4    1.90    4.50
   6  -3   4    1.10    3.70
  -6  -3  -4   -2.30    3.20
  -6   3  -4    3.80    3.50
   6   3   4    1.10    2.90
   6   3   4    0.10    4.10
   6   3   4   -1.60    3.10
  -6   3  -4    4.90    4.70
   6   3   4    1.20    3.90
   7  -3   4   52.19    7.10
   7  -3   4   46.00    7.10
  -7  -3  -4   53.79    6.80
   7   3   4   51.99    7.00
  -7   3  -4   50.59    7.70
  -7   3  -4   50.09    9.30
   7   3   4   41.60    7.10
   7   3   4   51.99    7.10
   8  -3   4   13.30    5.10
   8  -3   4   24.00    6.20
  -8  -3  -4   17.40    5.20
  -8   3  -4   26.20    6.20
   8   3   4   15.60    6.30
  -9  -3  -4   46.90    6.90
   9  -3   4   54.29    7.60
   9  -3   4   64.69    8.20
  -9   3  -4   65.19    8.60
   9   3   4   52.39    8.00
  10  -3   4   13.40    5.40
 -10  -3  -4    4.50    4.70
 -10   3  -4    0.00    5.00
  10   3   4    8.10    6.30
 -10   3  -4   10.80    3.60
 -11  -3  -4    0.40    4.50
  11  -3   4    3.90    4.90
 -11   3  -4   -1.30    6.00
  11   3   4   -2.40    6.20
 -12  -3  -4   30.50    6.50
  12  -3   4   20.20    6.10
  12  -3   4   37.90    7.50
 -12   3  -4   38.10    5.90
  12   3   4   32.30    8.70
 -12   3  -4   25.40    6.90
  13  -3   4   55.99    7.50
 -13  -3  -4   72.79   10.50
 -13   3  -4   80.49    8.10
 -13   3  -4   59.59    8.90
 -14  -3  -4  249.78   15.70
  14  -3   4  257.47   15.30
  14   3   4  236.68   17.50
 -14   3  -4  211.88   14.30
 -14   3  -4  249.88   15.50
 -14  -4   4   53.09    8.70
  14  -4  -4   90.19   11.80
 -14   4   4   46.00   10.20
  14   4  -4   47.50   10.00
  13  -4  -4   10.40    6.30
 -13  -4   4    2.60    5.00
 -13   4   4    3.60    6.30
  13   4  -4    6.00    7.00
  12  -4  -4   22.90    7.40
 -12  -4   4   17.00    5.60
  12   4  -4   13.10    6.80
 -12   4   4   12.70    6.30
  12   4  -4   20.80    4.60
 -11  -4   4   22.60    6.10
 -11  -4   4   14.50    3.90
  11  -4  -4   31.40    7.40
 -11   4   4   18.10    6.80
  11   4  -4   26.50    5.30
  11   4  -4   29.60    7.20
  10  -4  -4   86.09   10.20
 -10  -4   4   76.29    8.80
 -10  -4   4   73.99    6.80
  10   4  -4   94.29   10.00
 -10   4   4   93.19   10.70
  10   4  -4   99.79    8.60
  -9  -4   4   81.99   13.50
   9  -4  -4   83.59    9.40
  -9  -4   4   67.89    6.60
   9   4  -4   74.59    8.50
  -9   4   4   77.59    9.70
   9   4  -4   76.49    9.50
   8  -4  -4   23.80    6.20
  -8  -4   4   15.50    4.10
  -8  -4   4   15.30    5.30
   8   4  -4   23.00    5.90
  -8   4   4   21.30    6.40
   8   4  -4   10.80    4.90
   8   4  -4   22.50    5.90
  -7  -4   4   31.80    5.40
   7  -4  -4   40.40    9.30
  -7  -4   4   34.40    5.80
   7   4  -4   34.10    6.70
  -7   4   4   36.00    7.50
   7   4  -4   29.90    6.00
   6  -4  -4   52.09    7.20
  -6  -4   4   44.00    6.00
   6   4  -4   53.39    7.00
   6   4  -4   58.99    8.00
  -6   4   4   42.40    7.10
   6   4  -4   39.90    5.40
   5  -4  -4    0.80    4.10
  -5  -4   4   -0.60    3.30
   5   4  -4    5.40    4.20
   5   4  -4    2.70    4.70
   5   4  -4   -3.10    3.20
  -5   4   4   -2.10    3.10
  -5   4   4    4.00    5.20
  -4  -4   4   32.00    5.80
   4  -4  -4   39.50    6.20
  -4  -4   4   38.10    5.20
  -4  -4   4   36.80    5.90
  -4   4   4   34.60    6.20
   4   4  -4   37.10    6.30
  -4   4   4   39.40    5.60
   4   4  -4   37.30    4.50
   4   4  -4   35.10    5.60
  -3  -4   4  160.78    9.80
  -3  -4   4  158.98    9.90
   3  -4  -4  171.48   10.00
   3   4  -4  173.08   10.70
   3   4  -4  150.88    9.30
  -3   4   4  159.48    9.30
  -3   4   4  180.78   11.30
  -3   4   4  160.28   10.40
   2  -4  -4  156.08    9.50
  -2  -4   4  151.18    9.50
  -2  -4   4  139.69    9.50
   2   4  -4  146.89   10.30
  -2   4   4  155.38   10.60
   2   4  -4  156.98    9.10
  -2   4   4  141.29    9.60
  -2   4   4  143.09    8.80
  -1  -4   4    1.40    3.80
  -1  -4   4   -4.20    3.40
   1  -4  -4   -1.90    3.50
   1   4  -4    1.30    4.30
  -1   4   4    0.20    4.20
   1   4  -4    0.00    3.10
  -1   4   4    4.30    3.30
  -1   4   4   -1.10    3.50
   0  -4   4    4.80    4.20
   0  -4  -4    5.60    3.90
   0  -4   4    1.90    3.90
   0   4   4    5.30    4.00
   0   4  -4    2.40    3.40
   0   4  -4    5.40    5.30
   0   4   4    6.70    4.60
   1  -4   4  376.46   15.20
   1  -4   4  342.67   15.70
  -1  -4  -4  346.37   14.50
  -1   4  -4  339.07   14.20
   1   4   4  338.77   14.50
   1   4   4  357.86   12.80
   1   4   4  363.26   15.60
   1   4   4  347.87   14.90
  -1   4  -4  372.56   16.30
  -2  -4  -4  212.68    9.60
   2  -4   4  224.58   13.20
   2  -4   4  212.08   11.60
   2   4   4  197.08   10.90
  -2   4  -4  228.78   13.10
   2   4   4  209.58    9.80
  -2   4  -4  209.28   10.70
   2   4   4  217.68   12.00
   2   4   4  216.78   11.20
  -3  -4  -4  105.79    7.30
   3  -4   4  106.59    8.80
  -3   4  -4  110.99   10.20
   3   4   4  114.19    7.70
   3   4   4  123.89    9.10
   3   4   4  109.89    8.90
   3   4   4   97.69    7.90
  -4  -4  -4  122.69    8.20
  -4   4  -4  145.79   13.80
   4   4   4  123.29    8.30
   4   4   4  119.89    9.20
   4   4   4  105.19   10.50
   4   4   4  121.59    8.50
   5  -4   4   13.60    5.30
  -5  -4  -4   20.40    4.90
   5   4   4   16.60    5.10
  -5   4  -4   20.90    6.90
   5   4   4   12.00    5.60
   5   4   4   10.80    5.00
   5   4   4   21.40    4.40
  -6  -4  -4    3.00    4.20
   6  -4   4    5.60    4.90
   6   4   4    0.40    4.30
   6   4   4    7.00    4.50
   6   4   4    1.60    4.70
   6   4   4    4.80    3.30
  -6   4  -4    5.60    5.90
   7  -4   4   39.50    7.20
  -7  -4  -4   37.40    6.40
  -7   4  -4   39.90    8.30
   7   4   4   31.60    5.20
   7   4   4   48.90    5.70
   7   4   4   38.50    6.90
   8  -4   4   49.90    7.90
  -8  -4  -4   34.80    6.50
  -8   4  -4   33.90    8.00
   8   4   4   46.60    7.60
   9  -4   4   33.30    7.10
  -9  -4  -4   15.70    5.40
  -9   4  -4    6.20    6.50
   9   4   4   22.10    6.90
 -10  -4  -4   60.09    8.50
  10  -4   4   59.49    8.90
 -10   4  -4   40.60    8.50
  10   4   4   44.60    8.50
 -11  -4  -4   42.70    7.30
 -11   4  -4   30.90    8.40
  12  -4   4   45.80    9.00
 -12  -4  -4   44.80    9.70
 -12   4  -4   27.10    8.10
  12   4   4   23.80    9.10
 -13  -4  -4   36.10    7.70
 -13   4  -4    6.00    7.00
  12  -5  -4   26.00    7.60
 -11  -5   4    5.60    4.70
  11  -5  -4    7.90    6.80
 -11   5   4   -4.60    5.90
  11   5  -4   -4.10    6.60
  11   5  -4   19.40    5.80
 -10  -5   4   19.50    5.90
  10  -5  -4   38.60    8.60
  10   5  -4   51.29   10.30
 -10   5   4   18.50    8.10
   9  -5  -4   54.59    9.00
  -9  -5   4   46.60    7.20
  -9   5   4   41.80    9.40
   9   5  -4   84.09   13.30
   9   5  -4   43.40    8.20
   8  -5  -4    2.60    5.60
  -8  -5   4   10.80    7.90
   8   5  -4    1.70    5.60
   8   5  -4    4.00    7.10
  -8   5   4    1.70    6.00
  -7  -5   4   30.60    5.50
   7  -5  -4   31.80    7.00
   7   5  -4   30.50    6.60
  -7   5   4   26.80    6.70
   7   5  -4   30.70    7.00
   7   5  -4   26.70    5.10
  -6  -5   4    4.90    4.00
   6  -5  -4   -1.90    4.70
   6   5  -4   -1.30    4.60
   6   5  -4    2.70    5.70
   6   5  -4   -2.20    3.30
  -6   5   4   -2.50    4.80
   5  -5  -4   94.79    9.70
   5   5  -4   76.69    9.80
  -5   5   4   83.79   10.30
   4  -5  -4    0.30    4.50
  -4  -5   4    0.80    4.40
  -4   5   4   -1.30    5.10
   4   5  -4   -5.50    5.70
   3  -5  -4    0.70    4.60
  -3  -5   4   -0.40    4.10
   3   5  -4   -5.30    5.50
  -3   5   4   -3.80    4.70
   2  -5  -4   19.30    5.60
  -2  -5   4   38.10    6.60
  -2   5   4   26.60    7.20
   2   5  -4   25.90    7.10
  -1  -5   4   55.29    7.90
   1  -5  -4   52.09    7.70
  -1   5   4   49.20    8.30
   1   5  -4   52.99    8.30
   0  -5  -4  253.37   13.50
   0  -5   4  247.48   13.60
   0   5  -4  253.77   14.80
   0   5   4  264.67   14.90
  -1  -5  -4   27.60    6.20
   1  -5   4   26.80    6.10
  -1   5  -4   30.00    7.80
   1   5   4   14.90    5.90
   2  -5   4   21.90    6.10
   2   5   4   22.30   10.20
  -2   5  -4   31.60    8.00
   3  -5   4   -0.20    4.30
   3   5   4    0.90    5.20
  -3   5  -4    0.30    6.30
   3   5   4    4.60    5.00
   3   5   4    4.40    3.50
  -4  -5  -4  259.87   11.80
   4  -5   4  240.68   13.90
   4   5   4  219.48   13.30
  -4   5  -4  246.88   15.50
   4   5   4  239.38   14.60
   4   5   4  239.38   13.50
  -5  -5  -4    5.00    4.40
   5  -5   4    3.70    5.10
   5   5   4    3.50    5.50
   5   5   4   14.50    4.50
   5   5   4    4.40    5.20
  -5   5  -4    1.90    7.00
   5   5   4   16.40    4.20
  -6  -5  -4   47.00   10.60
   6  -5   4   45.90    7.70
  -6   5  -4   28.90    8.20
   6   5   4   41.00    7.70
   6   5   4   34.30    6.70
  -7  -5  -4    4.60    4.50
   7  -5   4    8.10    5.50
   7   5   4    4.20    6.10
  -7   5  -4   -8.20    6.50
   7   5   4   -8.00    4.40
  -8  -5  -4  169.28   11.40
  -8   5  -4  135.09   13.60
   8   5   4  133.19    9.60
   9  -5   4  708.13   27.90
  -9  -5  -4  724.23   26.20
  -9   5  -4  656.53   34.80
   9   5   4  694.53   27.10
  10  -5   4  246.98   17.20
 -10  -5  -4  220.48   13.60
  10   5   4  187.88   17.00
 -10   5  -4  171.18   15.60
   7  -6  -4    3.50    6.10
   7   6  -4   10.70    6.60
   7   6  -4    8.80    6.60
   6  -6  -4   69.79   10.10
   6   6  -4   57.79    9.00
  -6   6   4   44.60    9.80
   6   6  -4   37.70    8.40
   5  -6  -4   32.90    8.30
   5   6  -4   43.20    8.80
   5   6  -4   53.29    8.80
  -5   6   4   30.00    8.90
   4  -6  -4   35.40   12.70
   4   6  -4   21.70    8.10
  -4   6   4    9.80    7.40
  -3  -6   4   96.79   13.80
   3   6  -4   69.99   10.50
   2  -6  -4   25.10   11.80
   2   6  -4    8.60    6.90
  -2   6   4   17.40    7.80
   1  -6  -4  294.47   18.90
  -1   6   4  234.58   16.30
   1   6  -4  220.88   15.70
   0   6   4   79.59   11.30
   0   6  -4   74.09   11.00
   1  -6   4   98.59   12.80
   1   6   4   91.59   11.80
   2  -6   4   14.80    6.20
   2   6   4   12.60    7.00
  -2   6  -4    2.10    6.90
   2   6   4   15.80    6.70
   3  -6   4    2.60    5.30
  -3   6  -4    0.90    6.80
   3   6   4    7.10    6.00
   3   6   4   -0.20    6.10
   4  -6   4    0.00    5.50
   4   6   4   -1.10    5.70
  -4   6  -4   -5.40    6.80
   4   6   4  -12.00    5.70
   5  -6   4   37.90    8.00
   5   6   4   11.10    6.90
  -5   6  -4   14.00    8.10
   5   6   4   24.80    7.50
  -6  -6  -4   29.70    6.10
   6   6   4   -5.70    6.00
 -18   0   5   14.40    6.70
 -17   0   5   14.30    5.70
 -17   0   5   13.20    5.80
  17   0  -5    8.00    5.30
  16   0  -5    1.00    5.20
 -16   0   5   -3.70    3.10
 -16   0   5   -0.10    4.80
 -15   0   5    0.40    3.20
 -15   0   5    5.60    4.60
  15   0  -5    3.70    5.00
 -14   0   5    0.20    3.10
 -14   0   5   -2.60    4.10
 -14   0   5    6.80    3.50
 -13   0   5   -3.90    3.60
  13   0  -5   -4.10    4.70
 -13   0   5    4.10    3.30
 -13   0   5    0.20    3.70
 -12   0   5    1.00    3.20
  12   0  -5   -3.70    4.40
  12   0  -5   -2.30    3.40
 -12   0   5    0.10    3.80
 -12   0   5    0.70    3.90
 -11   0   5   -1.50    3.40
  11   0  -5   -2.70    4.10
  11   0  -5   -1.90    4.10
 -11   0   5    1.70    3.00
 -11   0   5    0.10    3.30
  11   0  -5    2.10    3.50
 -10   0   5   -0.70    2.40
  10   0  -5   -0.60    3.70
 -10   0   5    5.00    3.50
  10   0  -5   -0.80    3.60
 -10   0   5    1.30    3.00
  10   0  -5   -0.20    3.00
   9   0  -5   -1.30    3.00
   9   0  -5    3.10    3.30
  -9   0   5   -0.70    2.70
   9   0  -5    1.10    2.90
  -9   0   5    0.40    2.90
  -9   0   5   -0.20    2.30
   8   0  -5   -0.20    2.80
   8   0  -5   -3.10    3.00
  -8   0   5    1.20    2.70
  -8   0   5    1.30    1.30
   8   0  -5    0.40    2.30
  -8   0   5    0.90    2.80
   7   0  -5    1.40    2.40
  -7   0   5    1.40    2.90
   7   0  -5   -2.10    3.00
  -6   0   5   -2.00    2.60
   6   0  -5    0.50    3.20
   6   0  -5   -1.40    2.60
  -5   0   5   -2.30    2.30
   5   0  -5    0.60    2.60
  -5   0   5    1.40    2.90
   5   0  -5    3.10    3.40
   4   0  -5   -1.00    2.00
  -4   0   5   -0.90    1.90
   4   0  -5    2.30    2.40
  -4   0   5    2.00    2.20
  -3   0   5   -0.60    1.50
  -3   0   5    1.20    1.80
   3   0  -5   -0.80    1.80
   3   0  -5   -1.10    1.90
   1   0  -5   -1.40    1.60
  -1   0   5   -0.70    1.50
   1   0  -5   -0.90    1.60
  -1   0   5   -0.50    1.70
   0   0  -5   -1.50    1.70
   0   0   5   -1.30    1.40
   0   0   5    1.00    1.80
   1   0   5    1.90    2.00
   1   0   5    0.40    1.70
  -1   0  -5    1.20    1.70
   1   0   5    0.00    1.70
  -1   0  -5   -0.20    1.60
   2   0   5   -0.30    2.10
   2   0   5   -1.40    1.60
   2   0   5    1.10    2.00
  -2   0  -5    0.40    2.00
  -2   0  -5   -1.90    1.50
  -2   0  -5   -1.00    1.80
   3   0   5    0.90    2.90
  -3   0  -5   -1.00    2.20
   3   0   5    0.00    2.50
  -3   0  -5   -0.60    1.90
  -3   0  -5   -0.30    2.50
   3   0   5    0.40    2.00
   4   0   5   -0.80    3.70
   4   0   5   -1.50    3.80
  -4   0  -5   -2.00    2.60
  -4   0  -5   -3.40    2.30
   4   0   5    1.30    2.50
   5   0   5   -2.00    3.50
  -5   0  -5   -0.40    2.70
  -5   0  -5    0.60    3.10
   5   0   5   -2.00    3.90
  -5   0  -5   -2.00    2.20
   5   0   5    1.50    2.20
  -6   0  -5    3.30    2.80
   6   0   5    4.10    3.70
  -6   0  -5    7.80    3.30
   6   0   5    2.60    3.50
   7   0   5   -2.70    3.30
  -7   0  -5    0.20    2.70
  -7   0  -5    2.30    3.10
   7   0   5    2.50    3.70
   8   0   5    1.30    3.60
  -8   0  -5    3.90    3.40
   8   0   5    0.20    4.10
  -8   0  -5    0.00    3.00
  -9   0  -5    3.00    3.70
   9   0   5    4.60    4.80
  -9   0  -5   -0.30    3.60
  10   0   5    0.40    4.70
  10   0   5    6.50    5.20
 -10   0  -5   -3.40    3.80
  11   0   5   24.90    6.30
 -11   0  -5    9.40    4.90
 -12   0  -5    7.80    4.80
  12   0   5   -0.70    5.50
  13   0   5   -0.60    5.70
 -13   0  -5    0.40    4.80
 -14   0  -5    3.90    4.70
  14   0   5    7.80    6.20
 -15   0  -5   -0.80    4.60
  15   0   5    8.20    8.40
 -16   0  -5    0.60    5.40
  16   0   5   21.80    6.80
 -17  -1   5   30.40    7.30
 -17   1   5   19.90    6.10
  17   1  -5   31.80    7.30
 -17   1   5   33.10    8.20
  16  -1  -5   83.19    9.40
 -16  -1   5   51.49    8.60
  16   1  -5   60.49    8.60
 -16   1   5   54.79    7.60
 -16   1   5   75.29    9.60
 -15  -1   5    7.20    4.70
 -15  -1   5   -0.10    3.40
  15  -1  -5    7.90    5.00
 -15   1   5    1.70    3.90
 -15   1   5    2.60    4.80
  15   1  -5   -0.40    5.50
 -14  -1   5    1.70    3.30
 -14  -1   5    1.10    4.30
  14  -1  -5    1.40    4.50
  14   1  -5   -0.30    5.40
 -14   1   5    1.90    4.50
 -14   1   5   -0.70    3.50
 -14   1   5   13.90    5.10
  14   1  -5    4.60    3.90
 -13  -1   5  130.69    8.70
  13  -1  -5  143.79    9.60
 -13  -1   5  136.59   10.80
 -13  -1   5  134.19    7.90
 -13   1   5  175.28   10.60
  13   1  -5  145.19    8.90
 -13   1   5  147.19    9.60
 -13   1   5  115.79    9.10
  13   1  -5  126.29   10.30
 -12  -1   5   15.10    5.00
  12  -1  -5   17.90    5.10
 -12  -1   5   23.40    4.30
  12  -1  -5   27.80    5.20
 -12  -1   5   27.80    4.70
 -12   1   5   33.20    6.30
 -12   1   5   27.80    5.10
  12   1  -5   29.50    6.20
 -12   1   5   18.80    5.30
  12   1  -5   24.80    4.90
 -12   1   5   34.10    5.10
  11  -1  -5   31.00    5.70
 -11  -1   5   26.80    4.60
 -11  -1   5   24.90    4.20
  11  -1  -5   23.90    5.00
 -11  -1   5   28.90    5.80
 -11   1   5   29.80    5.00
  11   1  -5   26.40    6.00
 -11   1   5   27.40    5.30
 -11   1   5   31.70    4.10
  11   1  -5   19.30    4.10
 -11   1   5   31.00    5.70
  11   1  -5   34.20    6.20
 -10  -1   5    9.50    4.20
 -10  -1   5    7.10    3.10
  10  -1  -5    9.80    3.70
 -10   1   5    5.60    3.70
 -10   1   5    4.90    2.60
 -10   1   5    8.10    3.30
  10   1  -5   18.10    5.00
  10   1  -5    3.20    3.90
 -10   1   5   14.80    4.20
  -9  -1   5    0.80    3.20
   9  -1  -5    0.90    3.30
  -9  -1   5    1.30    2.70
  -9  -1   5    0.30    2.50
   9  -1  -5    3.00    2.90
   9   1  -5    2.30    2.80
  -9   1   5    5.20    3.50
  -9   1   5    2.30    3.10
  -9   1   5   -0.20    2.70
   9   1  -5    5.50    4.00
   9   1  -5    4.30    3.70
   8  -1  -5   56.19    5.60
  -8  -1   5   57.59    4.80
  -8  -1   5   49.10    5.80
   8  -1  -5   63.09    5.70
  -8  -1   5   56.09    5.30
   8   1  -5   53.99    5.80
   8   1  -5   53.69    6.00
  -8   1   5   63.99    5.40
  -8   1   5   55.59    5.50
   8   1  -5   55.29    5.00
  -8   1   5   57.79    5.40
   7  -1  -5   58.69    4.60
  -7  -1   5   64.99    6.00
  -7  -1   5   63.29    5.90
   7  -1  -5   64.69    5.60
   7  -1  -5   63.89    5.70
  -7   1   5   63.99    5.50
   7   1  -5   62.49    6.00
   7   1  -5   61.19    5.20
   7   1  -5   67.79    5.40
  -7   1   5   66.29    5.60
  -6  -1   5   53.29    5.80
   6  -1  -5   44.80    4.30
   6  -1  -5   53.39    5.20
  -6   1   5   50.29    5.30
   6   1  -5   57.89    5.70
  -6   1   5   49.10    4.80
   6   1  -5   48.10    5.10
  -6   1   5   64.79    5.40
  -5  -1   5  452.75   14.80
   5  -1  -5  450.85   15.00
   5  -1  -5  446.56   14.20
  -5  -1   5  447.66   14.50
  -5   1   5  435.06   14.90
   5   1  -5  446.96   13.30
   5   1  -5  441.56   14.50
   5   1  -5  449.46   14.80
   5   1  -5  447.76   13.40
  -5   1   5  454.55   14.30
   4  -1  -5  229.58    9.30
  -4  -1   5  232.98    9.10
  -4  -1   5  240.28    9.10
   4  -1  -5  221.68    8.50
   4   1  -5  217.68    8.90
  -4   1   5  217.18   10.20
   4   1  -5  228.38    8.90
  -4   1   5  233.88    8.70
  -3  -1   5  651.23   18.70
   3  -1  -5  641.04   18.40
  -3  -1   5  660.53   19.10
   3  -1  -5  668.13   19.50
   3   1  -5  657.53   19.10
  -3   1   5  646.34   18.40
  -3   1   5  657.43   19.30
   3   1  -5  646.04   18.60
   2  -1  -5   61.09    3.90
  -2  -1   5   71.29    4.20
   2  -1  -5   68.49    4.60
  -2  -1   5   72.89    4.80
  -2   1   5   65.79    4.50
   2   1  -5   66.39    4.90
  -2   1   5   67.49    4.20
   2   1  -5   63.59    4.00
   1  -1  -5   39.00    3.70
  -1  -1   5   38.50    3.20
   1  -1  -5   41.90    3.30
  -1  -1   5   43.80    4.10
  -1  -1   5   40.20    3.10
   1   1  -5   39.60    3.10
   1   1  -5   41.20    4.10
  -1   1   5   43.90    3.60
  -1   1   5   42.50    3.70
   1  -1   5 1051.59   26.90
   1  -1   5 1024.20   26.70
  -1  -1  -5 1039.10   27.10
   1  -1   5 1027.00   27.70
  -1  -1  -5 1022.50   27.60
   1  -1   5  851.41   26.50
   1   1   5 1047.90   27.00
  -1   1  -5  890.11   26.50
   1   1   5 1015.20   27.60
   1   1   5 1080.89   26.90
  -1   1  -5 1060.69   27.70
  -2  -1  -5 1109.59   28.80
   2  -1   5  979.00   28.90
  -2  -1  -5 1119.79   30.00
   2  -1   5 1122.69   30.00
  -2  -1  -5 1075.89   29.00
   2  -1   5 1111.99   29.20
   2   1   5 1080.29   28.70
   2   1   5 1095.69   30.00
   2   1   5 1118.59   29.30
  -2   1  -5 1114.49   29.80
  -2   1  -5 1108.39   29.30
  -3  -1  -5  774.42   22.90
   3  -1   5  786.92   22.40
  -3  -1  -5  777.12   21.10
  -3  -1  -5  800.62   22.10
   3  -1   5  794.02   22.80
  -3   1  -5  789.52   22.00
  -3   1  -5  795.72   22.50
   3   1   5  750.92   21.00
   3   1   5  782.12   23.10
  -3   1  -5  819.12   22.70
   3   1   5  815.12   22.70
  -4  -1  -5 2390.26   63.99
   4  -1   5 2393.16   63.39
  -4  -1  -5 2436.36   63.09
  -4   1  -5 2480.05   63.09
  -4   1  -5 2450.45   63.29
   4   1   5 2578.34   65.29
  -4   1  -5 2502.35   63.69
   4   1   5 2431.16   64.19
  -5  -1  -5 1364.36   37.70
   5  -1   5 1413.56   38.00
  -5  -1  -5 1371.36   38.70
   5  -1   5 1426.66   38.20
   5   1   5 1417.96   38.50
  -5   1  -5 1380.46   38.30
  -5   1  -5 1396.16   37.70
  -5   1  -5 1420.06   37.50
   5   1   5 1377.76   38.80
   6  -1   5  298.07   11.10
  -6  -1  -5  291.37   11.20
  -6  -1  -5  283.47   11.70
   6  -1   5  294.97   11.70
  -6   1  -5  293.27   11.80
   6   1   5  298.07   12.10
  -6   1  -5  286.77   11.30
   6   1   5  308.37   12.50
  -6   1  -5  281.77   10.60
   7  -1   5  174.38    9.20
   7  -1   5  161.98    8.70
   7  -1   5  162.58    9.40
  -7  -1  -5  167.78    9.00
  -7  -1  -5  165.28    8.40
   7   1   5  178.18   10.10
  -7   1  -5  169.58    9.20
  -7   1  -5  175.08    7.90
   7   1   5  171.68    9.50
  -7   1  -5  173.28    8.40
   8  -1   5   12.50    4.80
  -8  -1  -5    5.90    4.10
   8  -1   5   18.80    4.80
  -8  -1  -5    5.10    3.70
   8  -1   5   11.20    4.20
  -8   1  -5   10.40    3.70
   8   1   5   11.10    5.40
   8   1   5    6.20    5.40
  -8   1  -5   15.40    3.70
  -8   1  -5   14.20    5.20
   9  -1   5  334.27   14.50
  -9  -1  -5  315.87   13.30
  -9  -1  -5  309.77   14.20
   9  -1   5  324.07   13.90
   9  -1   5  341.97   12.50
  -9   1  -5  331.77   13.50
  -9   1  -5  317.27   14.10
   9   1   5  331.57   15.30
  -9   1  -5  335.27   12.10
   9   1   5  322.57   14.90
  10  -1   5  225.58   13.90
 -10  -1  -5  232.78   12.40
  10  -1   5  243.18   12.90
  10   1   5  228.58   13.20
 -10   1  -5  235.88   11.70
 -10   1  -5  234.88   11.00
 -11  -1  -5  190.98   11.80
  11  -1   5  177.68   12.20
  11  -1   5  200.28   11.60
 -11   1  -5  192.58   11.10
 -11   1  -5  200.58    8.80
  11   1   5  195.48   13.00
 -12  -1  -5  116.29   10.20
  12  -1   5  115.49   10.80
 -12   1  -5  142.99    7.70
 -12   1  -5  139.49   13.10
  12   1   5  131.09   11.70
 -13  -1  -5    2.10    4.50
  13  -1   5   11.80    6.00
  13   1   5    9.70    6.60
 -13   1  -5   13.70    5.30
 -14  -1  -5    8.40    5.20
  14  -1   5    8.40    5.80
 -14   1  -5    2.10    4.70
  14   1   5    2.00    6.40
 -15  -1  -5   87.09   10.30
  15  -1   5   90.69   11.20
  15   1   5   66.39   13.00
 -15   1  -5   89.39   10.10
 -16  -1  -5   50.89    8.90
  17   2  -5   14.60   11.20
 -17   2   5   12.00    5.70
 -17   2   5   32.80    6.40
 -16  -2   5   76.19    9.80
  16  -2  -5   99.39   10.80
  16   2  -5   42.00    8.80
 -16   2   5   69.29    9.10
  15  -2  -5   18.20    6.40
 -15  -2   5   13.10    5.60
 -15   2   5   11.50    5.50
 -15   2   5   10.20    5.30
  15   2  -5   11.50    7.20
 -14  -2   5   24.20    6.30
  14  -2  -5   22.30    6.00
  14   2  -5   31.00    5.70
  14   2  -5    7.20    6.70
 -14   2   5   23.50    5.80
 -14   2   5   24.40    6.20
 -13  -2   5   35.70    5.50
 -13  -2   5   36.70    6.90
  13  -2  -5   52.79    9.70
  13   2  -5   50.69    6.70
  13   2  -5   37.50    7.80
 -13   2   5   38.80    6.50
 -13   2   5   45.00    6.80
  12  -2  -5  100.19    8.80
 -12  -2   5   91.39    6.90
 -12  -2   5  106.19    9.70
 -12   2   5   85.89    8.60
 -12   2   5   94.29    8.30
  12   2  -5  109.29    7.60
 -12   2   5   99.09    8.90
  12   2  -5   93.49   10.20
 -12   2   5  103.89    8.20
  11  -2  -5   10.00    4.40
 -11  -2   5    1.00    3.30
 -11   2   5    3.90    4.30
  11   2  -5    7.00    5.50
 -11   2   5    1.80    3.90
 -11   2   5    5.70    4.70
  11   2  -5    4.30    3.60
 -11   2   5    6.40    3.70
 -10  -2   5  112.49    8.90
  10  -2  -5  105.19    7.90
 -10  -2   5  104.89    7.10
  10   2  -5   97.89    8.90
 -10   2   5  117.99    8.90
  10   2  -5  105.59    7.50
 -10   2   5  111.49    8.20
 -10   2   5  101.29    8.10
  10   2  -5  112.19    9.00
   9  -2  -5  789.22   24.60
   9  -2  -5  836.22   24.90
  -9  -2   5  804.02   24.30
  -9  -2   5  837.82   26.70
  -9   2   5  849.52   25.20
   9   2  -5  841.72   25.10
   9   2  -5  813.52   26.40
  -9   2   5  803.42   26.10
   9   2  -5  815.22   25.00
  -9   2   5  811.92   24.80
  -9   2   5  858.31   27.20
   9   2  -5  843.72   24.70
   8  -2  -5  280.07   11.10
  -8  -2   5  273.97   12.10
   8  -2  -5  266.67   10.60
  -8  -2   5  271.07   10.70
   8   2  -5  272.47   12.00
  -8   2   5  272.27   12.40
   8   2  -5  254.17   10.80
   8   2  -5  267.37   11.00
  -8   2   5  256.87   11.70
  -8   2   5  290.27   11.20
  -8   2   5  269.17   10.80
   8   2  -5  274.47   11.10
   7  -2  -5   22.80    3.80
  -7  -2   5   22.50    4.30
  -7  -2   5   22.10    3.90
   7  -2  -5   27.70    3.80
  -7   2   5   22.10    4.00
  -7   2   5   22.20    3.70
  -7   2   5   20.60    3.90
   7   2  -5   15.40    3.90
   7   2  -5   15.50    4.00
   7   2  -5   22.90    4.00
   7   2  -5   24.60    3.90
  -6  -2   5   50.79    5.40
   6  -2  -5   50.99    5.70
  -6   2   5   48.40    5.30
  -6   2   5   48.00    5.30
   6   2  -5   48.10    4.70
   6   2  -5   54.49    5.00
  -6   2   5   51.89    4.60
  -6   2   5   49.30    4.60
   6   2  -5   49.60    5.30
   5  -2  -5   53.99    4.20
  -5  -2   5   58.69    5.30
   5  -2  -5   56.69    5.10
  -5  -2   5   57.19    5.50
   5   2  -5   55.79    5.30
   5   2  -5   45.60    4.40
   5   2  -5   51.59    5.90
  -5   2   5   52.99    5.40
  -5   2   5   55.39    4.50
  -5   2   5   50.19    5.30
  -5   2   5   51.99    4.50
  -4  -2   5  288.37   10.50
  -4  -2   5  270.57   10.80
   4  -2  -5  270.37    9.40
   4  -2  -5  270.37   10.10
  -4   2   5  275.77    9.90
  -4   2   5  280.27    9.60
  -4   2   5  286.37   11.50
   4   2  -5  241.08   11.00
  -4   2   5  262.07   11.10
   4   2  -5  305.07   11.20
  -3  -2   5 2896.51   73.19
  -3  -2   5 2859.91   72.19
   3  -2  -5 2767.62   71.99
   3  -2  -5 2813.02   71.49
  -3  -2   5 2887.71   71.99
  -3   2   5 2823.72   71.49
   3   2  -5 2844.62   71.79
  -3   2   5 2836.42   71.89
  -3   2   5 2746.83   73.39
   3   2  -5 2694.23   72.29
  -3   2   5 2865.11   73.89
  -2  -2   5  109.29    5.80
  -2  -2   5  107.19    7.30
   2  -2  -5  100.39    6.00
  -2  -2   5   97.09    6.10
  -2   2   5  103.59    6.40
  -2   2   5  102.09    5.50
  -2   2   5   98.09    5.80
   2   2  -5  105.89    5.40
   2   2  -5   93.89    5.90
  -1  -2   5 1978.40   51.79
  -1  -2   5 1978.90   52.79
  -1  -2   5 1986.30   50.49
   1  -2  -5 1930.61   51.39
  -1   2   5 1933.81   52.29
  -1   2   5 2017.30   52.69
   1   2  -5 1957.50   50.39
  -1   2   5 1932.81   51.49
  -1   2   5 1974.40   51.09
   1   2  -5 1921.71   51.59
  -1   2   5 1999.40   51.29
   1   2  -5 2157.68   56.19
   0  -2   5   47.00    5.70
   0  -2  -5   42.30    4.60
   0  -2   5   35.60    4.90
   0   2   5   41.40    4.50
   0   2   5   43.50    4.50
   0   2  -5   40.00    5.90
   0   2   5   39.40    5.70
   0   2   5   48.00    5.00
   0   2   5   37.70    4.40
   1  -2   5  124.09    6.90
   1  -2   5  130.29    7.90
  -1  -2  -5  129.89    6.60
   1   2   5  122.49    6.90
   1   2   5  128.69    6.80
   1   2   5  128.79    6.70
  -1   2  -5  139.79    8.10
   1   2   5  129.39    6.70
   1   2   5  119.69    6.90
  -1   2  -5  124.69    6.60
  -2  -2  -5  124.79    6.70
   2  -2   5  129.09    7.70
   2  -2   5  129.19    7.10
   2   2   5  125.89    6.40
  -2   2  -5  130.19    6.70
   2   2   5  122.49    8.40
   2   2   5  127.89    7.10
   2   2   5  124.49    6.70
   2   2   5  126.89    6.50
  -2   2  -5  134.79    8.00
  -3  -2  -5    2.70    2.90
   3  -2   5    5.80    3.10
   3  -2   5    7.20    3.70
  -3   2  -5    8.90    3.50
   3   2   5    2.90    3.00
   3   2   5    4.20    2.20
  -3   2  -5    1.20    2.60
   3   2   5    7.30    3.40
   3   2   5    5.40    2.70
   3   2   5    5.10    2.60
   4  -2   5   58.59    4.60
   4  -2   5   56.29    5.80
  -4  -2  -5   53.89    5.20
   4  -2   5   58.49    5.40
   4   2   5   53.19    4.20
  -4   2  -5   67.79    6.40
   4   2   5   61.59    5.90
  -4   2  -5   54.59    5.10
   4   2   5   59.69    6.00
   4   2   5   52.59    3.90
   5  -2   5   33.00    5.10
   5  -2   5   32.20    4.70
   5  -2   5   43.80    4.40
  -5  -2  -5   34.70    4.90
  -5   2  -5   34.80    3.80
  -5   2  -5   48.10    5.90
  -5   2  -5   38.40    4.90
   5   2   5   53.29    6.30
   5   2   5   44.20    5.80
  -6  -2  -5   51.79    5.80
   6  -2   5   53.59    5.90
   6  -2   5   54.99    6.30
  -6  -2  -5   51.09    5.20
   6  -2   5   45.40    5.30
   6   2   5   49.60    6.60
  -6   2  -5   48.90    5.70
  -6   2  -5   49.20    4.50
   6   2   5   41.40    5.60
  -6   2  -5   49.80    6.30
  -7  -2  -5  199.08   10.60
   7  -2   5  226.28    9.70
   7  -2   5  226.18   10.90
   7  -2   5  214.98   10.50
  -7   2  -5  213.28   12.90
  -7   2  -5  232.78   10.90
   7   2   5  221.38   11.40
   8  -2   5   77.79    7.30
   8  -2   5   56.49    6.90
   8  -2   5   65.99    6.80
  -8  -2  -5   66.49    6.40
  -8  -2  -5   56.59    7.00
  -8   2  -5   75.49    7.80
   8   2   5   73.99    8.90
  -8   2  -5   68.59    7.50
  -8   2  -5   69.89    6.10
   8   2   5   66.99    7.90
   9  -2   5   20.60    5.30
   9  -2   5   17.10    4.60
  -9  -2  -5   18.30    5.30
   9  -2   5   16.10    4.50
  -9   2  -5   24.60    4.60
   9   2   5   24.20    6.80
  -9   2  -5   22.60    5.40
 -10  -2  -5   -3.10    3.80
  10  -2   5   -0.90    3.60
  10  -2   5    1.00    4.30
  10  -2   5    1.00    4.20
 -10   2  -5   -0.80    3.60
  10   2   5    4.90    6.40
 -10   2  -5    1.90    4.40
  11  -2   5   61.49    8.00
 -11  -2  -5   60.99    8.10
  11  -2   5   57.69    6.90
 -11   2  -5   57.89    7.40
 -11   2  -5   49.10    7.30
  11   2   5   58.69    9.50
  12  -2   5    6.80    5.40
 -12  -2  -5   17.80    5.70
  12  -2   5   19.20    5.80
  12   2   5   16.10    7.60
 -12   2  -5   21.60    4.50
 -12   2  -5   17.80    5.40
 -12   2  -5   16.90    5.20
  13  -2   5   46.70    7.80
 -13  -2  -5   50.69    7.90
 -13   2  -5   44.60    6.50
  13   2   5   55.89   10.00
 -13   2  -5   53.09    7.70
 -14  -2  -5   20.00    6.70
  14   2   5   19.00   10.00
 -14   2  -5   32.20    7.00
 -14   2  -5    8.80    4.80
  15  -2   5  133.69   11.50
 -15  -2  -5  103.99   11.20
 -15   2  -5  106.09   10.20
 -15   2  -5   77.69    8.90
  15   2   5  115.99   13.80
 -16   3   5   71.69   10.30
 -16   3   5  110.99    9.30
  16   3  -5   84.29   11.60
  15  -3  -5   28.10    7.40
 -15  -3   5   15.60    6.40
  15   3  -5    0.40    7.10
 -15   3   5    5.90    5.40
 -15   3   5   14.80    5.00
  14  -3  -5   30.60    7.30
 -14  -3   5   26.20    6.50
 -14   3   5   34.60    8.60
  14   3  -5   24.70    7.90
 -14   3   5   16.90    6.20
  13  -3  -5    3.10    4.10
 -13  -3   5   -4.30    3.00
  13  -3  -5    7.70    5.80
 -13  -3   5    2.50    4.50
  13   3  -5    9.10    3.80
 -13   3   5   -2.40    4.20
  13   3  -5   -1.80    6.10
 -13   3   5   -0.20    4.00
  12  -3  -5   72.59    8.70
 -12  -3   5   44.30    5.70
  12  -3  -5   60.39   10.10
 -12  -3   5   60.69    8.60
  12   3  -5   54.49    8.50
  12   3  -5   73.09    7.20
 -12   3   5   62.99    9.00
 -12   3   5   58.89    7.30
  11  -3  -5  148.09    8.80
 -11  -3   5  144.39    8.80
 -11  -3   5  167.68   11.60
  11   3  -5  157.18   11.20
 -11   3   5  154.88   11.70
 -11   3   5  156.68    9.40
  11   3  -5  157.18    9.30
 -10  -3   5  228.08   11.20
  10  -3  -5  255.17   10.80
  10  -3  -5  254.67   12.70
  10   3  -5  250.27   12.60
  10   3  -5  244.78   11.80
 -10   3   5  261.87   16.10
 -10   3   5  238.08   11.80
 -10   3   5  251.57   11.40
   9  -3  -5   43.70    5.40
  -9  -3   5   41.30    6.20
   9  -3  -5   52.79    7.50
  -9  -3   5   37.90    6.60
   9   3  -5   45.90    6.90
  -9   3   5   54.09    8.10
  -9   3   5   49.50    5.80
   9   3  -5   43.00    6.50
   9   3  -5   48.20    6.50
  -9   3   5   50.89    6.30
   9   3  -5   50.09    7.00
   8  -3  -5 1362.76   37.00
  -8  -3   5 1332.57   38.80
   8  -3  -5 1369.96   39.20
  -8  -3   5 1416.06   40.20
  -8   3   5 1387.36   37.50
  -8   3   5 1356.06   41.80
  -8   3   5 1396.56   40.20
   8   3  -5 1361.06   38.80
  -8   3   5 1294.67   40.40
   8   3  -5 1373.16   38.80
   8   3  -5 1361.46   41.70
   7  -3  -5    8.00    2.80
  -7  -3   5    8.30    4.00
   7  -3  -5    6.90    4.30
  -7  -3   5    6.40    3.40
   7   3  -5    6.30    4.40
   7   3  -5    2.90    3.90
  -7   3   5    8.20    3.70
   7   3  -5    8.40    3.70
   7   3  -5    9.10    4.20
  -7   3   5    9.10    3.50
  -7   3   5    4.10    3.70
  -6  -3   5    9.10    3.70
   6  -3  -5    5.40    2.30
  -6  -3   5    0.10    2.40
   6  -3  -5    4.30    3.70
   6   3  -5    4.70    3.60
  -6   3   5    4.20    3.60
   6   3  -5    3.60    3.10
   6   3  -5    3.90    3.90
   6   3  -5    1.80    3.30
  -6   3   5    4.90    3.30
  -6   3   5    7.70    2.90
  -6   3   5    7.30    3.20
   5  -3  -5   67.49    4.50
  -5  -3   5   64.29    6.40
   5  -3  -5   71.89    6.40
  -5  -3   5   67.89    5.80
  -5   3   5   70.69    7.00
   5   3  -5   63.39    5.90
   5   3  -5   64.89    5.70
  -5   3   5   62.39    6.30
   5   3  -5   61.19    6.60
  -5   3   5   68.59    5.60
  -4  -3   5   14.20    3.60
   4  -3  -5   12.40    3.80
  -4  -3   5   14.00    3.70
   4   3  -5   13.20    3.20
  -4   3   5   16.60    3.60
   4   3  -5    9.80    3.30
  -4   3   5   14.00    3.90
  -4   3   5   12.40    3.60
   4   3  -5   10.40    4.30
  -3  -3   5  477.85   16.20
  -3  -3   5  460.25   17.00
  -3  -3   5  476.65   14.90
   3  -3  -5  465.65   16.00
   3   3  -5  470.85   16.10
  -3   3   5  479.05   17.70
  -3   3   5  454.65   16.90
   3   3  -5  459.75   16.80
  -3   3   5  477.75   14.20
  -3   3   5  481.55   15.90
   3   3  -5  474.35   14.50
  -2  -3   5    7.10    3.40
  -2  -3   5    6.50    3.10
   2  -3  -5   11.00    3.40
  -2   3   5    8.90    2.40
  -2   3   5    8.70    2.60
  -2   3   5   11.40    3.20
  -2   3   5   13.40    4.20
   2   3  -5    8.40    3.00
   2   3  -5    9.90    2.40
   2   3  -5    5.40    3.90
  -2   3   5    8.80    3.10
  -1  -3   5   44.30    5.20
   1  -3  -5   44.70    5.10
  -1  -3   5   44.60    5.60
  -1   3   5   45.10    5.50
   1   3  -5   41.30    6.10
   1   3  -5   43.70    4.80
  -1   3   5   42.10    4.90
  -1   3   5   42.30    4.10
  -1   3   5   44.00    5.00
  -1   3   5   43.90    4.10
   0  -3   5    9.50    3.40
   0  -3   5   10.90    3.90
   0  -3  -5    7.10    3.10
   0   3  -5    4.60    2.80
   0   3   5    5.20    3.20
   0   3  -5    4.80    3.90
   0   3   5    2.20    2.70
   0   3   5    6.20    3.00
   0   3   5    6.00    2.80
   0   3   5    5.90    2.90
   1  -3   5   21.60    4.20
   1  -3   5   24.40    4.50
   1   3   5   24.70    4.10
   1   3   5   26.90    4.80
  -1   3  -5   31.00    5.50
   1   3   5   21.20    3.60
  -1   3  -5   24.50    3.90
   1   3   5   21.20    3.90
  -2  -3  -5  758.52   22.60
   2  -3   5  697.53   24.40
   2  -3   5  765.32   23.70
   2   3   5  764.82   22.70
   2   3   5  734.03   23.30
   2   3   5  762.32   23.40
  -2   3  -5  754.72   22.90
  -2   3  -5  779.42   24.70
   2   3   5  742.83   22.90
   2   3   5  766.42   23.00
  -3  -3  -5    2.40    2.80
   3  -3   5    0.00    3.20
   3  -3   5    2.90    3.00
   3   3   5    6.10    3.40
   3   3   5    4.30    2.70
   3   3   5    2.60    3.40
   3   3   5   11.00    6.80
  -3   3  -5    5.20    3.00
  -3   3  -5    9.60    4.60
   3   3   5    2.90    2.90
   4  -3   5    5.10    3.80
  -4  -3  -5    4.90    3.30
   4  -3   5    2.30    3.70
   4   3   5    5.10    3.60
  -4   3  -5    9.90    4.50
   4   3   5    2.80    3.10
   4   3   5    2.50    3.90
  -4   3  -5    4.20    3.40
   4   3   5    1.00    2.90
   4   3   5    2.90    2.90
   5  -3   5   45.10    6.40
  -5  -3  -5   46.00    5.90
   5   3   5   45.80    6.30
  -5   3  -5   50.19    6.00
   5   3   5   48.00    5.80
  -5   3  -5   52.89    7.50
   5   3   5   46.70    5.40
   5   3   5   54.59    6.90
   5   3   5   43.00    6.20
   6  -3   5    3.00    4.00
   6  -3   5    0.40    3.70
  -6  -3  -5    2.60    3.50
   6   3   5    3.80    4.40
   6   3   5    4.10    4.30
  -6   3  -5    4.60    4.90
   6   3   5    1.70    2.30
  -6   3  -5    6.10    3.70
   6   3   5    0.40    3.30
   7  -3   5  164.38   10.70
   7  -3   5  161.28   10.40
  -7  -3  -5  151.28    9.90
   7   3   5  163.88   10.80
   7   3   5  172.38   10.80
  -7   3  -5  167.18   11.20
   8  -3   5  101.49    9.00
  -8  -3  -5  105.69   10.00
   8  -3   5   98.89    9.10
   8   3   5  107.59    9.90
  -8   3  -5  107.29   10.00
   9  -3   5  220.58   12.70
  -9  -3  -5  221.48   12.50
   9   3   5  228.08   13.80
  -9   3  -5  236.58   13.30
  10  -3   5   73.99    9.10
  10  -3   5   68.49    7.20
 -10  -3  -5   71.49    8.50
 -10   3  -5   87.09   10.90
  10   3   5   82.99   10.80
  11  -3   5    5.80    4.40
 -11  -3  -5   13.70    5.30
  11  -3   5   17.20    5.70
  11   3   5    6.10    6.90
 -11   3  -5   14.40    4.50
 -11   3  -5    9.90    6.00
  12  -3   5   82.59   10.60
  12  -3   5  105.59   10.60
 -12  -3  -5  104.49   10.20
  12   3   5  103.59   13.10
 -12   3  -5  124.99    8.80
 -12   3  -5  104.89   10.70
  13  -3   5   87.89   10.30
  13  -3   5   49.10    8.50
 -13  -3  -5   76.09   10.50
  13   3   5   81.69   11.80
 -13   3  -5   63.39    8.70
  14  -3   5  239.28   15.60
 -14  -3  -5  247.18   15.40
 -14   3  -5  234.28   12.40
  14   3   5  192.98   16.90
 -14   3  -5  169.08   13.10
 -14  -4   5   91.79   10.40
  14   4  -5   60.39   10.70
 -14   4   5   59.79   10.10
 -13  -4   5   49.20    8.00
  13  -4  -5   77.49   10.70
  13   4  -5   55.29    9.40
 -13   4   5   48.20    9.40
  12  -4  -5   87.09   11.10
 -12  -4   5   89.39    9.80
  12   4  -5   66.69    9.40
 -12   4   5   66.19    9.80
 -11  -4   5   46.50    7.50
  11  -4  -5   63.29    8.90
  11   4  -5   51.19    8.20
  11   4  -5   66.79    8.10
 -11   4   5   50.09    8.50
 -10  -4   5   33.40    6.70
  10  -4  -5   45.40    7.60
  10   4  -5   39.20    6.50
 -10   4   5   36.30    7.80
  10   4  -5   38.70    7.40
   9  -4  -5   19.30    6.00
  -9  -4   5    8.20    4.30
  -9   4   5   15.70    5.90
   9   4  -5   17.80    5.70
   9   4  -5   21.40    6.10
   8  -4  -5   29.60    6.50
  -8  -4   5   25.00    5.00
  -8  -4   5   37.00    6.20
   8   4  -5   34.90    6.90
   8   4  -5   38.10    6.70
   8   4  -5   22.50    5.30
  -8   4   5   36.70    7.70
  -7  -4   5   28.40    5.60
   7  -4  -5   30.30    6.30
   7   4  -5   41.50    9.80
   7   4  -5   33.30    6.40
  -7   4   5   32.40    6.90
  -6  -4   5   58.09    7.10
   6  -4  -5   63.29    8.10
  -6  -4   5   60.39    7.20
  -6   4   5   72.49    7.50
   6   4  -5   64.99    6.40
   6   4  -5   67.59    8.10
   6   4  -5   63.19    8.20
  -6   4   5   59.09    8.20
  -5  -4   5  234.98   10.80
   5  -4  -5  239.58   12.20
  -5  -4   5  227.48   12.10
   5   4  -5  238.48   12.60
  -5   4   5  231.28   11.10
   5   4  -5  229.48   11.90
   5   4  -5  220.78    9.90
   4  -4  -5    3.10    4.00
  -4  -4   5    4.10    3.90
  -4  -4   5    6.50    3.50
  -4  -4   5    2.60    3.90
  -4   4   5    3.40    3.90
   4   4  -5    4.60    4.90
  -4   4   5    6.60    3.70
   4   4  -5    5.10    3.10
   4   4  -5    4.00    3.90
  -3  -4   5  221.98   11.40
  -3  -4   5  211.78   11.80
   3  -4  -5  221.48   11.50
  -3   4   5  210.38   11.90
  -3   4   5  217.48   10.80
   3   4  -5  197.28   10.60
   3   4  -5  228.18   12.50
  -3   4   5  224.58   12.80
  -2  -4   5   13.40    4.40
   2  -4  -5   11.20    4.50
  -2  -4   5    8.80    4.40
  -2   4   5    6.60    3.60
  -2   4   5    8.80    3.80
   2   4  -5    8.80    3.90
   2   4  -5   15.80    5.60
  -2   4   5   19.20    5.50
   1  -4  -5    2.50    3.70
  -1  -4   5    0.20    3.30
  -1  -4   5   -2.80    3.60
   1   4  -5   -2.90    3.30
  -1   4   5    1.80    3.20
   1   4  -5   -0.30    4.30
  -1   4   5    2.10    3.50
  -1   4   5    6.00    4.00
   0  -4   5  803.02   25.50
   0  -4   5  687.53   25.90
   0  -4  -5  787.42   24.90
   0   4  -5  785.42   26.40
   0   4   5  811.02   23.00
   0   4   5  808.82   26.50
   0   4  -5  736.63   24.50
   0   4   5  701.33   26.60
   0   4   5  787.52   25.20
   1  -4   5   54.59    7.20
   1  -4   5   43.30    7.90
   1   4   5   46.50    6.50
   1   4   5   49.60    7.50
  -1   4  -5   42.40    6.10
  -1   4  -5   51.49    8.00
   1   4   5   50.99    6.90
   1   4   5   49.60    5.90
   1   4   5   48.30    5.40
   2  -4   5 2561.74   69.89
  -2  -4  -5 2585.74   67.39
   2   4   5 2540.95   67.59
  -2   4  -5 2606.64   71.09
   2   4   5 2552.74   69.79
   2   4   5 2526.45   69.79
  -2   4  -5 2571.14   73.09
   2   4   5 2604.64   68.99
   2   4   5 2544.25   69.29
   3  -4   5  340.97   15.10
  -3  -4  -5  333.37   13.40
   3   4   5  338.77   13.70
   3   4   5  334.57   14.50
   3   4   5  330.07   14.80
  -3   4  -5  374.66   19.40
   3   4   5  335.77   14.10
   4  -4   5  529.85   23.00
  -4  -4  -5  497.55   18.00
   4   4   5  504.85   18.00
   4   4   5  476.35   18.10
   4   4   5  493.85   18.40
  -4   4  -5  570.24   23.20
  -5  -4  -5  321.87   13.90
   5  -4   5  313.27   15.00
  -5   4  -5  335.27   16.40
   5   4   5  312.57   14.10
   5   4   5  331.67   13.10
   5   4   5  325.37   13.70
   5   4   5  321.07   14.90
  -6  -4  -5    9.00    4.60
   6  -4   5   12.90    5.50
   6   4   5    9.00    4.80
   6   4   5    7.60    5.50
   6   4   5   12.90    4.10
   6   4   5    5.70    4.30
  -6   4  -5   13.00    6.00
   7  -4   5   24.40    6.30
  -7  -4  -5   20.60    5.80
  -7   4  -5   19.40    7.40
   7   4   5   10.30    4.80
   7   4   5   23.10    4.10
   7   4   5   30.10    6.80
   8  -4   5    8.00    5.00
  -8  -4  -5    1.80    4.50
   8   4   5    0.00    5.60
  -8   4  -5   -5.70    5.40
  -9  -4  -5    4.50    4.70
   9  -4   5   15.50    6.10
   9   4   5    2.10    6.00
  -9   4  -5    1.90    6.30
  10  -4   5   10.80    6.20
 -10  -4  -5    7.30    5.30
 -10   4  -5    1.70    5.80
  10   4   5    0.50    6.60
  11  -4   5   57.39    9.70
 -11  -4  -5   38.00    7.60
  11   4   5   36.50    9.20
 -11   4  -5   26.60    8.10
 -12  -4  -5  135.69   12.10
 -12   4  -5   88.19   11.80
  12   4   5   94.19   13.50
 -11  -5   5    7.30    5.10
  11  -5  -5   24.40   10.50
  11   5  -5   10.40    7.10
 -11   5   5    1.90    6.60
 -10  -5   5   11.00    5.40
  10  -5  -5    5.00    6.40
 -10   5   5    5.00    6.50
  10   5  -5    9.00    7.70
  10   5  -5   22.20    6.40
  -9  -5   5   31.70    6.40
   9  -5  -5   30.30    7.80
   9   5  -5   26.70    7.60
   9   5  -5   41.70    7.60
  -9   5   5   19.50   11.10
  -8  -5   5   29.10    9.40
   8  -5  -5   31.00    7.20
   8   5  -5   31.90    7.10
  -8   5   5   11.30    6.70
   8   5  -5   31.00    6.90
  -7  -5   5   36.70    5.90
   7  -5  -5   25.80    6.80
  -7   5   5   18.70    6.40
   7   5  -5   34.50    6.70
   7   5  -5   17.90    4.50
   7   5  -5   22.20    6.90
   6  -5  -5  130.29   10.90
  -6  -5   5  128.39    8.50
  -6   5   5  110.59   11.40
   6   5  -5  132.89   10.90
   6   5  -5   97.79    7.30
   6   5  -5  121.59   10.90
   5  -5  -5  168.08   11.80
   5   5  -5  142.89   11.70
  -5   5   5  150.48   12.50
   4  -5  -5   43.00    7.40
  -4  -5   5   40.20    6.80
  -4   5   5   27.70    7.00
   4   5  -5   34.40    7.60
  -3  -5   5  134.89   10.40
   3  -5  -5  138.19   10.80
  -3   5   5  144.39   11.90
   3   5  -5  141.29   11.90
  -2  -5   5   78.89    8.60
   2  -5  -5   85.29    9.10
   2   5  -5   88.59   10.50
  -2   5   5   88.19   10.10
  -1  -5   5   49.80    7.40
   1  -5  -5   42.60    7.20
  -1   5   5   36.60    7.10
   1   5  -5   39.30    8.30
   0  -5   5   22.00    6.00
   0  -5  -5   19.90    5.90
   0   5   5   17.20    6.60
   0   5  -5   17.00    7.00
   1  -5   5   14.10    5.40
   1   5   5   14.10    5.90
  -1   5  -5    7.10    6.40
   2  -5   5   60.69    8.20
   2   5   5   60.39    6.10
   2   5   5   57.69    6.10
  -2   5  -5   66.99    9.70
   2   5   5   63.79    8.90
   3  -5   5  101.59    9.60
   3   5   5  105.19    9.90
   3   5   5  106.59    7.70
   3   5   5   89.89   10.00
  -3   5  -5   89.89   10.70
   4  -5   5   78.79    9.70
  -4  -5  -5   74.09    7.60
   4   5   5   63.89    9.00
  -4   5  -5   72.49   10.70
   4   5   5   88.19    7.40
   4   5   5   74.79    9.00
   4   5   5   80.69    9.70
   5  -5   5    7.00    5.00
  -5  -5  -5    6.30    4.50
  -5   5  -5   -0.30    6.40
   5   5   5   -1.40    5.00
   5   5   5   -2.00    5.00
   5   5   5   17.40    3.80
  -6  -5  -5   21.20    5.50
   6  -5   5   22.50    6.70
   6   5   5   24.60    6.80
  -6   5  -5   11.00    6.90
   6   5   5   13.20    5.60
  -7  -5  -5   18.80    5.60
   7  -5   5   14.20    6.20
  -7   5  -5    5.90    7.20
   7   5   5   15.30    7.00
   7   5   5    6.30    5.20
  -8  -5  -5   30.20    6.30
   8  -5   5   36.10    7.90
   8   5   5   21.90    7.70
  -8   5  -5    1.70   10.80
   9  -5   5   27.30    7.50
  -9  -5  -5   19.40    5.90
   9   5   5   15.60    7.30
  -9   5  -5    1.50    7.90
 -10  -5  -5  546.75   31.60
 -10   5  -5  491.15   24.20
   7  -6  -5   18.40    7.20
   7   6  -5    4.30    6.20
   7   6  -5    1.80    6.40
   6  -6  -5  112.89   12.40
   6   6  -5  110.69   11.70
   6   6  -5   96.49   11.60
  -6   6   5   81.29   12.70
   5  -6  -5    0.20    5.70
   5   6  -5   -9.10    5.90
  -5   6   5   -9.60    5.80
   4  -6  -5   27.70   12.40
   4   6  -5   18.50    7.50
  -4   6   5   19.30    8.10
  -3  -6   5    0.60    5.40
   3   6  -5   -3.00    6.40
  -2   6   5   -2.60    5.90
   2   6  -5    1.80    7.40
   1   6  -5   -9.60    8.20
  -1   6   5   -6.40    5.50
   0  -6   5   24.80    8.50
   0   6   5   22.90    7.80
   1  -6   5   41.80    8.30
  -1   6  -5   20.70    8.00
   1   6   5   27.80    8.20
   2  -6   5   49.50    8.60
   2   6   5   25.10    7.60
  -2   6  -5   25.70    8.00
   2   6   5   47.00    8.20
   3  -6   5   12.10    6.30
   3   6   5   13.40    7.20
   3   6   5   19.90    6.50
  -3   6  -5   -1.90    6.60
   4  -6   5   24.20    7.00
   4   6   5    9.90    6.60
  -4   6  -5    2.30    7.50
   4   6   5    1.90    6.70
   4   6   5    7.20    4.20
   5  -6   5   51.29   11.20
   5   6   5   35.80    8.40
  -5   6  -5   27.10   10.60
   5   6   5   16.90    7.30
   6   6   5   38.60    7.80
 -18   0   6    0.90    4.70
  18   0  -6   30.30    6.50
 -18   0   6   10.40    8.50
 -17   0   6   16.70    5.80
  17   0  -6   14.50    5.30
 -17   0   6   12.60    5.80
  16   0  -6    4.20    5.10
 -16   0   6   -1.80    4.10
 -16   0   6    2.20    3.60
 -15   0   6   10.60    3.60
  15   0  -6   12.00    5.30
 -15   0   6    2.70    3.40
 -15   0   6    6.80    4.80
 -14   0   6  424.86   15.90
  14   0  -6  440.66   17.00
 -14   0   6  411.36   18.60
 -13   0   6    6.10    3.60
 -13   0   6    8.80    4.60
  13   0  -6    2.20    4.20
 -13   0   6    2.50    3.70
  13   0  -6    1.20    4.80
  12   0  -6  689.33   22.10
  12   0  -6  664.73   21.50
 -12   0   6  648.54   23.30
 -12   0   6  625.54   21.00
 -12   0   6  626.34   20.60
  11   0  -6    9.30    4.60
  11   0  -6   11.10    4.00
 -11   0   6   11.40    3.60
 -11   0   6   13.70    5.00
 -11   0   6   13.00    3.80
  11   0  -6    9.10    4.40
 -10   0   6   23.30    4.10
  10   0  -6   22.30    4.30
 -10   0   6   29.10    5.40
  10   0  -6   18.90    4.40
 -10   0   6   19.20    3.80
  -9   0   6    0.30    2.60
   9   0  -6    3.40    2.90
   9   0  -6    6.50    4.00
  -9   0   6   -1.30    3.00
  -8   0   6  228.88   10.10
   8   0  -6  223.98   10.00
  -8   0   6  215.18    9.40
   8   0  -6  223.18    9.50
  -7   0   6    2.90    2.50
   7   0  -6    4.20    3.40
  -7   0   6    3.50    3.20
  -6   0   6    8.40    3.00
  -6   0   6   15.00    3.70
   6   0  -6   13.80    3.50
   6   0  -6   16.80    3.80
   5   0  -6 1155.88   32.20
  -5   0   6 1152.88   32.20
   5   0  -6 1196.68   32.50
   4   0  -6    8.50    2.90
   4   0  -6    8.30    2.90
  -4   0   6   10.90    2.70
  -4   0   6   12.90    2.90
   3   0  -6   52.49    4.20
  -3   0   6   56.29    4.20
  -3   0   6   51.99    4.20
   3   0  -6   49.90    4.50
  -2   0   6   10.30    2.60
   2   0  -6    8.00    2.30
   2   0  -6    8.20    2.70
  -2   0   6    6.00    2.00
  -1   0   6 2180.68   55.19
   1   0  -6 2090.49   54.79
  -1   0   6 2150.78   54.89
   0   0   6   13.90    2.60
   0   0  -6   15.40    2.90
   0   0   6   19.00    3.00
  -1   0  -6 1183.98   30.90
  -1   0  -6 1202.78   31.70
   1   0   6 1201.98   31.70
   1   0   6 1210.78   31.00
   1   0   6 1172.38   32.00
   1   0   6 1175.98   31.90
  -2   0  -6   46.00    4.10
   2   0   6   49.60    4.30
   2   0   6   48.10    4.70
   2   0   6   51.89    4.80
  -2   0  -6   49.00    4.50
  -3   0  -6   23.40    3.40
   3   0   6   29.40    4.40
   3   0   6   33.60    4.80
  -3   0  -6   37.20    4.30
  -3   0  -6   34.60    4.50
   4   0   6   41.20    5.30
  -4   0  -6   34.90    4.50
  -4   0  -6   26.40    3.30
   4   0   6   33.00    4.40
   4   0   6   29.50    4.90
  -5   0  -6   51.69    5.50
   5   0   6   50.19    6.20
   5   0   6   41.60    5.60
  -5   0  -6   47.40    5.00
  -5   0  -6   47.40    4.00
   5   0   6   51.59    4.20
  -6   0  -6  121.49    5.40
  -6   0  -6  123.49    7.30
   6   0   6  119.89    7.90
   6   0   6  123.79    7.90
  -6   0  -6  128.59    7.30
   6   0   6  123.99    5.60
  -7   0  -6   70.79    6.30
  -7   0  -6   76.09    6.30
   7   0   6   79.39    6.80
   7   0   6   85.19    7.40
  -8   0  -6   38.90    5.80
   8   0   6   31.70    5.50
  -8   0  -6   38.20    7.10
   8   0   6   44.10    6.30
   9   0   6  448.16   17.50
  -9   0  -6  438.86   16.80
  -9   0  -6  450.35   17.00
   9   0   6  422.96   17.20
  10   0   6  679.43   24.50
  10   0   6  723.13   25.60
 -10   0  -6  697.23   24.00
 -11   0  -6 3887.61  104.09
  11   0   6 3970.00  103.99
 -12   0  -6   80.99    8.80
  12   0   6   92.49   10.80
  13   0   6  127.59   11.70
 -13   0  -6  141.99   11.00
 -14   0  -6   21.00    6.00
  14   0   6   24.30    7.20
 -15   0  -6   51.69   10.50
  15   0   6   63.49    9.30
 -16   0  -6  226.18   15.30
 -17  -1   6   29.80    7.20
 -17   1   6   42.30   11.40
  17   1  -6   25.00    6.90
 -17   1   6   31.70    6.30
  16  -1  -6   82.99    9.40
 -16  -1   6   66.29    6.30
 -16  -1   6   55.29    9.80
 -16  -1   6   52.59    6.50
 -16   1   6   78.59    9.70
  16   1  -6   59.29    8.70
 -15  -1   6    1.80    3.40
  15  -1  -6    5.40    5.00
 -15  -1   6    6.60    4.90
  15   1  -6   -3.20    5.50
 -15   1   6   -0.30    4.00
 -15   1   6    2.50    4.70
  14  -1  -6   10.20    5.70
 -14  -1   6   11.90    4.00
 -14  -1   6    9.20    5.00
  14   1  -6    7.20    4.60
 -14   1   6   12.50    5.00
 -14   1   6    7.80    4.30
  13  -1  -6    2.00    4.30
 -13  -1   6   -0.40    3.30
 -13  -1   6    2.50    4.10
 -13  -1   6   -1.30    3.40
  13   1  -6    1.20    5.10
  13   1  -6   -0.60    4.60
 -13   1   6    0.20    3.90
 -13   1   6    6.50    4.40
 -13   1   6    3.40    3.90
 -13   1   6    4.90    3.90
  12  -1  -6    4.30    4.30
 -12  -1   6    5.10    4.40
 -12  -1   6    4.40    3.70
  12  -1  -6    4.20    4.50
 -12   1   6    7.60    3.80
 -12   1   6    3.80    4.20
  12   1  -6   10.50    5.40
 -12   1   6    3.60    4.30
  12   1  -6    6.80    4.10
 -11  -1   6  321.07   14.80
  11  -1  -6  309.77   13.80
 -11  -1   6  314.67   12.60
 -11  -1   6  342.97   12.60
  11  -1  -6  319.57   12.80
  11   1  -6  362.26   17.20
 -11   1   6  324.37   14.20
  11   1  -6  335.47   12.90
  11   1  -6  320.27   13.90
 -11   1   6  322.57   13.20
 -11   1   6  314.87   13.20
 -10  -1   6   13.50    4.60
 -10  -1   6   10.70    3.70
  10  -1  -6    8.80    4.10
 -10  -1   6   13.80    3.50
  10   1  -6    8.40    4.50
 -10   1   6   10.00    4.10
  10   1  -6    8.80    3.60
 -10   1   6    8.80    3.50
  10   1  -6    8.70    4.70
 -10   1   6    9.10    4.00
   9  -1  -6   99.89    7.30
   9  -1  -6   95.29    7.10
  -9  -1   6   97.19    6.60
  -9  -1   6  101.59    7.70
  -9  -1   6  107.39    6.30
   9   1  -6  109.79    7.90
  -9   1   6   99.19    7.10
  -9   1   6   91.49    6.70
   9   1  -6  102.19    7.40
   9   1  -6   99.69    6.70
  -8  -1   6    4.50    2.50
   8  -1  -6   -0.60    2.80
  -8  -1   6    2.00    2.90
   8  -1  -6    1.50    2.80
  -8  -1   6    1.90    2.80
   8   1  -6   -0.50    3.20
   8   1  -6    1.20    2.80
   8   1  -6    1.30    3.20
  -8   1   6    2.30    2.80
  -8   1   6    0.50    2.90
  -8   1   6    3.30    2.60
   7  -1  -6  100.49    6.80
  -7  -1   6  110.99    7.20
   7  -1  -6  109.39    6.80
   7   1  -6  104.99    7.10
  -7   1   6  114.49    7.00
  -7   1   6  117.49    6.90
   6  -1  -6   87.29    6.30
   6  -1  -6   81.89    5.90
  -6  -1   6   90.69    6.30
  -6  -1   6   84.99    6.20
  -6   1   6   74.59    6.00
   6   1  -6   83.59    6.30
  -6   1   6   80.69    6.10
   6   1  -6   83.69    6.10
   5  -1  -6  334.97   13.80
  -5  -1   6  345.57   12.80
  -5  -1   6  357.96   13.60
   5  -1  -6  332.07   11.70
  -5   1   6  319.87   12.30
   5   1  -6  330.77   12.00
  -5   1   6  330.07   11.80
   5   1  -6  323.27   12.20
  -4  -1   6   42.30    5.00
   4  -1  -6   47.10    4.90
   4  -1  -6   43.20    5.00
  -4   1   6   45.60    4.70
   4   1  -6   41.70    5.40
  -4   1   6   41.40    5.20
  -3  -1   6   19.40    3.80
   3  -1  -6   18.50    3.60
   3  -1  -6   14.00    3.10
  -3  -1   6   18.10    3.40
   3   1  -6   14.80    3.70
   3   1  -6   22.60    3.50
  -3   1   6   23.40    3.50
   2  -1  -6   43.70    4.00
  -2  -1   6   41.50    3.90
  -2  -1   6   54.79    5.10
   2  -1  -6   43.70    4.30
  -2   1   6   46.20    4.20
   2   1  -6   42.70    4.10
  -2   1   6   48.30    4.50
   2   1  -6   45.10    4.90
  -1  -1   6   39.20    3.70
   1  -1  -6   39.00    3.90
  -1  -1   6   44.90    4.70
   1   1  -6   42.50    3.50
   1   1  -6   37.70    5.00
  -1   1   6   40.90    4.10
  -1   1   6   36.90    4.00
   0  -1   6  158.48    6.40
   0  -1  -6  153.38    6.70
   0  -1   6  156.68    7.40
   0  -1   6  152.98    6.10
   0   1  -6  151.88    6.20
   0   1   6  153.58    6.80
   0   1   6  156.58    7.00
   0   1  -6  168.28    7.50
   0   1   6  154.98    7.00
   1  -1   6 1232.08   32.30
   1  -1   6 1216.38   32.40
   1  -1   6 1222.48   33.30
  -1  -1  -6 1226.28   32.60
   1   1   6 1236.98   32.20
  -1   1  -6 1232.68   33.30
   1   1   6 1212.98   32.60
   1   1   6 1221.68   33.30
  -2  -1  -6  204.28    7.90
  -2  -1  -6  206.28    7.70
  -2  -1  -6  207.28    8.90
   2  -1   6  222.98    9.30
   2  -1   6  216.08    8.30
   2  -1   6  215.58    8.40
   2   1   6  220.48    8.80
   2   1   6  209.08    8.00
   2   1   6  212.28    9.30
  -2   1  -6  216.98    9.30
  -2   1  -6  211.68    8.60
  -3  -1  -6   10.70    2.40
   3  -1   6   16.90    4.00
   3  -1   6    7.70    3.50
  -3  -1  -6    7.50    3.10
  -3   1  -6   14.60    3.90
  -3   1  -6    6.30    2.90
   3   1   6    5.50    2.30
  -3   1  -6    9.90    3.90
   3   1   6   13.90    4.10
   3   1   6    5.10    3.60
   4  -1   6  832.02   24.00
  -4  -1  -6  823.22   22.00
  -4  -1  -6  796.92   24.40
  -4  -1  -6  817.22   23.40
   4  -1   6  811.92   23.80
   4   1   6  833.22   24.20
  -4   1  -6  840.22   23.70
  -4   1  -6  873.01   24.20
   4   1   6  832.62   24.70
  -4   1  -6  821.12   23.50
   4   1   6  780.62   21.90
  -5  -1  -6   36.60    4.80
  -5  -1  -6   37.80    4.70
   5  -1   6   25.20    3.90
   5  -1   6   36.50    5.70
   5  -1   6   39.20    5.20
  -5   1  -6   40.80    5.40
  -5   1  -6   40.60    5.20
   5   1   6   49.40    6.10
   5   1   6   43.70    5.80
  -5   1  -6   40.90    4.80
  -6  -1  -6   87.89    6.60
   6  -1   6   83.19    6.80
  -6  -1  -6   81.29    6.00
   6  -1   6   93.29    9.70
   6  -1   6   77.29    6.30
  -6   1  -6   81.79    5.80
   6   1   6   86.19    7.80
  -6   1  -6   86.59    6.80
   6   1   6   71.89    6.90
  -6   1  -6   83.19    5.80
   7  -1   6   44.00    5.50
   7  -1   6   53.59    6.20
  -7  -1  -6   42.70    5.30
   7  -1   6   46.80    5.80
  -7  -1  -6   44.50    5.70
  -7   1  -6   44.90    5.20
  -7   1  -6   55.09    5.20
   7   1   6   56.19    7.00
  -7   1  -6   43.50    5.80
   7   1   6   41.00    5.80
   8  -1   6   79.39    8.00
  -8  -1  -6   83.09    7.40
  -8  -1  -6   67.09    6.60
   8  -1   6   81.99    6.40
   8  -1   6   85.29    7.60
   8   1   6   78.49    7.90
  -8   1  -6   87.29    6.30
  -8   1  -6   80.79    6.80
  -8   1  -6   84.59    7.60
   8   1   6   85.69    9.40
   9  -1   6   23.70    6.00
   9  -1   6   24.50    5.80
   9  -1   6   35.10    4.80
  -9  -1  -6   20.40    4.70
  -9  -1  -6   27.20    5.60
  -9   1  -6   23.70    5.70
  -9   1  -6   22.80    5.50
  -9   1  -6   31.30    5.70
   9   1   6   30.10    6.50
   9   1   6   31.70    7.10
  10  -1   6   38.10    4.80
  10  -1   6   38.90    7.70
 -10  -1  -6   29.50    7.80
  10  -1   6   42.70    7.10
 -10   1  -6   42.30    6.60
  10   1   6   44.50    9.10
 -11  -1  -6    6.80    5.00
  11  -1   6   -1.50    5.30
 -11   1  -6    4.70    4.30
 -11   1  -6    1.30    5.60
  11   1   6    6.80    6.10
  12  -1   6    0.20    5.40
 -12  -1  -6    1.00    4.30
 -12   1  -6    7.70    2.80
 -12   1  -6    1.50    4.50
 -12   1  -6    2.80    5.50
  12   1   6    4.20    6.30
  13  -1   6  208.58   13.40
 -13  -1  -6  207.38   13.10
  13   1   6  177.58   13.90
 -13   1  -6  198.48   12.60
 -14  -1  -6   14.60    5.70
  14  -1   6   17.10    6.80
  14   1   6   11.90    7.30
 -14   1  -6   11.20    5.10
 -15  -1  -6    4.10    5.50
  15  -1   6    3.10    5.50
  15   1   6    1.70    7.20
 -15   1  -6    1.50    5.20
  17   2  -6  163.08   16.50
 -17   2   6  136.29   11.40
 -17   2   6  108.39   10.90
 -16  -2   6   11.60    5.50
  16  -2  -6   25.20    6.30
 -16   2   6   10.10    5.50
  16   2  -6    8.90    6.80
 -16   2   6    2.00    4.80
  15  -2  -6   71.79    9.90
 -15  -2   6   63.49    9.30
 -15   2   6   58.99    8.90
  15   2  -6   83.59    8.50
 -15   2   6   66.29    8.80
  15   2  -6   61.59    9.10
 -14  -2   6   13.60    5.30
 -14  -2   6    5.00    3.80
  14  -2  -6   19.70    5.60
  14   2  -6   13.90    5.00
 -14   2   6   18.40    5.50
  14   2  -6    6.80    6.70
 -14   2   6   21.50    5.70
  13  -2  -6   27.50    6.00
 -13  -2   6   18.50    5.90
 -13   2   6   23.40    5.80
  13   2  -6   27.60   12.40
  13   2  -6   28.60    5.30
  12  -2  -6    1.30    3.70
 -12  -2   6    7.70    4.70
  12  -2  -6    9.10    4.40
 -12  -2   6    2.90    3.70
 -12   2   6   -1.50    4.40
 -12   2   6    2.60    3.90
  12   2  -6   -2.30    3.70
  12   2  -6   12.60    6.20
 -12   2   6   -0.40    3.90
 -11  -2   6  403.56   19.00
 -11  -2   6  357.06   14.00
  11  -2  -6  373.86   14.70
 -11   2   6  391.06   16.60
  11   2  -6  370.96   16.00
 -11   2   6  355.86   15.40
  11   2  -6  365.96   15.50
 -11   2   6  392.56   15.50
  11   2  -6  375.96   14.40
 -10  -2   6  103.59    8.60
  10  -2  -6  110.29    7.90
 -10  -2   6   98.19    7.50
  10   2  -6  115.69    8.90
  10   2  -6  100.09    7.70
  10   2  -6   91.69    8.60
  10   2  -6   79.49    6.80
 -10   2   6  121.19    9.00
 -10   2   6  120.29    8.30
 -10   2   6  113.49    8.10
 -10   2   6  107.49    8.10
  -9  -2   6  394.66   14.50
  -9  -2   6  388.86   15.70
   9  -2  -6  392.66   14.30
   9   2  -6  393.86   14.60
   9   2  -6  378.96   15.50
  -9   2   6  417.66   14.90
  -9   2   6  369.46   14.00
   9   2  -6  388.46   14.40
  -9   2   6  400.46   16.30
  -8  -2   6   30.70    5.40
  -8  -2   6   27.80    4.50
   8  -2  -6   28.80    4.50
   8  -2  -6   19.50    3.80
  -8   2   6   30.20    4.40
  -8   2   6   25.50    4.90
  -8   2   6   26.00    4.50
   8   2  -6   23.80    4.40
   8   2  -6   27.80    4.50
   8   2  -6   26.40    5.10
  -8   2   6   28.90    4.60
  -7  -2   6    8.00    3.50
   7  -2  -6    9.80    3.20
   7  -2  -6    5.40    2.80
  -7   2   6   14.10    3.40
   7   2  -6    5.70    3.40
   7   2  -6   10.40    3.40
   7   2  -6    9.10    3.30
  -7   2   6    6.60    2.90
   7   2  -6    6.30    1.90
  -7   2   6    6.90    3.60
  -7   2   6    4.40    2.90
  -6  -2   6    2.60    2.80
   6  -2  -6    0.10    2.80
   6  -2  -6   -0.90    2.40
  -6  -2   6    4.40    2.90
   6   2  -6    3.70    3.00
  -6   2   6    2.50    2.50
  -6   2   6    2.10    2.20
   6   2  -6    2.00    2.90
   6   2  -6    0.30    2.70
  -6   2   6   -0.70    2.30
   6   2  -6    0.30    1.60
  -5  -2   6   32.90    5.00
  -5  -2   6   39.00    4.80
   5  -2  -6   37.80    3.80
   5   2  -6   35.00    4.60
  -5   2   6   30.10    4.50
  -5   2   6   31.80    4.00
   5   2  -6   22.90    3.20
   5   2  -6   35.10    4.10
   5   2  -6   28.50    4.50
  -5   2   6   37.80    4.90
   4  -2  -6    4.50    2.70
  -4  -2   6    3.40    2.60
  -4  -2   6    4.50    3.20
   4  -2  -6    7.50    2.50
  -4  -2   6    7.40    2.90
   4   2  -6    6.10    3.50
  -4   2   6    6.00    2.50
  -4   2   6    5.60    2.70
   4   2  -6    6.00    2.80
  -4   2   6    7.40    2.60
   3  -2  -6  162.18    7.20
  -3  -2   6  163.18    7.40
   3  -2  -6  162.88    7.00
  -3  -2   6  172.58    8.60
  -3  -2   6  173.88    7.60
  -3   2   6  164.58    7.10
   3   2  -6  164.98    8.60
   3   2  -6  162.68    7.30
  -3   2   6  164.68    8.30
  -3   2   6  168.58    7.20
  -2  -2   6  390.76   13.00
   2  -2  -6  385.06   12.70
  -2  -2   6  401.56   14.30
  -2  -2   6  411.96   12.70
  -2   2   6  386.46   12.70
  -2   2   6  386.16   12.70
  -2   2   6  391.46   13.90
   2   2  -6  400.46   14.20
   2   2  -6  385.36   12.40
  -1  -2   6 2200.88   55.09
  -1  -2   6 2161.58   57.19
  -1  -2   6 2191.78   56.09
   1  -2  -6 2106.59   55.49
  -1   2   6 2156.68   56.79
   1   2  -6 2144.59   54.99
  -1   2   6 2156.78   55.79
   1   2  -6 2181.88   57.19
   1   2  -6 2041.40   56.89
  -1   2   6 2162.18   55.79
  -1   2   6 2172.78   55.99
   0  -2   6  449.06   14.80
   0  -2   6  465.55   16.00
   0  -2   6  459.75   13.50
   0   2  -6  457.65   13.50
   0   2   6  475.95   15.90
   0   2   6  445.36   15.00
   0   2  -6  481.35   16.10
   0   2   6  460.85   14.70
   0   2  -6  446.06   14.50
   1  -2   6  849.41   25.60
   1  -2   6  835.52   22.90
   1  -2   6  854.01   23.10
   1   2   6  873.31   24.70
   1   2   6  838.92   24.60
   1   2   6  849.22   24.00
   1   2   6  831.62   25.70
  -1   2  -6  837.02   24.00
  -1   2  -6  886.71   25.70
   1   2   6  841.02   24.30
  -2  -2  -6   48.30    4.90
   2  -2   6   58.09    6.00
   2  -2   6   46.10    4.00
   2  -2   6   56.89    5.20
   2   2   6   49.70    4.60
   2   2   6   54.19    4.80
  -2   2  -6   45.60    4.70
   2   2   6   52.49    5.30
   2   2   6   48.80    4.30
  -2   2  -6   62.79    6.10
   2   2   6   52.29    5.40
   3  -2   6   53.99    5.40
   3  -2   6   61.99    5.90
  -3  -2  -6   56.69    5.20
   3  -2   6   64.89    4.30
   3   2   6   64.49    5.00
  -3   2  -6   59.09    5.20
   3   2   6   63.19    5.80
   3   2   6   56.59    4.60
   3   2   6   61.89    5.80
  -3   2  -6   65.09    6.20
   3   2   6   60.79    4.40
   4  -2   6   67.99    5.10
  -4  -2  -6   72.59    6.00
   4  -2   6   69.89    5.70
   4  -2   6   65.49    6.20
   4   2   6   71.39    4.40
   4   2   6   66.29    6.10
  -4   2  -6   67.19    5.60
   4   2   6   70.99    4.70
  -4   2  -6   69.49    6.40
   4   2   6   72.29    6.30
   5  -2   6    3.70    2.80
  -5  -2  -6    7.00    3.20
   5  -2   6    7.40    3.30
   5  -2   6    7.10    3.70
  -5  -2  -6    5.50    2.90
  -5   2  -6    6.10    2.60
  -5   2  -6    5.30    3.20
  -5   2  -6    4.90    3.40
   5   2   6    4.50    3.70
   5   2   6    4.40    3.70
   6  -2   6   36.70    4.90
   6  -2   6   28.80    4.80
   6  -2   6   26.10    4.90
  -6  -2  -6   23.50    4.70
  -6  -2  -6   32.30    4.50
  -6   2  -6   31.90    5.40
   6   2   6   24.60    5.50
  -6   2  -6   29.20    4.00
  -6   2  -6   24.90    4.70
   6   2   6   21.20    4.70
  -7  -2  -6  138.09    9.00
  -7  -2  -6  127.69    7.90
   7  -2   6  136.39    8.90
   7  -2   6  143.29    8.80
   7  -2   6  136.49    8.00
  -7   2  -6  132.59    8.90
  -7   2  -6  137.09    9.00
   7   2   6  125.39    9.30
  -7   2  -6  134.59    7.40
   7   2   6  139.99   10.00
   8  -2   6  104.69    8.40
   8  -2   6  101.59    7.70
  -8  -2  -6   99.59    7.50
  -8  -2  -6  106.59    8.60
   8  -2   6  102.79    8.30
  -8   2  -6  109.89    8.50
  -8   2  -6  111.69    8.90
  -8   2  -6  119.99    7.60
   8   2   6  113.39   10.10
   8   2   6  108.69    9.20
   9  -2   6   -3.50    4.20
   9  -2   6    6.00    4.30
   9  -2   6   -2.20    3.70
  -9  -2  -6    2.40    4.00
  -9   2  -6    3.20    4.10
   9   2   6   -3.30    7.60
  -9   2  -6   -2.40    3.30
 -10  -2  -6   23.90    6.00
  10  -2   6   20.00    5.80
  10  -2   6   15.80    4.90
  10  -2   6   22.10    4.90
 -10   2  -6   22.20    5.30
  10   2   6   18.30    7.30
 -10   2  -6   18.60    4.80
  11  -2   6   21.30    4.70
  11  -2   6   18.20    5.30
 -11  -2  -6   10.60    5.10
  11  -2   6   20.70    6.10
 -11   2  -6    9.40    4.70
 -11   2  -6   14.00    5.00
  11   2   6   11.40    7.30
 -12  -2  -6   15.90    5.40
  12  -2   6    9.40    5.20
 -12   2  -6   10.40    4.80
 -12   2  -6    5.60    4.60
  12   2   6   20.60    8.30
 -13  -2  -6   20.50    6.40
  13  -2   6   14.20    6.10
 -13   2  -6    3.30    4.70
 -13   2  -6   26.80    6.30
  13   2   6    7.50    7.80
  14  -2   6  177.08   12.70
 -14  -2  -6  186.08   13.30
 -14   2  -6  138.69   10.00
  14   2   6  148.89   14.60
 -14   2  -6  180.08   12.10
 -15   2  -6    9.40    5.40
 -15   2  -6   41.50    7.20
  16   3  -6  104.09   13.40
 -16   3   6  101.89   11.50
 -16   3   6  119.99    9.70
  15  -3  -6   49.30    8.60
 -15  -3   6   36.20    7.70
 -15   3   6   32.70    6.40
  15   3  -6   25.70    8.00
 -15   3   6   27.60    7.60
  14  -3  -6   15.80    6.80
 -14  -3   6   15.30    6.00
 -14   3   6   10.60    4.90
  14   3  -6   17.00    4.30
 -14   3   6    0.40    4.80
  14   3  -6    6.30    7.10
 -13  -3   6   -3.40    3.30
  13  -3  -6   11.40    5.90
  13  -3  -6    5.10    4.50
 -13  -3   6    8.50    5.50
 -13   3   6    6.10    4.50
 -13   3   6    5.40    5.00
  13   3  -6   13.50    4.40
  13   3  -6    2.30    6.40
  12  -3  -6  214.08   12.80
 -12  -3   6  173.58   10.30
 -12  -3   6  214.08   13.30
  12  -3  -6  187.68   10.10
  12   3  -6  217.58   11.20
 -12   3   6  206.98   11.20
  12   3  -6  200.28   12.90
 -12   3   6  214.68   13.70
  11  -3  -6  710.93   23.30
 -11  -3   6  719.83   24.00
 -11  -3   6  752.42   26.70
  11  -3  -6  780.22   25.40
 -11   3   6  734.83   24.10
  11   3  -6  753.12   33.00
  11   3  -6  755.22   24.10
 -11   3   6  752.02   27.70
  10  -3  -6  284.97   11.70
  10  -3  -6  280.37   13.50
 -10  -3   6  289.67   12.80
 -10   3   6  284.47   15.10
  10   3  -6  278.67   13.10
 -10   3   6  285.07   12.40
  10   3  -6  297.27   13.20
  10   3  -6  286.07   13.50
 -10   3   6  268.57   12.50
   9  -3  -6 2079.19   55.49
   9  -3  -6 2104.39   57.19
  -9  -3   6 2063.79   58.49
  -9  -3   6 2012.10   56.79
   9   3  -6 2052.89   57.39
  -9   3   6 2301.67   66.09
   9   3  -6 2099.89   56.69
  -9   3   6 2157.18   56.09
  -9   3   6 1986.30   56.19
   9   3  -6 2050.99   56.69
  -8  -3   6  261.07   12.50
  -8  -3   6  256.67   12.00
   8  -3  -6  260.47   10.40
   8  -3  -6  277.47   12.50
   8   3  -6  269.87   12.10
  -8   3   6  272.97   11.50
  -8   3   6  271.47   15.60
   8   3  -6  253.27   12.10
  -8   3   6  267.67   11.00
  -8   3   6  258.07   13.70
   8   3  -6  266.47   12.40
   7  -3  -6  306.67   11.10
   7  -3  -6  320.47   13.10
  -7  -3   6  302.47   13.00
  -7   3   6  292.17   11.90
   7   3  -6  305.77   12.60
  -7   3   6  311.17   11.60
  -7   3   6  296.57   13.70
   7   3  -6  287.67   12.60
   7   3  -6  296.37   12.30
   7   3  -6  297.87   13.20
  -7   3   6  322.57   14.90
  -6  -3   6   13.00    4.10
   6  -3  -6   10.70    4.10
  -6  -3   6   13.80    4.30
   6  -3  -6   13.50    3.10
   6   3  -6   10.20    4.50
   6   3  -6    7.90    3.90
   6   3  -6   11.40    3.80
  -6   3   6   10.60    4.20
  -6   3   6    8.00    3.30
   6   3  -6    9.40    3.60
  -6   3   6    6.60    3.60
  -6   3   6   11.50    3.40
   5  -3  -6    3.50    3.40
  -5  -3   6    4.70    3.30
  -5  -3   6   -1.40    3.00
   5  -3  -6    2.90    2.60
  -5   3   6    4.90    2.90
   5   3  -6   -1.00    2.80
   5   3  -6    6.90    4.30
  -5   3   6    5.70    3.90
   5   3  -6    0.60    2.80
  -5   3   6    1.20    2.50
   4  -3  -6  151.88    8.20
  -4  -3   6  151.58    7.70
  -4  -3   6  147.09    8.90
  -4  -3   6  163.18    8.30
  -4   3   6  144.99    8.80
   4   3  -6  153.98    8.20
  -4   3   6  162.68    9.70
   4   3  -6  144.29    9.00
  -4   3   6  151.28    7.80
   4   3  -6  156.78    7.40
  -4   3   6  153.68    6.90
  -3  -3   6   99.29    6.70
  -3  -3   6   98.09    7.50
   3  -3  -6  101.19    6.80
  -3  -3   6  106.69    6.00
   3   3  -6   94.49    7.70
  -3   3   6   89.19    7.00
  -3   3   6   97.29    5.50
   3   3  -6   94.09    6.40
   3   3  -6   94.59    6.30
  -3   3   6  103.29    7.80
  -3   3   6   90.69    6.20
  -2  -3   6   16.60    3.70
   2  -3  -6    7.60    3.10
  -2  -3   6    7.60    3.20
   2   3  -6   11.10    3.20
   2   3  -6   10.50    2.50
  -2   3   6    4.40    2.90
  -2   3   6    7.80    3.20
  -2   3   6   11.30    2.70
  -2   3   6    8.40    2.80
   2   3  -6   11.10    4.00
  -2   3   6    8.90    3.00
  -1  -3   6   34.50    4.70
   1  -3  -6   25.10    4.20
  -1  -3   6   30.80    5.40
  -1   3   6   27.30    5.00
  -1   3   6   27.50    3.90
  -1   3   6   26.80    4.60
  -1   3   6   30.70    4.50
   1   3  -6   25.40    4.00
  -1   3   6   28.20    3.70
   1   3  -6   23.00    4.70
   0  -3   6    7.40    3.50
   0  -3   6    8.20    3.90
   0   3   6    7.00    3.00
   0   3   6    8.80    3.00
   0   3   6    6.70    3.20
   0   3  -6   14.00    3.50
   0   3   6    6.70    3.40
   0   3   6    8.80    3.50
   0   3  -6   10.40    4.20
   1  -3   6    1.90    3.00
   1  -3   6    3.90    3.10
   1   3   6    1.80    3.40
   1   3   6    3.30    2.80
  -1   3  -6    4.70    3.70
   1   3   6    1.50    2.40
  -1   3  -6    0.70    2.60
   1   3   6    1.90    2.90
   1   3   6    2.90    2.70
  -2  -3  -6  105.29    6.80
   2  -3   6  115.59    7.70
   2  -3   6  110.79    8.30
  -2   3  -6  121.39    8.60
   2   3   6  110.39    7.30
   2   3   6  110.29    7.40
   2   3   6  113.39    7.10
  -2   3  -6  106.79    6.80
   2   3   6  104.19    7.10
   2   3   6  114.89    7.10
  -3  -3  -6   55.09    5.70
   3  -3   6   52.89    6.70
   3  -3   6   50.99    6.10
   3   3   6   57.59    5.70
   3   3   6   56.69    5.70
  -3   3  -6   58.09    7.30
  -3   3  -6   50.99    5.40
   3   3   6   55.19    6.30
   3   3   6   49.70    5.80
   3   3   6   51.09    6.20
   4  -3   6    3.00    3.70
  -4  -3  -6    0.90    3.10
   4   3   6    3.70    3.60
  -4   3  -6    5.30    3.70
   4   3   6    6.20    4.00
   4   3   6    4.50    4.00
  -4   3  -6    5.00    3.90
   4   3   6    2.20    2.60
   5  -3   6   66.09    7.60
  -5  -3  -6   65.89    6.90
   5  -3   6   69.69    7.20
   5   3   6   65.79    6.60
   5   3   6   78.99    6.20
  -5   3  -6   68.09    6.50
   5   3   6   68.19    7.60
   5   3   6   92.89    8.70
   5   3   6   74.19    7.80
  -5   3  -6   67.19    7.80
  -6  -3  -6   96.69    8.10
   6  -3   6   97.29    8.90
   6  -3   6   95.79    8.40
   6   3   6   94.49    7.80
  -6   3  -6  111.69    9.10
   6   3   6  102.09    9.10
   6   3   6  100.79    8.70
  -6   3  -6  100.19    9.10
   7  -3   6  307.57   14.70
  -7  -3  -6  311.67   14.10
  -7   3  -6  293.97   14.50
   8  -3   6  144.09   10.40
   8  -3   6  133.19   10.90
  -8  -3  -6  137.69   10.00
  -8   3  -6  148.99   10.80
   8   3   6  138.99   11.20
   9  -3   6  181.68   11.90
  -9  -3  -6  193.08   12.10
   9   3   6  189.58   12.90
  -9   3  -6  198.88   12.30
  10  -3   6    6.90    4.90
 -10  -3  -6   -0.60    4.10
  10  -3   6    2.30    4.10
  10   3   6    2.00    6.40
  11  -3   6   36.90    6.00
 -11  -3  -6   68.49    9.80
  11  -3   6   43.80    7.70
 -11   3  -6   45.70    6.10
  11   3   6   32.50    8.80
 -11   3  -6   24.20    6.60
  12  -3   6   -7.80    5.00
  12  -3   6    8.70    6.60
 -12  -3  -6    3.90    4.90
  12   3   6    8.10    7.90
 -12   3  -6    3.90    5.60
 -12   3  -6   15.70    5.00
 -13  -3  -6   -3.40    4.70
  13  -3   6   10.80    5.70
 -13   3  -6   -8.10    5.20
 -13   3  -6    7.60    4.80
  13   3   6   -1.50    8.00
 -14   3  -6   75.89   10.30
  14  -4  -6   24.40    9.30
 -14  -4   6   10.30    5.50
  14   4  -6   -2.10    7.30
 -14   4   6    1.70    6.30
 -13  -4   6   13.80    5.40
 -13  -4   6   26.40    6.60
  13  -4  -6   55.59    9.20
  13   4  -6   28.50    8.00
 -12  -4   6   17.20    6.00
  12  -4  -6   18.80    6.60
  12   4  -6    1.70    6.00
  12   4  -6   27.30    5.50
 -12   4   6   16.70    6.40
 -11  -4   6    5.70    4.20
 -11  -4   6   14.70    5.50
  11  -4  -6   29.20    7.20
 -11   4   6   20.90    7.00
  11   4  -6   16.00    6.50
  11   4  -6   28.90    6.10
  10  -4  -6   38.50    7.40
 -10  -4   6   37.40    7.00
  10   4  -6   47.60    7.00
  10   4  -6   32.10    6.90
 -10   4   6   31.10    7.80
   9  -4  -6   81.99    9.50
  -9  -4   6   64.39    7.60
  -9  -4   6  113.09   16.40
   9   4  -6   94.19    9.30
   9   4  -6   93.99    9.40
  -9   4   6   85.39   10.00
  -8  -4   6   13.20    4.50
  -8  -4   6   17.40    5.30
  -8   4   6   16.90    5.60
   8   4  -6   10.90    4.40
   8   4  -6   17.60    5.60
   8   4  -6   12.70    5.70
  -7  -4   6   89.29    8.00
   7  -4  -6   72.49    8.60
  -7  -4   6   63.39    7.30
  -7   4   6   83.79    9.30
   7   4  -6   91.39    9.20
   7   4  -6   60.19    7.30
   6  -4  -6   14.20    5.00
  -6  -4   6   12.50    4.70
  -6  -4   6   12.50    4.60
   6   4  -6   13.60    5.20
   6   4  -6   16.50    4.10
  -6   4   6   12.90    4.10
  -6   4   6    9.70    4.70
   6   4  -6    8.80    5.20
  -5  -4   6   32.00    5.80
   5  -4  -6   52.29    7.00
  -5  -4   6   45.10    5.80
   5   4  -6   45.80    6.30
  -5   4   6   44.90    6.10
  -5   4   6   43.30    6.90
   5   4  -6   35.70    6.10
   5   4  -6   39.80    5.30
  -4  -4   6  205.88   10.70
  -4  -4   6  192.88    9.40
   4  -4  -6  193.58   10.80
  -4  -4   6  173.08   11.00
   4   4  -6  194.28   10.30
  -4   4   6  187.28   12.50
   4   4  -6  184.58    8.60
  -4   4   6  179.18    9.90
   4   4  -6  192.68   11.80
  -3  -4   6   -0.40    3.60
  -3  -4   6    1.10    3.60
   3  -4  -6    0.30    3.80
  -3   4   6    4.30    4.60
   3   4  -6    0.10    5.10
   3   4  -6    1.50    3.50
  -3   4   6    5.40    3.60
   2  -4  -6  214.68   11.10
  -2  -4   6  189.78   11.70
  -2  -4   6  234.18   11.50
   2   4  -6  199.98   10.50
  -2   4   6  192.98   11.10
  -2   4   6  210.58   12.30
  -2   4   6  220.78   10.70
   2   4  -6  212.38   12.50
   1  -4  -6   22.20    5.00
  -1  -4   6   11.60    4.60
  -1  -4   6   20.50    5.30
  -1   4   6   12.10    4.50
  -1   4   6   21.70    4.00
  -1   4   6   14.60    4.10
   1   4  -6   18.30    5.70
   1   4  -6   14.70    4.30
  -1   4   6   12.70    4.10
  -1   4   6   22.20    3.90
   0  -4   6  162.78   10.20
   0  -4  -6  180.08   10.10
   0   4  -6  170.08    9.60
   0   4   6  164.78    8.50
   0   4   6  156.38    9.70
   0   4  -6  177.08   11.50
   0   4   6  185.78   11.20
   0   4   6  166.78    8.40
   0   4   6  166.88    9.90
   1  -4   6 1744.13   49.99
  -1   4  -6 1819.02   50.19
   1   4   6 1801.12   47.70
   1   4   6 1728.53   50.39
   1   4   6 1766.82   47.90
  -1   4  -6 1762.32   51.09
   1   4   6 1688.03   49.50
   2  -4   6  141.59    9.80
   2   4   6  129.79    8.70
   2   4   6  137.69    8.50
   2   4   6  133.39   11.10
   2   4   6  149.19    9.90
   2   4   6  126.79    9.80
  -3  -4  -6  930.51   27.90
  -3   4  -6  915.11   31.30
   3   4   6  935.81   29.10
   3   4   6  895.41   28.70
   3   4   6  904.51   28.40
   3   4   6  857.51   27.70
  -4  -4  -6   76.69    7.50
   4  -4   6   68.99    8.00
   4   4   6   80.89    7.70
   4   4   6   71.19    7.90
   4   4   6   74.09    8.30
   4   4   6   75.59    7.80
  -4   4  -6   82.59    9.40
  -5  -4  -6    9.40    4.40
   5  -4   6   11.50    5.30
   5   4   6   15.50    5.50
   5   4   6    8.70    3.70
   5   4   6   11.10    4.50
  -5   4  -6    9.70    5.40
   5   4   6   11.80    4.70
   6  -4   6    8.00    4.90
  -6  -4  -6   -3.50    4.00
   6   4   6   -2.50    4.00
  -6   4  -6    0.40    5.20
   6   4   6    2.20    2.80
   6   4   6    4.30    5.20
  -7  -4  -6    2.30    4.60
   7  -4   6    7.30    5.20
  -7   4  -6    3.30    5.60
   7   4   6    7.60    5.60
   7   4   6    7.00    2.80
  -8  -4  -6  102.59    9.50
   8  -4   6  118.39   10.60
   8   4   6  105.59   10.70
  -8   4  -6  106.69   11.30
   9  -4   6    9.90    5.50
  -9  -4  -6    9.30    5.10
   9   4   6    4.60    6.40
  -9   4  -6    5.00    5.90
  10  -4   6   14.50    7.70
 -10  -4  -6   -0.10    4.40
  10   4   6    0.20    6.80
 -10   4  -6   -0.90    5.70
  11  -4   6    2.80    6.10
 -11  -4  -6    4.60    6.10
  11   4   6   -7.20    7.20
 -11   4  -6   -6.10    5.60
 -12  -4  -6   55.89    9.10
 -12   4  -6   47.40    8.80
  12   4   6   52.49   13.70
 -11  -5   6   34.20    7.10
  11   5  -6   18.10    7.40
 -11   5   6   11.80    7.40
  10  -5  -6   25.60    7.60
 -10  -5   6   28.80    6.60
 -10   5   6   13.70    7.10
  10   5  -6   32.70    6.90
  10   5  -6   30.70    7.90
   9  -5  -6   35.00    8.30
  -9  -5   6   26.60    5.90
   9   5  -6   14.60    7.00
  -9   5   6   12.00   13.20
   9   5  -6   25.00    7.30
   8  -5  -6   72.59    9.50
   8   5  -6   58.69    8.90
  -8   5   6   43.20    8.50
   8   5  -6   54.29    8.10
   7  -5  -6   12.10    6.00
  -7  -5   6   18.50    5.00
   7   5  -6   11.30    5.80
   7   5  -6    4.00    3.80
  -7   5   6    8.70    6.60
   7   5  -6   10.60    6.40
   6  -5  -6  134.39   11.00
  -6  -5   6  139.39    8.80
   6   5  -6  114.79    7.50
   6   5  -6  146.09   11.20
   6   5  -6  138.09   11.60
  -6   5   6  128.99   12.20
   5  -5  -6   27.10    6.80
   5   5  -6   18.70    6.80
   4  -5  -6  126.09   10.60
  -4  -5   6  142.59   10.30
   4   5  -6  129.19   11.60
  -4   5   6  136.99   12.10
  -3  -5   6   -1.40    4.30
   3  -5  -6   -2.80    4.50
  -3   5   6    3.00    5.60
   3   5  -6    2.80    5.90
   2  -5  -6   13.00    5.40
  -2  -5   6   16.30    5.40
   2   5  -6    8.10    6.40
  -2   5   6   10.80    6.20
   1  -5  -6    6.60    5.00
  -1  -5   6    9.20    5.10
   1   5  -6    3.80    5.90
  -1   5   6    9.50    5.50
   0  -5   6    3.60    4.40
   0   5  -6   -4.90    5.40
   0   5   6    2.40    5.30
   1  -5   6    1.20    4.00
   1   5   6    3.70    3.50
   1   5   6   -0.20    4.70
  -1   5  -6    4.70    5.90
   2  -5   6  113.99   10.00
   2   5   6  127.89   18.40
  -2   5  -6  112.59   11.20
   2   5   6  117.79    7.90
   2   5   6  120.69   10.20
   2   5   6  122.29    8.00
   3  -5   6  169.88   11.90
  -3   5  -6  171.28   13.10
   3   5   6  163.98   12.20
   3   5   6  180.98   11.90
   3   5   6  179.78   10.00
  -4  -5  -6    2.20    4.50
   4  -5   6   -0.30    4.60
   4   5   6    7.40    4.00
   4   5   6    6.70    5.20
  -4   5  -6   -1.20    5.30
   4   5   6   -2.50    4.90
  -5  -5  -6    3.30    5.60
   5  -5   6    3.40    5.30
   5   5   6   -3.50    5.20
  -5   5  -6   -1.80    5.80
   5   5   6   -5.20    4.90
  -6  -5  -6   59.89    7.80
   6  -5   6   60.39    9.00
   6   5   6   54.39    8.60
   6   5   6   30.80    6.60
  -6   5  -6   36.90    7.90
  -7  -5  -6   19.40    6.00
  -7   5  -6    1.90    6.30
   7   5   6   24.80   10.90
   7   5   6   12.80    5.30
   8  -5   6   36.70    8.50
  -8  -5  -6   19.70    6.00
  -8   5  -6    1.00    7.70
   8   5   6   10.00    7.40
   9  -5   6   62.59    9.90
  -9  -5  -6   46.00    7.40
   9   5   6   24.00    8.50
   7  -6  -6  185.78   14.60
   7   6  -6  147.09   17.80
   7   6  -6  158.48   13.50
   6  -6  -6    3.50    6.00
   6   6  -6   -2.60    6.20
   6   6  -6    7.70    6.30
  -6   6   6   -0.10    7.20
   5  -6  -6   10.60    6.40
  -5   6   6   -0.90    5.90
   5   6  -6   -8.10    6.20
   4  -6  -6   32.70   13.20
   4   6  -6   27.20    8.50
  -4   6   6   17.40    8.50
  -3  -6   6    5.90    5.30
   3   6  -6   14.80   10.00
  -3   6   6    2.80    7.60
  -2  -6   6   98.19   11.40
  -2   6   6   89.49   13.30
  -1  -6   6   90.09   10.50
   1   6  -6   84.09   13.60
  -1   6   6  101.09   12.00
   0  -6   6   92.89   10.40
   0   6   6   75.39   11.40
   0   6  -6   82.09   10.90
   1  -6   6    3.40    5.10
  -1   6  -6   -4.50    6.40
   1   6   6    2.50    6.30
   1   6   6    2.80    5.30
   2  -6   6    0.30    5.20
  -2   6  -6   -8.40    5.60
   2   6   6   -2.00    5.90
   2   6   6   -0.20    5.20
   3  -6   6    6.80    5.80
   3   6   6   -3.50    5.30
   3   6   6   -3.40    5.70
  -3   6  -6   -9.20    5.90
   4  -6   6   51.19    9.00
  -4   6  -6   26.70    9.50
   4   6   6   40.40    8.30
   4   6   6   32.20    8.00
   5   6   6   -2.40    6.50
  17   0  -7   16.20    4.70
 -17   0   7    4.70    5.10
 -17   0   7   -1.00    3.90
 -17   0   7   21.20    5.40
 -16   0   7   12.60    5.50
 -16   0   7    3.60    4.20
  16   0  -7    9.40    5.30
 -15   0   7   -4.80    4.00
 -15   0   7    9.80    3.60
  15   0  -7    3.40    4.50
 -15   0   7   -0.20    3.30
 -14   0   7   -5.80    3.60
 -14   0   7    2.30    4.20
  14   0  -7    5.70    4.90
 -13   0   7   -4.70    3.50
  13   0  -7    3.10    4.10
 -13   0   7    1.60    4.30
 -13   0   7    7.00    3.50
  13   0  -7    1.00    4.30
 -12   0   7    1.90    3.40
 -12   0   7    1.00    3.40
  12   0  -7    5.00    4.00
  12   0  -7    3.50    4.40
  11   0  -7   -1.40    4.00
 -11   0   7   -0.90    4.10
 -11   0   7   -1.90    3.10
 -11   0   7    3.40    3.10
  11   0  -7   -0.40    3.80
 -10   0   7    5.50    1.20
  10   0  -7    0.00    3.30
 -10   0   7   -1.20    3.50
  10   0  -7    5.30    3.90
   9   0  -7   -0.60    2.50
   9   0  -7    0.90    3.20
  -9   0   7    0.40    3.50
  -9   0   7   -0.70    2.40
   8   0  -7   -1.10    2.10
  -8   0   7    2.40    2.90
   8   0  -7    0.80    3.00
  -8   0   7   -0.10    2.20
   7   0  -7    3.50    2.80
  -7   0   7   -0.60    2.20
   7   0  -7   -0.40    2.80
  -7   0   7   -0.60    2.80
  -6   0   7    3.80    2.90
  -6   0   7    0.20    2.60
   6   0  -7    2.60    3.10
   6   0  -7    2.70    2.90
  -5   0   7   -1.80    2.70
   5   0  -7   -1.60    2.80
  -5   0   7    1.30    2.90
  -4   0   7   -2.80    2.60
   4   0  -7   -2.90    2.90
   4   0  -7   -2.00    2.80
  -4   0   7    0.00    2.70
   3   0  -7   -3.80    2.60
  -3   0   7    2.40    2.50
  -2   0   7    3.70    2.50
   2   0  -7    2.60    2.40
   2   0  -7    0.20    2.80
  -2   0   7   -0.90    1.90
  -1   0   7    1.50    2.60
   1   0  -7   -0.40    2.40
  -1   0   7    0.70    2.30
   1   0  -7    0.80    2.30
   0   0   7   -1.30    2.30
   0   0  -7   -2.00    2.40
   0   0   7   -1.10    2.40
   1   0   7    0.20    2.60
  -1   0  -7   -3.40    2.60
   1   0   7   -1.40    3.00
   1   0   7   -0.80    2.90
   2   0   7   -1.60    3.00
  -2   0  -7   -0.20    1.60
   2   0   7   -1.40    2.80
   2   0   7    2.40    3.30
  -2   0  -7   -3.40    2.60
  -3   0  -7   -3.40    2.40
  -3   0  -7    3.00    3.00
   3   0   7    0.60    2.90
   3   0   7   -0.90    3.10
   3   0   7    2.60    3.70
   4   0   7   -3.50    3.70
   4   0   7   -2.30    2.50
  -4   0  -7   -0.10    2.30
  -4   0  -7    0.10    2.90
   4   0   7   -2.00    2.90
  -4   0  -7    0.80    2.60
  -5   0  -7    2.70    3.00
  -5   0  -7   -1.00    2.50
   5   0   7    1.10    3.50
   5   0   7    1.20    2.90
  -5   0  -7   -0.50    2.00
   5   0   7   -1.50    2.30
  -6   0  -7    3.90    2.90
   6   0   7   -1.10    2.10
  -6   0  -7    3.80    3.10
   6   0   7    4.40    3.70
   6   0   7    3.80    3.50
  -6   0  -7    0.20    2.00
   7   0   7    2.60    3.70
  -7   0  -7   -0.20    2.90
  -7   0  -7    2.90    3.30
   7   0   7    2.10    4.10
  -8   0  -7    1.30    3.70
   8   0   7   -0.30    4.60
  -8   0  -7   -2.50    3.00
   9   0   7    0.10    4.90
   9   0   7   -1.60    4.30
  -9   0  -7   -4.20    3.70
  -9   0  -7   -3.00    3.70
 -10   0  -7   -4.70    4.00
  10   0   7   -0.20    5.50
  11   0   7    4.00    5.80
 -11   0  -7   -0.70    4.30
 -12   0  -7    4.80    4.80
  12   0   7   -1.00    5.80
 -13   0  -7    0.20    4.40
  13   0   7    0.40    5.70
 -14   0  -7    4.00    5.10
  15   0   7    7.00    5.80
 -15   0  -7    3.00    5.50
 -17  -1   7   15.40    4.40
 -17  -1   7   13.00    5.70
  17   1  -7   23.40    6.50
 -17   1   7   23.50    9.00
 -17   1   7   20.60    5.80
  16  -1  -7   21.70    6.10
 -16  -1   7   10.70    4.30
 -16   1   7   10.80    5.20
 -16   1   7   14.60    5.80
  16   1  -7   15.10    6.10
 -15  -1   7    8.60    4.00
 -15  -1   7    7.50    5.00
  15  -1  -7   16.00    5.10
 -15   1   7    5.80    4.80
  15   1  -7   10.40    4.90
  15   1  -7    8.80    5.90
 -14  -1   7    7.80    4.00
  14  -1  -7    5.40    4.60
 -14  -1   7    2.20    4.00
  14   1  -7    6.10    5.50
 -14   1   7    5.00    4.20
  14   1  -7    4.00    5.10
 -14   1   7   13.80    3.80
 -14   1   7    1.90    4.30
  13  -1  -7    8.90    4.40
 -13  -1   7    7.00    4.50
 -13  -1   7    5.40    3.50
 -13  -1   7    8.00    3.90
 -13   1   7    3.10    4.20
 -13   1   7   11.10    5.00
  13   1  -7    5.30    5.30
 -13   1   7    5.80    3.90
  13   1  -7    1.70    4.60
 -12  -1   7   49.70    6.00
 -12  -1   7   38.20    6.50
 -12  -1   7   42.90    6.20
  12  -1  -7   44.00    5.80
 -12   1   7   48.30    7.10
  12   1  -7   47.90    6.90
 -12   1   7   55.09    6.60
 -12   1   7   41.50    5.80
  12   1  -7   46.20    6.70
 -11  -1   7   43.70    6.90
 -11  -1   7   39.60    5.50
  11  -1  -7   38.80    6.20
 -11  -1   7   32.40    5.10
  11  -1  -7   32.50    5.00
  11  -1  -7   29.90    5.40
 -11   1   7   34.60    6.20
 -11   1   7   33.60    5.20
  11   1  -7   32.00    5.80
 -11   1   7   33.60    5.40
  11   1  -7   29.80    5.10
  10  -1  -7   23.30    4.90
 -10  -1   7   34.20    6.20
 -10  -1   7   23.00    4.60
  10  -1  -7   22.30    4.60
 -10  -1   7   35.00    4.40
 -10   1   7   27.10    5.40
  10   1  -7   23.20    4.60
  10   1  -7   32.60    5.40
 -10   1   7   24.80    4.60
 -10   1   7   26.10    4.80
  10   1  -7   18.50    5.00
   9  -1  -7   31.40    5.10
  -9  -1   7   31.80    4.50
   9  -1  -7   33.30    5.10
  -9  -1   7   40.00    4.70
  -9  -1   7   35.80    5.50
   9   1  -7   31.30    4.80
   9   1  -7   31.50    6.70
  -9   1   7   35.80    5.30
  -9   1   7   36.60    5.40
   8  -1  -7    6.80    3.60
  -8  -1   7   14.60    3.40
   8  -1  -7    9.40    3.20
  -8  -1   7   11.20    3.90
   8   1  -7    9.00    3.40
  -8   1   7   14.20    3.80
  -8   1   7   10.30    3.40
   8   1  -7   10.70    4.10
   7  -1  -7  661.93   20.80
  -7  -1   7  685.23   21.10
  -7  -1   7  688.43   21.50
   7  -1  -7  689.23   21.90
   7   1  -7  678.53   21.30
  -7   1   7  700.83   21.20
  -7   1   7  662.93   21.40
   7   1  -7  676.33   21.10
   6  -1  -7 1187.28   33.30
   6  -1  -7 1151.08   32.10
  -6  -1   7 1179.18   32.50
  -6  -1   7 1179.78   32.80
   6   1  -7 1105.99   32.40
   6   1  -7 1133.79   32.30
  -6   1   7 1125.19   32.80
  -6   1   7 1141.09   32.20
  -5  -1   7  565.84   18.00
   5  -1  -7  585.14   18.60
  -5  -1   7  580.44   18.20
   5  -1  -7  568.04   17.60
   5   1  -7  578.84   18.00
   5   1  -7  553.24   19.50
  -5   1   7  551.14   18.30
  -5   1   7  565.14   17.90
  -4  -1   7  268.97   11.60
   4  -1  -7  267.47   10.30
  -4  -1   7  307.67   11.40
   4  -1  -7  272.27   11.20
   4   1  -7  283.47   10.60
  -4   1   7  275.37   11.00
  -4   1   7  280.67   10.50
   3  -1  -7 1340.67   37.00
   3  -1  -7 1369.06   38.20
  -3  -1   7 1350.86   36.20
  -3  -1   7 1360.46   36.90
  -3   1   7 1327.77   36.20
   3   1  -7 1317.57   36.90
  -3   1   7 1333.07   36.90
   2  -1  -7  606.94   18.30
  -2  -1   7  593.24   18.50
  -2  -1   7  579.44   17.50
   2   1  -7  569.24   17.30
   2   1  -7  574.14   18.40
  -2   1   7  585.24   19.10
  -2   1   7  599.24   17.80
   1  -1  -7   38.70    4.50
  -1  -1   7   41.00    5.50
  -1  -1   7   43.20    4.50
   1   1  -7   55.49    5.80
   1   1  -7   44.00    4.20
  -1   1   7   33.20    4.80
  -1   1   7   44.00    5.00
   0  -1   7  371.36   13.90
   0  -1   7  369.86   12.00
   0  -1  -7  364.36   12.30
   0   1  -7  361.06   11.80
   0   1   7  364.36   12.60
   0   1  -7  374.86   13.30
   0   1   7  351.86   12.50
   0   1   7  356.36   12.30
  -1  -1  -7   80.79    5.20
   1  -1   7   65.59    5.10
  -1  -1  -7   71.99    4.80
   1  -1   7   74.79    5.20
   1  -1   7   93.09    7.40
   1  -1   7   75.99    5.40
  -1   1  -7   77.59    6.40
   1   1   7   73.49    5.60
   1   1   7   86.89    5.70
  -1   1  -7   74.79    4.80
   1   1   7   80.19    6.10
   2  -1   7  153.68    8.80
   2  -1   7  149.69    7.20
   2  -1   7  145.19    6.90
  -2  -1  -7  144.49    6.50
  -2  -1  -7  140.59    7.50
   2   1   7  144.79    8.10
  -2   1  -7  148.49    7.90
   2   1   7  166.98    7.80
   2   1   7  130.29    6.50
  -2   1  -7  159.58    7.30
   3  -1   7  250.87   10.30
  -3  -1  -7  254.27    9.30
   3  -1   7  254.27    9.70
  -3  -1  -7  239.58   10.20
  -3  -1  -7  240.08    8.60
   3   1   7  250.67   10.20
   3   1   7  248.88   10.60
  -3   1  -7  259.77   10.10
   3   1   7  226.68    8.50
  -3   1  -7  249.78    9.90
   4  -1   7    1.30    2.60
   4  -1   7    0.50    3.10
  -4  -1  -7    2.50    2.50
  -4  -1  -7    0.70    2.70
   4  -1   7    1.10    2.70
  -4  -1  -7    0.20    1.70
   4   1   7    0.50    2.90
   4   1   7    8.30    4.00
  -4   1  -7    3.10    2.80
  -4   1  -7   -0.40    2.70
  -4   1  -7    0.40    3.10
   4   1   7    1.70    2.00
  -5  -1  -7   19.80    3.50
   5  -1   7   17.60    3.60
  -5  -1  -7   27.00    4.90
   5  -1   7   20.30    4.30
   5  -1   7   23.30    4.00
   5   1   7   25.00    5.00
  -5   1  -7   23.90    4.40
  -5   1  -7   23.50    4.00
  -5   1  -7   20.50    3.90
   5   1   7   20.20    4.40
  -6  -1  -7  260.67   10.90
  -6  -1  -7  274.07   11.80
   6  -1   7  270.07   11.60
   6  -1   7  272.77   11.00
   6  -1   7  268.87   11.40
  -6   1  -7  257.47   11.60
   6   1   7  264.67   12.20
  -6   1  -7  271.47   11.00
   6   1   7  283.67   12.60
  -6   1  -7  300.97   11.80
   7  -1   7    2.70    3.50
   7  -1   7    0.40    3.10
   7  -1   7   -0.40    3.90
  -7  -1  -7    0.30    3.00
  -7  -1  -7    0.50    3.20
  -7   1  -7    1.90    3.90
   7   1   7   -0.90    4.90
  -7   1  -7   -2.30    3.00
  -8  -1  -7    3.60    3.60
   8  -1   7    7.10    4.80
   8  -1   7    5.20    4.20
   8  -1   7    4.70    3.60
  -8  -1  -7    4.70    3.70
  -8   1  -7   11.80    6.40
   8   1   7   12.80    6.00
  -8   1  -7    6.00    3.60
   8   1   7    5.50    4.30
  -8   1  -7    4.00    4.30
  -9  -1  -7   89.09    8.40
   9  -1   7   87.89    9.90
   9  -1   7  102.19    7.30
   9  -1   7   94.09    9.30
   9   1   7  100.39   10.10
  -9   1  -7   91.59    8.00
  -9   1  -7   85.59    7.60
 -10  -1  -7  450.75   18.60
  10  -1   7  451.85   18.50
  10  -1   7  456.35   15.70
  10  -1   7  457.25   18.10
 -10   1  -7  435.16   15.30
  10   1   7  452.95   19.20
 -10   1  -7  454.45   17.70
 -11  -1  -7   85.49    9.10
  11  -1   7   87.39   10.00
 -11   1  -7   92.79   13.90
 -11   1  -7   81.69    6.70
  11   1   7   85.79   10.70
 -12  -1  -7  126.29   10.70
  12  -1   7  137.09   11.30
  12   1   7  132.89   12.20
 -12   1  -7  114.49    9.10
 -12   1  -7  138.79   10.40
  13  -1   7   77.99   10.20
 -13  -1  -7   55.29    8.40
  13   1   7   69.49    9.80
 -13   1  -7   67.89    9.00
  14  -1   7    7.00    6.90
  14   1   7    2.60    6.80
 -14   1  -7    1.10    5.10
  15  -1   7   22.20    6.80
 -15  -1  -7   21.30    6.80
  15   1   7    5.50    6.90
 -15   1  -7   17.00    6.10
 -17   2   7  223.88   15.90
  17   2  -7  194.78   14.30
 -17   2   7  195.18   13.70
  16  -2  -7  205.58   12.40
 -16  -2   7  160.18   13.10
  16   2  -7  128.79   12.60
  16   2  -7  194.88   10.80
 -16   2   7  145.59   12.20
 -16   2   7  155.78   12.20
 -15  -2   7    2.40    5.40
  15  -2  -7    5.10    5.10
 -15  -2   7   -3.80    4.10
 -15   2   7   -3.20    4.10
 -15   2   7    0.80    4.80
  15   2  -7    1.60    6.40
  14  -2  -7    6.10    4.50
 -14  -2   7    4.10    5.10
 -14  -2   7   -1.90    3.70
 -14   2   7    2.50    4.80
  14   2  -7   14.00    4.90
 -14   2   7    7.10    4.60
  14   2  -7   -1.90    6.10
 -13  -2   7    9.20    4.30
 -13  -2   7   19.70    6.30
  13  -2  -7   14.80    5.10
  13   2  -7   14.80    6.80
 -13   2   7   15.40    6.20
  13   2  -7   13.70    4.80
 -13   2   7   14.90    5.80
  12  -2  -7  208.38   10.90
 -12  -2   7  191.28   10.20
 -12  -2   7  190.78   12.00
  12  -2  -7  187.08   10.70
  12   2  -7  214.18   12.30
  12   2  -7  195.88   10.70
 -12   2   7  212.58   11.60
 -12   2   7  197.78   11.00
 -11  -2   7    6.30    4.00
 -11  -2   7   16.90    5.40
  11  -2  -7   14.40    4.30
  11  -2  -7   13.80    4.60
 -11   2   7   11.30    4.10
  11   2  -7   12.00    5.50
 -11   2   7    5.40    4.20
 -11   2   7   13.80    5.00
 -11   2   7   19.00    4.60
  11   2  -7   16.00    4.70
  11   2  -7    7.80    3.40
 -10  -2   7  168.88   10.50
  10  -2  -7  189.68    9.60
 -10  -2   7  170.88    9.60
 -10   2   7  177.08    9.50
  10   2  -7  171.88    9.90
 -10   2   7  175.38   10.00
 -10   2   7  162.68   10.00
  10   2  -7  170.78    9.80
  10   2  -7  197.58   13.10
 -10   2   7  183.48   10.90
  10   2  -7  153.78    8.70
  -9  -2   7  102.09    7.70
  -9  -2   7  110.09    8.80
   9   2  -7  117.59    7.90
   9   2  -7   99.69    8.00
  -9   2   7  101.59    8.10
  -9   2   7  106.69    7.70
   9   2  -7   99.39    8.30
  -9   2   7  104.89    8.50
  -9   2   7  110.99    7.30
   9   2  -7  103.19    6.90
  -8  -2   7  851.51   26.70
   8   2  -7  854.51   24.80
   8   2  -7  824.22   26.20
   8   2  -7  838.02   25.00
  -8   2   7  859.41   27.60
  -8   2   7  820.22   28.00
  -8   2   7  882.91   25.80
   8   2  -7  846.22   26.00
   7  -2  -7   33.20    4.70
  -7  -2   7   37.40    5.20
  -7  -2   7   48.60    6.10
   7   2  -7   39.90    5.30
   7   2  -7   31.90    4.50
   7   2  -7   34.60    4.40
  -7   2   7   40.20    5.00
   7   2  -7   30.30    4.70
  -7   2   7   25.30    4.30
  -6  -2   7   45.30    5.40
  -6  -2   7   35.80    5.40
   6   2  -7   38.70    4.30
  -6   2   7   30.20    4.70
   6   2  -7   42.10    5.60
   6   2  -7   44.50    5.20
  -6   2   7   37.90    4.60
   5  -2  -7  827.82   23.20
  -5  -2   7  835.52   24.20
  -5  -2   7  809.52   24.60
   5   2  -7  810.62   23.90
  -5   2   7  852.91   23.90
   5   2  -7  814.52   24.70
   5   2  -7  813.22   22.90
  -5   2   7  766.42   24.80
   5   2  -7  787.12   23.40
  -4  -2   7   82.99    5.20
  -4  -2   7   81.79    6.40
   4  -2  -7   85.29    6.60
  -4  -2   7   80.09    5.80
  -4   2   7   74.49    6.10
   4   2  -7   84.09    6.90
  -4   2   7   82.59    5.40
   4   2  -7   80.09    5.50
  -3  -2   7  306.17   12.30
   3  -2  -7  306.67   10.60
  -3  -2   7  319.07   11.00
  -3  -2   7  318.37   11.20
   3  -2  -7  312.67   12.60
   3   2  -7  323.77   11.10
  -3   2   7  319.07   12.30
   3   2  -7  299.97   10.80
  -3   2   7  314.57   11.10
   3   2  -7  320.17   12.40
   2  -2  -7  106.79    6.70
  -2  -2   7   86.29    5.60
  -2  -2   7   93.19    6.80
   2  -2  -7   84.69    5.20
  -2  -2   7   94.79    5.50
   2   2  -7   75.89    5.20
   2   2  -7   88.49    6.90
   2   2  -7   90.89    5.20
  -2   2   7   88.69    5.90
  -2   2   7   83.09    6.10
  -2   2   7   88.79    5.70
  -1  -2   7  181.58    8.20
  -1  -2   7  200.68    9.70
   1  -2  -7  194.38    9.10
  -1  -2   7  187.68    7.70
  -1   2   7  192.78    8.40
   1   2  -7  182.58    7.50
  -1   2   7  186.28    7.90
  -1   2   7  190.68    8.50
   1   2  -7  196.98    9.40
  -1   2   7  191.28    8.70
   0  -2   7 9730.43  242.78
   0  -2   7 9702.03  241.28
   0  -2   7 9776.32  240.38
   0   2   7 9841.21  240.68
   0   2   7 9653.33  242.38
   0   2  -7 9801.02  240.38
   0   2   7 9671.63  241.88
   0   2  -7 9558.84  240.78
   0   2   7 9999.00  241.88
   0   2   7 9577.04  241.68
   1  -2   7   37.50    3.80
   1  -2   7   34.00    4.40
   1  -2   7   40.60    5.70
   1  -2   7   29.90    3.50
   1   2   7   30.90    4.40
  -1   2  -7   33.60    4.20
   1   2   7   33.70    4.30
  -1   2  -7   39.30    5.50
   1   2   7   33.00    4.20
   2  -2   7 1599.44   44.70
   2  -2   7 1650.93   42.20
  -2  -2  -7 1606.54   44.00
   2  -2   7 1631.64   42.30
   2  -2   7 1605.34   43.50
   2   2   7 1607.44   44.00
  -2   2  -7 1639.04   43.20
   2   2   7 1608.24   43.40
   2   2   7 1527.75   44.30
  -2   2  -7 1645.94   44.60
   2   2   7 1646.64   43.20
   3  -2   7  277.47    9.90
  -3  -2  -7  266.17   11.10
   3  -2   7  277.57   10.90
   3  -2   7  278.07    9.60
   3  -2   7  267.47   11.70
   3   2   7  270.67   11.30
   3   2   7  269.57   10.60
   3   2   7  271.57    9.80
   3   2   7  272.67   10.10
  -3   2  -7  271.77   10.50
  -3   2  -7  274.97   11.60
   3   2   7  276.77   10.80
   4  -2   7   81.29    5.70
   4  -2   7   84.89    6.30
   4  -2   7   69.39    6.50
   4  -2   7   83.39    5.30
  -4  -2  -7   75.49    6.20
   4   2   7   78.89    6.60
   4   2   7   85.09    6.70
  -4   2  -7   76.39    6.00
   4   2   7   81.69    5.00
   4   2   7   84.09    5.10
  -4   2  -7   90.39    7.10
   5  -2   7    7.80    3.80
  -5  -2  -7    8.80    3.80
   5  -2   7    8.50    3.60
  -5  -2  -7    9.40    3.20
   5  -2   7   13.40    3.70
   5   2   7   10.00    4.20
   5   2   7    6.50    4.30
  -5   2  -7    5.30    3.50
   5   2   7    5.50    2.20
  -5   2  -7   14.30    4.50
  -6  -2  -7   22.00    5.00
  -6  -2  -7   22.00    4.80
   6  -2   7   22.80    4.90
   6  -2   7   29.80    5.20
   6  -2   7   20.10    4.20
  -6   2  -7   25.80    4.00
  -6   2  -7   28.70    5.50
   6   2   7   16.30    4.90
   6   2   7   27.30    5.70
  -7  -2  -7   26.70    4.80
  -7  -2  -7   34.40    5.90
   7  -2   7   34.40    5.40
   7  -2   7   35.70    5.70
   7  -2   7   32.60    5.70
  -7   2  -7   31.40    5.90
  -7   2  -7   29.70    4.70
   7   2   7   25.30    5.30
  -7   2  -7   40.20    5.90
   7   2   7   42.60    7.00
   8  -2   7   78.49    7.90
   8  -2   7   86.19    8.10
   8  -2   7   87.79    7.50
  -8  -2  -7   82.09    7.90
  -8   2  -7   88.29    8.00
  -8   2  -7   83.99    6.90
   8   2   7   80.19   10.10
   9  -2   7    3.90    4.50
  -9  -2  -7    6.80    4.50
   9  -2   7    8.70    4.50
   9  -2   7    1.40    3.80
  -9   2  -7    6.90    4.00
   9   2   7    8.20    6.60
  -9   2  -7    3.90    4.50
  10  -2   7    1.20    4.60
  10  -2   7   -2.60    3.50
  10  -2   7    6.00    4.70
 -10  -2  -7   -1.40    4.10
  10   2   7    3.80    6.60
 -10   2  -7    1.90    4.10
 -10   2  -7    1.90    4.50
 -11  -2  -7  111.29   10.00
  11  -2   7  118.19   11.90
  11  -2   7  103.99    9.90
  11  -2   7  110.69    9.20
 -11   2  -7  113.09    9.10
 -11   2  -7   99.29    8.80
  11   2   7   99.39   12.40
 -12  -2  -7    5.00    5.20
  12  -2   7    4.20    5.10
 -12   2  -7    1.80    4.50
  12   2   7    3.80    7.10
 -12   2  -7    6.80    6.00
 -13  -2  -7    8.80    6.60
  13   2   7    6.40    9.60
 -13   2  -7   18.30    5.50
  14  -2   7   15.80    5.90
 -14  -2  -7    8.90    5.70
  14   2   7    5.50    7.90
 -14   2  -7   -2.70    4.70
 -14   2  -7   12.60    5.30
 -15  -3   7  142.39   12.40
  15  -3  -7  185.68   13.30
  15   3  -7  121.69   12.70
 -15   3   7  151.88   11.00
 -15   3   7  123.79   12.20
  14  -3  -7   12.50    6.20
 -14  -3   7    6.80    5.30
 -14   3   7    6.90    5.80
  14   3  -7    0.20    6.60
 -14   3   7    3.10    4.60
  14   3  -7    8.50    4.10
 -13  -3   7   63.29    7.50
 -13  -3   7   80.59    9.80
  13  -3  -7   98.59   10.50
 -13   3   7   79.59   10.00
  13   3  -7  107.69    8.80
 -13   3   7   94.79    8.50
  13   3  -7   81.39    9.60
  12  -3  -7   10.50    5.60
 -12  -3   7    5.80    4.20
  12  -3  -7   10.60    3.90
 -12  -3   7   12.10    5.70
  12   3  -7   18.00    5.00
  12   3  -7   10.00    6.10
 -12   3   7   12.50    5.40
 -12   3   7   14.10    5.00
 -11  -3   7   47.60    6.90
  11  -3  -7   63.39    7.80
 -11  -3   7   66.89    8.60
 -11   3   7   50.19    8.50
 -11   3   7   53.09    6.80
  11   3  -7   58.19    7.90
  11   3  -7   42.30    8.20
 -10  -3   7 1972.40   56.79
  10  -3  -7 2076.19   55.79
  10  -3  -7 2142.79   57.09
 -10  -3   7 2047.30   58.99
 -10   3   7 2149.78   56.39
 -10   3   7 2012.40   56.29
 -10   3   7 2060.99   60.49
  10   3  -7 2125.49   56.79
  10   3  -7 1996.80   57.09
  10   3  -7 2113.59   57.09
  -9  -3   7   39.60    6.20
  -9  -3   7   40.60    6.30
   9  -3  -7   47.70    6.70
   9  -3  -7   40.60    5.00
  -9   3   7   42.20    6.90
   9   3  -7   38.20    5.90
   9   3  -7   48.80    7.50
   9   3  -7   42.00    6.20
  -9   3   7   42.50    5.70
   9   3  -7   37.60    5.50
   8  -3  -7   53.69    7.40
  -8  -3   7   53.29    7.10
   8  -3  -7   71.49    5.80
   8   3  -7   73.29    7.40
  -8   3   7   67.59    6.30
   8   3  -7   73.49    7.10
  -8   3   7   63.29    7.90
  -8   3   7   72.89    6.60
   8   3  -7   72.29    8.10
   8   3  -7   63.39    6.40
  -7  -3   7  304.07   13.30
  -7  -3   7  289.47   12.80
   7  -3  -7  295.47   12.70
   7  -3  -7  296.97   11.10
  -7   3   7  306.37   11.60
  -7   3   7  299.17   14.60
  -7   3   7  281.97   11.60
   7   3  -7  295.77   12.30
   7   3  -7  307.27   12.30
   7   3  -7  273.47   12.30
   7   3  -7  298.37   13.40
  -7   3   7  273.87   13.40
  -6  -3   7   95.29    8.00
  -6  -3   7   99.19    7.50
   6  -3  -7   91.69    7.50
   6  -3  -7   94.69    6.00
   6   3  -7   90.99    6.80
   6   3  -7   89.39    6.70
  -6   3   7  101.39    8.60
   6   3  -7  100.59    7.40
  -6   3   7  104.59    6.50
  -6   3   7   90.69    7.70
  -6   3   7  109.19    6.70
   6   3  -7  101.29    8.60
   5  -3  -7   67.29    6.30
   5  -3  -7   64.39    5.20
  -5  -3   7   68.69    6.90
  -5  -3   7   66.29    6.10
  -5   3   7   58.59    5.50
   5   3  -7   61.09    5.80
  -5   3   7   60.99    6.60
  -5   3   7   70.19    5.50
  -5   3   7   61.39    6.90
   5   3  -7   60.49    5.70
   5   3  -7   63.79    7.30
  -4  -3   7   10.60    3.50
   4  -3  -7    3.00    3.30
  -4  -3   7    7.80    3.60
  -4  -3   7    9.90    3.60
   4   3  -7    4.30    3.70
  -4   3   7    5.50    3.20
   4   3  -7    6.90    3.30
   4   3  -7    6.80    3.10
  -4   3   7    9.60    3.70
  -4   3   7    8.10    3.20
  -3  -3   7   31.80    4.60
   3  -3  -7   32.80    4.70
  -3  -3   7   28.20    5.50
  -3  -3   7   30.60    4.40
  -3   3   7   30.30    4.00
  -3   3   7   40.10    5.50
  -3   3   7   32.40    4.40
  -3   3   7   25.40    4.50
   3   3  -7   18.10    4.20
   3   3  -7   29.70    3.80
  -3   3   7   29.80    5.40
   3   3  -7   30.50    4.30
   2  -3  -7  234.38   10.10
  -2  -3   7  235.58   10.40
  -2  -3   7  237.48    9.10
  -2  -3   7  221.08   11.30
   2   3  -7  238.48   11.60
  -2   3   7  242.08    9.70
  -2   3   7  239.48   11.50
  -2   3   7  232.98   10.00
  -2   3   7  235.78    9.40
   2   3  -7  235.38    8.70
  -2   3   7  226.48   10.90
   2   3  -7  238.78   10.10
  -1  -3   7    8.90    3.50
  -1  -3   7    6.90    3.30
   1  -3  -7    7.10    3.30
  -1   3   7    8.60    3.10
  -1   3   7    5.30    3.00
   1   3  -7    7.40    4.20
  -1   3   7    7.80    3.10
  -1   3   7    4.00    3.50
   1   3  -7    4.40    3.00
  -1   3   7    9.20    3.40
   1   3  -7    8.10    2.30
   0  -3   7  285.07   11.90
   0  -3   7  289.17   13.10
   0   3   7  286.37   11.10
   0   3   7  279.27   11.20
   0   3   7  281.57   12.40
   0   3   7  279.37   11.90
   0   3   7  285.37   11.50
   0   3  -7  281.97   11.20
   0   3  -7  299.07   13.10
   1  -3   7   43.00    5.50
   1  -3   7   43.70    6.40
  -1   3  -7   43.40    6.70
   1   3   7   39.20    5.20
   1   3   7   40.40    5.10
   1   3   7   45.90    5.30
  -1   3  -7   38.00    4.80
   1   3   7   43.90    5.50
   1   3   7   37.10    4.90
   1   3   7   40.40    5.30
   2  -3   7  245.38   11.30
  -2  -3  -7  262.27   11.00
   2   3   7  261.57   11.00
   2   3   7  249.08   10.60
  -2   3  -7  246.88   10.60
   2   3   7  251.97   11.10
   2   3   7  247.38   11.00
  -2   3  -7  254.67   12.40
   2   3   7  253.27   11.20
   3  -3   7    2.60    3.70
   3  -3   7    3.80    3.70
  -3  -3  -7    3.40    3.40
   3   3   7    2.30    3.40
   3   3   7   -1.40    3.70
  -3   3  -7    0.00    3.20
   3   3   7    0.40    2.50
   3   3   7    0.10    2.80
   3   3   7   -0.40    3.20
  -3   3  -7   -1.00    3.80
   4  -3   7  174.28   10.70
  -4  -3  -7  181.98    9.80
   4  -3   7  183.58   10.00
   4   3   7  175.88    8.40
  -4   3  -7  185.78   11.00
   4   3   7  194.18   10.50
   4   3   7  191.78   10.50
  -4   3  -7  193.58    9.70
   4   3   7  175.88    9.60
   5  -3   7   11.30    4.70
  -5  -3  -7    8.90    4.20
   5  -3   7   16.10    5.00
  -5   3  -7   15.60    5.30
   5   3   7   18.10    4.50
   5   3   7   11.20    3.70
   5   3   7   21.90    4.20
   5   3   7   13.80    4.90
  -5   3  -7   19.40    4.60
   5   3   7   12.90    5.20
   6  -3   7   70.59    7.80
   6  -3   7   61.69    8.10
  -6  -3  -7   59.19    7.30
  -6   3  -7   76.59    8.50
   6   3   7   69.69    7.90
   6   3   7   68.99    8.60
   7  -3   7  367.96   16.20
   7  -3   7  388.96   17.70
  -7   3  -7  392.56   16.90
   7   3   7  402.46   16.90
  -8  -3  -7   17.50    5.40
   8  -3   7   18.10    5.70
  -8   3  -7   10.10    5.60
   8   3   7   17.50    6.70
  -9  -3  -7   11.40    4.70
   9  -3   7   -4.40    4.60
   9   3   7    0.40    6.00
 -10  -3  -7    4.70    4.90
  10  -3   7    7.00    5.30
  10  -3   7    0.70    4.10
 -10   3  -7    4.10    5.40
  10   3   7    1.90    6.80
 -11  -3  -7   -1.90    4.40
  11  -3   7   -6.20    7.50
  11  -3   7   -0.70    4.70
  11   3   7   -5.80    6.80
 -11   3  -7   -2.70    3.50
 -11   3  -7   -8.00    4.80
  12  -3   7   50.59    9.30
 -12   3  -7   63.69    7.70
 -12   3  -7   39.40    7.70
  12   3   7   47.40   12.30
  13  -3   7    8.70    5.80
 -13  -3  -7    0.80    5.20
 -13   3  -7   25.00    7.10
  13   3   7    0.30    8.20
 -13   3  -7    2.60    6.10
  14  -4  -7   95.49   12.00
  14   4  -7  141.19    8.80
 -13  -4   7    8.40    5.40
  13  -4  -7   11.90    6.10
  13  -4  -7   -5.50    5.20
  13   4  -7    4.80    6.60
 -13   4   7    7.40    4.20
 -13   4   7   -1.40    5.90
  12  -4  -7    4.80    6.10
 -12  -4   7    4.90    5.20
 -12  -4   7   -6.70    3.90
  12   4  -7   10.80    4.90
 -12   4   7   -1.50    5.20
  12   4  -7  -13.00    5.40
 -11  -4   7   -2.30    4.30
 -11  -4   7   -0.50    4.70
  11  -4  -7    3.90    5.60
  11   4  -7    7.20    5.10
  11   4  -7   -8.90    5.10
 -11   4   7    0.20    5.00
 -10  -4   7   -1.30    4.80
  10  -4  -7    5.60    5.30
 -10  -4   7   -0.30    4.10
  10   4  -7   13.40    5.50
  10   4  -7    4.10    5.40
 -10   4   7    8.00    6.30
   9  -4  -7   24.30    6.40
  -9  -4   7   26.10    6.30
  -9   4   7   19.90    6.80
   9   4  -7   22.40    6.30
   9   4  -7   26.40    6.40
   8  -4  -7   -7.30    8.40
  -8  -4   7    0.00    4.20
  -8   4   7    1.30    4.70
   8   4  -7   -4.40    3.50
   8   4  -7   -9.20    4.10
   8   4  -7    1.90    5.60
  -7  -4   7   18.90    5.90
  -7  -4   7   17.50    5.30
   7  -4  -7   28.00    6.00
  -7   4   7   21.00    6.00
   7   4  -7   24.00    4.70
   7   4  -7   20.50    6.30
  -6  -4   7   -1.20    3.60
  -6  -4   7   -2.70    3.60
   6  -4  -7    0.80    4.20
  -6   4   7   -3.40    4.00
   6   4  -7    2.80    5.40
  -6   4   7    2.90    3.00
   6   4  -7   -3.60    4.20
   6   4  -7    0.30    3.30
   5  -4  -7  163.28   10.20
  -5  -4   7  163.28    9.10
  -5  -4   7  154.08   11.80
  -5   4   7  153.08    8.90
   5   4  -7  153.08    9.60
  -5   4   7  163.78   11.60
   5   4  -7  162.78   11.10
   5   4  -7  155.98    8.30
  -4  -4   7  227.18   10.30
  -4  -4   7  240.78   11.90
   4  -4  -7  248.08   12.00
   4   4  -7  239.38   13.10
   4   4  -7  225.98   11.20
   4   4  -7  235.28    9.60
  -4   4   7  228.98   11.10
  -3  -4   7  562.64   19.80
   3  -4  -7  553.24   19.50
  -3   4   7  542.95   19.10
  -3   4   7  536.45   21.50
   3   4  -7  518.85   19.00
   3   4  -7  545.35   20.80
  -2  -4   7    6.00    4.10
   2  -4  -7    5.20    4.10
  -2   4   7    8.50    3.40
  -2   4   7    9.00    4.50
  -2   4   7    5.00    3.60
   2   4  -7    6.50    3.70
   2   4  -7   11.10    5.50
  -2   4   7    6.20    3.40
  -2   4   7    5.40    4.10
   1  -4  -7   84.49    7.80
  -1  -4   7   86.19    7.90
  -1   4   7   83.49    7.70
  -1   4   7   78.49    7.00
  -1   4   7   82.49    6.30
  -1   4   7   79.79    6.40
   1   4  -7   78.69    6.90
  -1   4   7   88.99    8.70
   1   4  -7   89.19    9.40
   0  -4   7   -0.10    3.80
   0   4  -7    3.70    5.90
   0   4  -7    3.50    3.50
   0   4   7    3.30    3.50
   0   4   7    0.40    3.20
   0   4   7    9.00    3.80
   0   4   7    0.10    3.60
   0   4   7    2.70    4.20
   1  -4   7  256.37   12.80
   1   4   7  254.67   11.20
   1   4   7  258.07   13.20
   1   4   7  265.27   12.70
   1   4   7  258.57   12.50
   1   4   7  269.67   11.30
   1   4   7  240.98   12.80
  -1   4  -7  242.48   20.10
   2  -4   7  306.17   14.40
   2   4   7  313.97   13.80
   2   4   7  295.77   13.90
   2   4   7  301.17   13.10
   2   4   7  316.77   14.40
  -2   4  -7  326.17   15.70
   3  -4   7    3.90    4.70
  -3  -4  -7    4.80    4.10
  -3   4  -7   -1.90    4.80
   3   4   7    7.60    3.60
   3   4   7    6.60    4.30
   4  -4   7   44.90    7.00
  -4  -4  -7   34.20    6.00
  -4   4  -7   55.49    8.50
   4   4   7   44.30    6.30
   4   4   7   47.00    6.10
   4   4   7   34.90    6.10
   4   4   7   43.10    6.90
   5  -4   7   -3.40    4.40
  -5  -4  -7   -0.80    3.90
  -5   4  -7    3.30    5.20
   5   4   7   -0.50    5.10
   5   4   7    1.90    4.20
   5   4   7    1.90    2.70
   6  -4   7   36.80    7.20
  -6  -4  -7   34.40    6.30
   6   4   7   35.90    7.10
   6   4   7   26.50    5.20
   6   4   7   32.90    4.80
  -6   4  -7   39.50    8.10
   7  -4   7   84.39    9.50
  -7  -4  -7   83.19    8.70
  -7   4  -7   65.59   10.10
   7   4   7   75.89    9.90
  -8  -4  -7    2.40    4.90
   8  -4   7   10.60    5.70
   8   4   7   -1.00    6.10
  -8   4  -7    3.80    6.60
   9  -4   7    3.50    5.60
  -9  -4  -7   -0.50    4.70
   9   4   7    5.10    6.60
  -9   4  -7    2.10    6.10
 -10  -4  -7   -0.10    4.40
  10  -4   7    7.50    7.50
 -10   4  -7   -4.20    6.30
  10   4   7    2.30   11.90
 -11  -4  -7   17.00    6.10
  11  -4   7   14.70    6.90
  11   4   7   -0.80    7.50
 -11   4  -7   -9.50    6.00
 -12  -4  -7   27.20    6.60
 -12   4  -7    4.90    7.40
 -11  -5   7   90.69    9.80
  11  -5  -7   94.59   14.10
 -11   5   7   55.49   11.50
  11   5  -7  101.19   10.30
  10  -5  -7   10.30    6.50
 -10  -5   7    3.70    4.70
  10   5  -7    4.40    6.40
 -10   5   7   -1.80    5.90
  10   5  -7   18.90    6.50
  -9  -5   7   16.50    5.50
   9  -5  -7   20.40    6.70
  -9   5   7    7.00    8.00
   9   5  -7   17.40    6.70
   9   5  -7   31.50    7.60
   8  -5  -7   11.70    5.70
  -8  -5   7    8.90    5.30
   8   5  -7    6.30    6.40
  -8   5   7    5.70    6.30
   8   5  -7    3.70    5.90
   7  -5  -7   40.30    7.50
  -7  -5   7   39.00    6.00
   7   5  -7   35.10    7.70
  -7   5   7   26.20    7.00
   7   5  -7   42.00    7.30
   7   5  -7   31.60    4.80
   6  -5  -7   17.10    6.30
  -6  -5   7   19.90    5.00
  -6   5   7   19.80    6.40
   6   5  -7   34.50    7.10
   6   5  -7   17.80    6.60
   6   5  -7   19.00    5.20
   5  -5  -7   32.20    6.90
  -5   5   7   27.10    7.60
   5   5  -7   31.70    7.80
   4  -5  -7   35.50    7.10
  -4  -5   7   50.29    7.30
   4   5  -7   35.70    7.80
  -4   5   7   37.30    8.10
   3  -5  -7   13.50    5.60
  -3  -5   7   16.70    5.50
  -3   5   7   12.80    5.70
   3   5  -7    8.60    6.40
   2  -5  -7    3.50    4.90
  -2  -5   7    6.30    4.70
   2   5  -7    9.40    6.40
  -2   5   7    6.30    5.30
   1  -5  -7    7.50    5.20
  -1  -5   7    7.00    4.80
   1   5  -7    2.60    6.10
  -1   5   7    4.40    5.70
   0  -5   7    2.10    4.40
   0   5   7    2.60    3.30
   0   5   7   -0.80    4.70
   0   5   7   12.20    3.40
   0   5  -7    3.30    6.00
   1  -5   7   -0.40    4.50
   1   5   7    0.60    4.80
   1   5   7   -1.30    3.30
   1   5   7    7.40    3.30
   1   5   7    2.80    4.80
  -1   5  -7   -6.30    5.00
   2  -5   7   85.29    9.10
   2   5   7   96.99    9.50
   2   5   7   75.29    7.00
  -2   5  -7   80.69   10.30
   2   5   7   74.99   10.10
   2   5   7   76.29    7.20
   3  -5   7  185.88   12.30
   3   5   7  179.78   10.40
   3   5   7  191.88   10.40
   3   5   7  191.18   12.20
  -3   5  -7  187.48   13.60
   3   5   7  158.18   14.10
   4  -5   7  100.89   10.20
  -4   5  -7   93.49   11.20
   4   5   7   86.69    9.60
   4   5   7  106.79   10.50
   5  -5   7   19.30    6.60
  -5  -5  -7   13.20    5.10
  -5   5  -7    2.20    6.00
   5   5   7    6.00    5.90
   5   5   7    6.70    5.70
  -6  -5  -7   21.20    6.00
   6  -5   7   19.90    6.80
   6   5   7   13.90    6.80
   6   5   7    4.10    5.30
  -6   5  -7   12.30    6.90
  -7  -5  -7   65.49    8.60
   7  -5   7   60.19    9.70
   8  -5   7   91.19   11.50
  -8   5  -7   55.49    9.80
   8   5   7   62.89    9.90
  -9  -5  -7  101.99   16.30
  -9   5  -7   71.59   10.70
   6  -6  -7   33.10    8.20
   6   6  -7   45.50    8.70
   5  -6  -7    4.90    5.80
   5   6  -7  -12.30   10.40
  -5   6   7  -12.30    6.00
   4  -6  -7   -3.30    6.50
   4   6  -7   -7.90    8.00
  -4   6   7   -5.10    6.60
   3  -6  -7   37.60   13.60
  -3  -6   7   34.60    7.10
   3   6  -7   28.60    8.30
  -3   6   7   20.00    7.40
  -2  -6   7   67.19    9.30
   2   6  -7   65.49   10.00
  -1  -6   7    4.20    5.00
  -1   6   7   -6.00    5.70
   1   6  -7    5.70    7.10
   0  -6   7    0.20    4.80
   0   6  -7   -4.50    6.60
   0   6   7    0.90    6.40
   1  -6   7   57.99    9.10
  -1   6  -7   38.40    9.40
   1   6   7   41.30    9.30
   1   6   7   57.89    8.40
   2  -6   7   43.80    8.40
  -2   6  -7   14.80    7.60
   2   6   7   19.10    7.20
   2   6   7   41.00    7.90
   3  -6   7   28.10    7.10
   3   6   7    2.40    6.40
   3   6   7   14.80    6.70
   3   6   7   20.70    5.80
  -3   6  -7    0.60    7.60
   4   6   7    8.80    6.90
   4   6   7   16.20    5.00
   4   6   7   21.00    8.20
 -17   0   8    9.90    5.70
 -17   0   8    7.60    5.30
  17   0  -8   10.90    5.10
 -16   0   8   18.20    5.00
 -16   0   8   19.60    5.70
  16   0  -8   25.10    5.70
  15   0  -8   39.60    9.30
 -15   0   8   35.00    6.80
 -14   0   8  194.68   10.60
  14   0  -8  198.28   12.30
  14   0  -8  209.58   11.00
 -14   0   8  172.08    9.70
 -14   0   8  190.58   12.50
 -13   0   8  481.35   18.90
  13   0  -8  516.45   19.30
 -13   0   8  508.85   20.20
 -13   0   8  471.85   17.00
  12   0  -8  570.84   20.30
 -12   0   8  546.85   21.00
 -12   0   8  518.95   19.00
  11   0  -8  135.29    9.20
  11   0  -8  117.89    9.30
 -11   0   8  133.29    9.50
 -10   0   8   47.30    5.60
  10   0  -8   52.29    6.40
  10   0  -8   53.59    6.60
 -10   0   8   57.89    7.00
   9   0  -8    6.30    3.50
  -9   0   8   11.10    4.00
  -9   0   8    4.50    2.80
   9   0  -8   10.20    3.40
   8   0  -8   61.59    6.00
  -8   0   8   53.99    5.30
  -8   0   8   54.69    5.90
   8   0  -8   61.89    6.00
   7   0  -8   61.79    5.80
   7   0  -8   56.99    5.70
  -7   0   8   56.59    5.30
  -7   0   8   53.09    5.50
  -6   0   8  562.94   18.10
   6   0  -8  572.84   18.40
  -6   0   8  538.15   18.00
   6   0  -8  553.44   17.90
   5   0  -8    3.80    3.30
   5   0  -8    2.20    3.00
  -5   0   8   -0.60    2.30
  -5   0   8    2.60    2.80
   4   0  -8  151.68    8.20
  -4   0   8  145.29    7.70
  -4   0   8  155.58    7.60
   4   0  -8  146.99    7.60
  -3   0   8   33.40    4.60
   3   0  -8   34.10    4.40
  -2   0   8  191.08    8.60
   2   0  -8  186.58    9.00
   2   0  -8  202.88    8.30
  -2   0   8  198.18    8.50
   1   0  -8   51.89    5.90
   1   0  -8   62.69    5.00
  -1   0   8   63.39    5.90
  -1   0   8   57.79    5.60
   0   0   8  204.48    9.60
   0   0  -8  203.58    9.10
   0   0   8  207.48    8.90
   1   0   8    4.40    3.30
  -1   0  -8    2.50    3.10
   1   0   8    8.10    3.40
   2   0   8  264.07   10.70
   2   0   8  273.27   10.20
  -2   0  -8  260.47   10.10
  -2   0  -8  273.77    9.60
   2   0   8  265.47   10.50
   2   0   8  256.37    9.90
   3   0   8   64.29    6.00
   3   0   8   62.99    5.30
  -3   0  -8   61.39    5.40
   3   0   8   59.09    5.90
  -3   0  -8   64.29    5.20
  -3   0  -8   69.09    5.10
  -4   0  -8 6198.18  151.58
   4   0   8 5994.00  151.38
   4   0   8 6199.28  152.38
   4   0   8 6091.39  153.18
  -4   0  -8 5956.00  151.98
  -4   0  -8 5999.40  153.08
  -5   0  -8   62.19    5.60
   5   0   8   57.29    6.40
  -5   0  -8   58.19    5.70
   5   0   8   58.89    4.80
  -5   0  -8   56.19    4.60
   5   0   8   61.59    6.10
   6   0   8  833.62   26.00
   6   0   8  846.82   25.70
  -6   0  -8  849.41   25.90
   6   0   8  824.72   23.50
  -6   0  -8  843.82   23.40
  -6   0  -8  805.72   25.00
   7   0   8  478.45   17.70
   7   0   8  478.85   17.90
  -7   0  -8  465.65   16.90
  -7   0  -8  484.35   14.70
  -7   0  -8  495.95   17.70
   8   0   8    8.20    4.40
   8   0   8   12.10    5.30
  -8   0  -8    3.40    4.00
  -8   0  -8   19.40    4.80
   9   0   8  234.78   13.10
  -9   0  -8  232.38   12.30
   9   0   8  228.48   14.20
 -10   0  -8  217.68   12.30
  10   0   8  233.48   13.60
 -11   0  -8  372.46   17.00
  11   0   8  393.46   18.00
  12   0   8   95.79   10.80
 -12   0  -8  101.49    9.70
 -13   0  -8   55.19    8.20
  13   0   8   66.69    9.30
  14   0   8   42.00    8.20
 -14   0  -8   35.50    7.50
 -15   0  -8   80.89   10.60
 -17  -1   8   48.20    8.50
 -17   1   8   53.89    8.30
 -17   1   8   84.09   10.00
 -16  -1   8   50.59    9.60
 -16  -1   8   53.39    7.40
  16  -1  -8   83.09    8.90
  16   1  -8   71.09    9.30
  16   1  -8   69.09    8.60
 -16   1   8   60.29    8.80
 -16   1   8   54.29    8.50
 -15  -1   8   -2.50    4.50
  15  -1  -8    9.10    4.70
 -15  -1   8    6.90    4.40
 -15   1   8    1.70    4.30
  15   1  -8    0.00    5.10
  15   1  -8    3.40    5.00
 -15   1   8    6.60    5.10
 -14  -1   8   38.50    7.30
 -14  -1   8   36.20    5.30
  14  -1  -8   41.70    6.10
 -14   1   8   27.10    5.50
  14   1  -8   56.69    8.10
 -14   1   8   36.90    6.90
  14   1  -8   34.60    6.60
 -13  -1   8    6.90    5.20
  13  -1  -8    7.00    4.20
 -13  -1   8    4.60    4.10
  13   1  -8    9.30    5.10
 -13   1   8    5.60    4.80
  13   1  -8    8.70    5.10
 -13   1   8   14.90    4.10
 -12  -1   8   30.20    4.70
  12  -1  -8   26.90    6.10
 -12  -1   8   20.90    4.80
 -12  -1   8   21.60    5.80
  12  -1  -8   22.40    4.60
  12   1  -8   25.00    5.00
  12   1  -8   25.80    5.50
 -12   1   8   28.20    6.00
 -12   1   8   22.00    4.90
 -12   1   8   20.50    4.80
 -11  -1   8    7.80    4.90
 -11  -1   8   12.10    4.40
  11  -1  -8    6.40    4.10
  11  -1  -8    3.30    4.10
 -11   1   8    5.90    4.40
  11   1  -8    5.60    4.10
 -11   1   8    7.60    3.90
  10  -1  -8    6.90    4.30
 -10  -1   8    2.60    1.70
  10  -1  -8    5.80    4.20
 -10  -1   8    2.20    3.80
  10   1  -8   -1.20    3.80
 -10   1   8    5.90    4.20
 -10   1   8    4.80    3.50
  10   1  -8    7.50    3.90
  -9  -1   8   32.20    4.80
  -9  -1   8   39.90    5.90
   9  -1  -8   24.50    4.70
   9  -1  -8   29.00    5.00
  -9   1   8   27.20    4.70
   9   1  -8   26.30    4.80
  -9   1   8   26.80    5.30
   9   1  -8   27.00    4.80
   8  -1  -8  654.93   21.60
  -8  -1   8  643.54   20.60
   8  -1  -8  629.94   20.40
  -8  -1   8  649.34   21.30
  -8   1   8  659.43   20.90
  -8   1   8  616.54   21.00
   8   1  -8  610.54   20.70
   8   1  -8  641.54   20.70
   7  -1  -8  240.38   10.90
  -7  -1   8  235.78   10.50
  -7  -1   8  230.48   10.30
   7  -1  -8  228.58   10.00
  -7   1   8  214.38   10.20
   7   1  -8  220.48   10.10
  -7   1   8  230.18   10.10
   7   1  -8  226.18   10.30
   6  -1  -8 1683.43   46.30
  -6  -1   8 1680.63   45.70
   6  -1  -8 1607.44   45.00
  -6  -1   8 1729.83   45.90
  -6   1   8 1610.44   46.00
   6   1  -8 1683.33   45.80
   6   1  -8 1683.73   45.50
  -6   1   8 1725.43   45.60
  -5  -1   8   36.30    5.30
   5  -1  -8   38.90    4.60
   5  -1  -8   35.30    5.10
  -5  -1   8   38.90    4.70
  -5   1   8   37.30    5.00
   5   1  -8   39.70    4.80
   5   1  -8   33.70    4.80
  -5   1   8   40.30    4.80
  -4  -1   8   37.40    5.10
  -4  -1   8   42.10    5.10
   4  -1  -8   33.30    4.70
   4  -1  -8   34.10    4.30
  -4   1   8   33.20    4.60
   4   1  -8   33.60    4.90
   4   1  -8   34.50    4.50
  -4   1   8   38.10    4.60
   3  -1  -8 1024.20   29.10
  -3  -1   8 1037.30   29.00
   3  -1  -8  992.00   28.10
  -3   1   8  968.60   28.80
   3   1  -8  985.10   28.10
  -3   1   8 1014.30   28.50
   3   1  -8  990.50   28.80
  -2  -1   8 1214.18   33.40
  -2  -1   8 1252.27   34.40
   2  -1  -8 1247.88   33.60
   2   1  -8 1209.38   34.20
  -2   1   8 1198.78   34.10
   2   1  -8 1230.78   33.30
  -1  -1   8 3150.58   80.19
   1  -1  -8 3075.69   79.99
  -1  -1   8 3111.09   79.39
  -1   1   8 3030.70   79.89
  -1   1   8 3206.48   81.39
   1   1  -8 3099.19   80.39
   1   1  -8 3113.89   80.39
   0  -1   8    2.00    2.90
   0  -1  -8   -1.20    2.60
   0  -1   8    1.40    3.30
   0   1   8   -0.90    2.90
   0   1  -8    1.70    3.90
   0   1   8   -0.50    3.10
   1  -1   8  441.76   15.10
   1  -1   8  446.86   14.30
   1  -1   8  444.26   15.30
   1  -1   8  442.26   13.60
  -1  -1  -8  447.16   14.40
  -1  -1  -8  417.96   13.10
   1   1   8  429.36   14.20
   1   1   8  426.76   15.00
  -1   1  -8  455.25   16.70
   1   1   8  457.75   13.90
  -1   1  -8  442.16   13.70
   1   1   8  449.66   15.00
   2  -1   8  145.79    6.80
   2  -1   8  150.88    7.20
   2  -1   8  135.79    7.70
  -2  -1  -8  128.29    6.70
   2  -1   8  137.69    7.20
   2   1   8  163.68    7.70
  -2   1  -8  156.28    9.10
   2   1   8  136.59    6.70
   2   1   8  138.59    7.80
  -3  -1  -8   12.90    2.90
   3  -1   8   13.40    3.60
  -3  -1  -8   10.00    3.40
  -3  -1  -8    7.40    2.50
   3  -1   8   11.20    3.40
   3  -1   8   11.90    3.30
   3  -1   8   13.10    3.80
   3   1   8    8.60    2.50
  -3   1  -8   12.70    3.60
   3   1   8   11.70    4.00
  -3   1  -8   12.00    3.90
  -4  -1  -8   -0.60    2.70
  -4  -1  -8   -0.20    2.30
   4  -1   8    3.20    3.10
   4  -1   8   -2.60    2.70
   4  -1   8    0.40    2.60
  -4  -1  -8   -0.10    1.70
   4   1   8   -1.60    2.10
  -4   1  -8    0.50    3.20
   4   1   8    2.30    3.80
   4   1   8   -0.20    2.80
  -4   1  -8    3.70    3.10
  -5  -1  -8  165.78    6.60
   5  -1   8  164.18    8.40
   5  -1   8  162.38    8.60
  -5  -1  -8  162.78    8.00
   5  -1   8  179.68    8.80
  -5  -1  -8  177.38    9.10
  -5   1  -8  177.28    8.50
  -5   1  -8  174.98    8.40
   5   1   8  183.98    9.90
  -5   1  -8  168.88    8.90
   5   1   8  159.98    9.10
  -6  -1  -8   31.40    5.30
   6  -1   8   30.30    4.60
  -6  -1  -8   28.80    4.50
   6  -1   8   34.50    5.50
   6  -1   8   41.20    5.60
   6   1   8   31.80    5.40
  -6   1  -8   37.40    5.20
  -6   1  -8   39.30    5.00
   6   1   8   39.10    6.50
  -6   1  -8   31.10    5.30
   7  -1   8    7.80    3.70
  -7  -1  -8   12.50    6.10
   7  -1   8    8.40    4.40
  -7  -1  -8   13.70    4.70
   7  -1   8    9.80    4.80
  -7   1  -8    6.10    4.60
   7   1   8    7.90    4.90
  -7   1  -8   12.20    3.80
   7   1   8   16.10    5.70
  -7   1  -8   12.20    4.10
   8  -1   8   91.09    8.20
  -8  -1  -8   87.09    7.40
   8  -1   8   94.69    8.80
  -8  -1  -8   78.79    7.80
   8  -1   8   88.59    7.30
  -8   1  -8   82.99    6.90
   8   1   8   93.39    9.70
  -8   1  -8   75.79    8.00
  -8   1  -8   92.99    7.90
   9  -1   8  187.08    9.70
  -9  -1  -8  180.48   11.50
   9  -1   8  175.58   11.00
  -9   1  -8  186.68   10.80
  -9   1  -8  187.78    9.30
 -10  -1  -8  231.98   13.00
  10  -1   8  227.88   10.70
  10  -1   8  241.58   13.40
 -10   1  -8  236.38   12.50
 -10   1  -8  237.48   10.40
  10   1   8  243.08   14.20
  11  -1   8  789.72   24.40
 -11  -1  -8  810.72   28.70
  11  -1   8  805.32   28.10
 -11   1  -8  856.01   27.90
  11   1   8  819.22   29.00
 -12  -1  -8  128.89   10.90
  12  -1   8  154.88   12.10
  12   1   8  130.69   12.50
 -12   1  -8  165.08   11.30
 -13  -1  -8   -4.40    4.10
  13  -1   8    5.60    5.70
  13   1   8    3.00    6.60
 -13   1  -8    4.00    4.60
 -14  -1  -8  198.08   14.10
  14  -1   8  232.98   14.40
  14   1   8  211.18   15.40
 -14   1  -8  236.78   14.20
 -15   1  -8    8.60    6.90
 -16  -2   8   28.10    7.20
 -16   2   8   26.60    6.70
 -16   2   8   29.90    6.70
  16   2  -8   28.30    7.60
  15  -2  -8    9.30    5.40
 -15  -2   8    8.00    6.70
  15   2  -8   -7.40    5.90
 -15   2   8    4.10    5.00
 -15   2   8   -4.70    4.00
  15   2  -8    6.50    5.80
 -14  -2   8   97.99   10.10
  14  -2  -8  110.89   11.80
  14   2  -8  115.39    9.80
 -14   2   8   87.19    9.30
 -14   2   8  107.89   10.40
  14   2  -8   94.79   10.70
 -13  -2   8   39.10    7.00
 -13  -2   8   36.90    6.00
  13  -2  -8   45.30    6.50
 -13   2   8   43.70    6.80
  13   2  -8   43.60    6.60
 -13   2   8   37.80    6.70
 -13   2   8   39.00    6.60
  13   2  -8   38.50    6.30
  13   2  -8   44.00    7.60
 -12  -2   8   65.09    8.80
  12  -2  -8   67.49    7.60
 -12  -2   8   44.20    6.80
  12   2  -8   61.49    7.80
  12   2  -8   48.30    6.10
  12   2  -8   57.99    7.70
 -12   2   8   55.39    6.90
 -12   2   8   62.49    7.70
 -12   2   8   53.19    7.90
  11  -2  -8   93.29    7.80
 -11  -2   8   74.09    8.30
 -11  -2   8   77.79    7.50
  11  -2  -8   68.49    7.20
  11   2  -8   80.29    8.60
 -11   2   8   90.39    8.10
 -11   2   8   66.49    7.40
  11   2  -8   76.79    8.00
  11   2  -8   83.89    6.90
 -11   2   8   91.09    8.70
 -10  -2   8   94.49    8.90
 -10  -2   8   91.39    7.80
 -10   2   8   98.29    8.20
  10   2  -8  103.69    8.50
  10   2  -8   97.19    8.20
  10   2  -8  105.19    7.10
 -10   2   8  103.79    8.90
 -10   2   8  103.49    8.20
   9  -2  -8 2337.67   62.79
  -9  -2   8 2394.06   64.49
   9   2  -8 2258.47   63.69
  -9   2   8 2250.27   64.39
  -9   2   8 2465.45   63.59
   9   2  -8 2394.06   62.29
   9   2  -8 2396.56   63.59
   9   2  -8 2344.87   61.79
   8  -2  -8  354.46   13.50
  -8  -2   8  352.76   14.10
  -8  -2   8  357.86   14.70
   8   2  -8  371.36   13.00
   8   2  -8  356.86   12.90
  -8   2   8  330.37   14.50
   8   2  -8  357.16   14.50
  -8   2   8  377.36   14.00
  -7  -2   8  520.55   18.00
  -7  -2   8  506.65   17.70
   7  -2  -8  470.35   16.40
   7  -2  -8  500.55   18.90
  -7   2   8  527.55   17.10
   7   2  -8  501.15   17.40
   7   2  -8  494.25   16.10
   7   2  -8  520.15   17.80
  -7   2   8  497.05   18.40
   6  -2  -8   76.69    5.50
  -6  -2   8   88.69    6.50
   6  -2  -8   77.19    6.90
  -6  -2   8   82.99    6.90
   6   2  -8   79.09    6.90
   6   2  -8   80.99    6.30
  -6   2   8   78.29    6.60
  -6   2   8   89.49    6.10
  -5  -2   8    9.50    3.50
   5  -2  -8    7.80    2.80
  -5  -2   8    6.20    3.50
   5  -2  -8    7.30    3.30
   5   2  -8    4.30    2.90
  -5   2   8    6.00    2.90
   5   2  -8    6.30    3.60
  -5   2   8    5.30    2.90
   4  -2  -8  129.19    6.70
  -4  -2   8  139.09    8.10
   4  -2  -8  136.29    8.10
  -4  -2   8  130.19    7.10
   4   2  -8  129.59    8.10
  -4   2   8  124.39    7.60
  -4   2   8  136.09    6.90
   4   2  -8  126.99    6.90
   3  -2  -8    1.20    2.30
  -3  -2   8    2.50    2.40
  -3  -2   8    1.50    2.50
  -3  -2   8    3.70    3.10
   3  -2  -8   -1.70    2.30
  -3   2   8   -1.80    2.30
   3   2  -8   -0.80    3.40
   3   2  -8    3.70    2.40
  -3   2   8    3.00    2.70
  -2  -2   8  104.69    5.80
  -2  -2   8   88.09    5.50
  -2  -2   8  106.89    7.30
   2  -2  -8   87.89    6.50
   2   2  -8   86.69    7.00
   2   2  -8   88.29    5.40
  -2   2   8   85.19    5.90
  -2   2   8   84.89    6.10
  -2   2   8   95.69    6.50
   1  -2  -8 1490.05   40.80
  -1  -2   8 1454.05   40.90
  -1  -2   8 1482.75   39.30
  -1  -2   8 1477.75   38.90
  -1   2   8 1467.95   39.80
   1   2  -8 1479.95   41.00
   1   2  -8 1394.76   38.80
  -1   2   8 1445.76   40.30
  -1   2   8 1489.95   38.60
  -1   2   8 1400.46   39.90
  -1   2   8 1497.55   40.10
   0  -2  -8  288.77   11.50
   0  -2   8  281.77   12.00
   0  -2   8  292.97   10.20
   0   2   8  298.67   10.40
   0   2   8  296.37   11.50
   0   2  -8  300.47   10.20
   0   2   8  288.27   10.60
   0   2  -8  289.37   12.10
   0   2   8  305.77   11.50
   0   2   8  297.27   11.40
   1  -2   8 6423.16  158.78
   1  -2   8 6262.17  159.58
   1  -2   8 6342.67  161.28
   1  -2   8 6384.16  159.08
   1   2   8 6620.14  159.68
  -1   2  -8 6293.67  159.18
   1   2   8 6276.77  159.98
   1   2   8 6299.87  160.48
   1   2   8 6468.85  160.48
   1   2   8 6280.37  159.58
  -1   2  -8 6511.55  161.18
  -2  -2  -8  519.55   17.60
   2  -2   8  528.05   18.30
  -2  -2  -8  537.45   17.00
   2  -2   8  529.25   16.10
   2  -2   8  540.15   16.30
   2  -2   8  521.95   17.00
   2   2   8  530.45   16.80
   2   2   8  526.35   17.80
  -2   2  -8  533.65   16.70
   2   2   8  513.95   16.80
  -2   2  -8  535.45   18.20
   2   2   8  529.35   16.70
  -3  -2  -8   64.69    6.00
   3  -2   8   62.29    4.90
   3  -2   8   66.79    6.50
   3  -2   8   52.89    5.60
  -3   2  -8   68.39    6.70
   3   2   8   68.29    6.20
  -3   2  -8   69.49    5.50
   3   2   8   61.89    5.70
   3   2   8   70.49    6.40
   4  -2   8    8.30    3.50
   4  -2   8    6.40    3.50
  -4  -2  -8    5.10    3.40
   4  -2   8    5.40    3.20
   4  -2   8    3.40    3.20
   4   2   8    6.90    3.60
   4   2   8    7.60    2.80
   4   2   8    7.80    2.70
   4   2   8   12.70    4.10
  -4   2  -8    9.90    4.40
  -4   2  -8    8.60    3.60
   5  -2   8   38.50    5.60
   5  -2   8   37.40    4.90
   5  -2   8   39.00    5.00
  -5  -2  -8   33.60    5.50
   5  -2   8   37.50    5.70
  -5  -2  -8   39.50    5.00
   5   2   8   35.10    5.80
   5   2   8   32.80    4.00
  -5   2  -8   35.00    5.20
  -5   2  -8   42.10    6.20
   6  -2   8  207.68   10.60
  -6  -2  -8  190.58    9.50
   6  -2   8  210.58   10.10
   6  -2   8  197.08   10.90
  -6  -2  -8  200.18   10.90
  -6   2  -8  203.48   10.80
   6   2   8  215.88   11.70
  -6   2  -8  218.58   11.00
   6   2   8  205.18   11.50
  -7  -2  -8  133.49    8.30
  -7  -2  -8  127.49    9.40
   7  -2   8  135.69    9.40
   7  -2   8  153.98    8.90
   7  -2   8  151.68    9.50
  -7   2  -8  147.89    8.40
   7   2   8  149.79   11.10
  -7   2  -8  147.09    9.50
  -7   2  -8  132.89    9.60
   8  -2   8    6.70    4.30
  -8  -2  -8   12.50    4.60
   8  -2   8   10.60    4.70
  -8   2  -8   10.20    4.20
  -8   2  -8   13.30    4.90
  -9  -2  -8   16.70    5.60
   9  -2   8   17.90    5.00
   9  -2   8   23.10    5.90
   9  -2   8   20.30    5.60
  -9   2  -8   22.00    5.30
   9   2   8   24.50    7.60
  -9   2  -8   12.00    4.50
  10  -2   8   26.50    5.70
  10  -2   8   22.20    7.80
  10  -2   8   28.50    6.40
 -10  -2  -8   20.50    5.60
 -10   2  -8   31.80    6.00
 -10   2  -8   26.10    5.60
  10   2   8   25.10    8.30
  11  -2   8   32.90    6.80
  11  -2   8   36.10    6.90
 -11  -2  -8   25.20    6.20
 -11   2  -8   28.10    5.90
  11   2   8   24.00    8.30
 -11   2  -8   36.50    6.40
 -12  -2  -8    0.50    4.80
  12  -2   8    6.90    3.70
  12  -2   8   10.70    5.50
  12   2   8   -0.30    7.00
 -12   2  -8    0.50    4.30
 -12   2  -8    9.30    5.30
  13  -2   8   43.00    7.90
 -13  -2  -8   34.50    7.60
 -13   2  -8   35.10    7.10
  13   2   8   22.90    9.00
 -14  -2  -8   -2.30    4.70
  14  -2   8   14.00    5.70
  14   2   8    7.00    8.30
 -14   2  -8   10.90    4.90
 -15  -3   8   83.49   10.30
  15   3  -8   65.49    9.80
 -15   3   8   58.59    9.50
 -15   3   8   86.79    9.20
  14  -3  -8  186.18   13.00
 -14  -3   8  124.89   10.00
 -14  -3   8  180.98   13.70
 -14   3   8  143.39   12.90
  14   3  -8  185.88   11.20
  14   3  -8  144.29   12.60
 -14   3   8  167.68   11.10
 -13  -3   8   32.90    7.10
  13  -3  -8   53.19    7.70
 -13  -3   8   22.30    5.50
 -13   3   8   34.20    6.60
  13   3  -8   58.59    8.90
  13   3  -8   36.60    7.70
 -13   3   8   48.20    8.60
  12  -3  -8  151.68    9.40
  12  -3  -8  166.58   18.70
 -12  -3   8  159.98   11.80
 -12  -3   8  131.59    9.90
 -12   3   8  153.08   12.10
  12   3  -8  165.08   10.90
 -12   3   8  162.18   10.40
  12   3  -8  145.79   11.40
 -11  -3   8  182.68   11.90
  11  -3  -8  183.78    9.80
 -11  -3   8  154.38   10.50
  11  -3  -8  210.28   12.00
  11   3  -8  188.78   11.50
 -11   3   8  186.58   10.40
 -11   3   8  191.88   10.80
  11   3  -8  193.48   11.50
 -11   3   8  166.68   12.40
  10  -3  -8   10.10    4.80
 -10  -3   8    0.70    4.10
 -10  -3   8   -3.20    3.60
  10  -3  -8    2.50    3.10
 -10   3   8    4.80    4.20
 -10   3   8   -1.70    4.30
  10   3  -8    0.40    4.60
  10   3  -8    4.40    4.80
  10   3  -8    0.70    1.40
 -10   3   8    6.80    3.80
  -9  -3   8  202.08   11.60
   9  -3  -8  198.58    9.60
   9  -3  -8  198.38   10.90
  -9   3   8  205.58   10.00
  -9   3   8  213.58   10.50
  -9   3   8  196.58   12.60
   9   3  -8  203.18   11.50
   9   3  -8  207.78   10.80
   8  -3  -8  162.88    9.60
  -8  -3   8  156.68    9.80
   8  -3  -8  144.39    7.90
   8   3  -8  165.38    9.40
   8   3  -8  152.78   10.40
   8   3  -8  150.68    9.30
  -8   3   8  157.38    8.90
  -8   3   8  150.48    8.30
   7  -3  -8   -1.10    2.50
   7  -3  -8   -2.40    3.70
  -7  -3   8    3.60    4.00
  -7   3   8   -1.10    2.90
  -7   3   8    0.80    3.20
   7   3  -8   -0.50    3.50
  -7   3   8   -0.60    3.40
   7   3  -8    0.10    4.70
   7   3  -8    1.60    1.00
   7   3  -8    3.10    3.80
  -6  -3   8  136.59   14.50
  -6  -3   8  167.58    9.30
   6  -3  -8  164.98    9.10
   6  -3  -8  166.68    8.00
  -6   3   8  148.19    9.70
  -6   3   8  171.08    8.50
  -6   3   8  172.28   10.80
   6   3  -8  161.88    9.10
   6   3  -8  168.68    8.90
   6   3  -8  164.58   10.50
  -6   3   8  174.18    8.30
  -5  -3   8   74.99    8.70
  -5  -3   8   88.59    6.80
   5  -3  -8   88.89    6.90
  -5   3   8   80.49    7.70
   5   3  -8   75.69    6.20
  -5   3   8   85.09    6.00
  -5   3   8   74.79    6.00
   5   3  -8   74.39    8.10
  -5   3   8   75.29    6.90
  -4  -3   8   16.30    3.90
   4  -3  -8   10.90    3.70
  -4  -3   8   17.60    5.50
  -4  -3   8   14.30    4.00
   4   3  -8    5.50    2.80
   4   3  -8   18.40    3.70
  -4   3   8   13.20    3.50
   4   3  -8    5.50    4.30
  -4   3   8   14.50    4.50
  -4   3   8   10.60    3.60
  -4   3   8   14.70    3.30
  -4   3   8   11.00    3.40
  -3  -3   8  187.58   11.80
  -3  -3   8  179.28    9.00
   3  -3  -8  174.48    8.70
  -3  -3   8  166.88    8.10
  -3   3   8  176.08    8.40
  -3   3   8  171.98    8.30
   3   3  -8  162.68    8.30
   3   3  -8  169.98    7.90
  -3   3   8  174.98   10.20
   3   3  -8  165.88   10.10
  -3   3   8  177.08    8.50
  -3   3   8  189.68   11.50
  -2  -3   8   43.20    4.70
   2  -3  -8   39.60    5.20
  -2  -3   8   41.80    5.50
  -2   3   8   40.60    5.00
  -2   3   8   44.70    5.20
   2   3  -8   42.90    4.20
   2   3  -8   45.60    5.10
   2   3  -8   42.20    6.60
  -2   3   8   44.00    5.00
  -2   3   8   41.80    5.40
  -2   3   8   44.00    5.90
  -1  -3   8   76.79    5.40
  -1  -3   8   73.49    6.50
   1   3  -8   88.39    8.00
  -1   3   8   83.19    6.20
  -1   3   8   83.89    6.30
  -1   3   8   75.39    6.50
  -1   3   8   75.39    7.00
   1   3  -8   78.19    5.90
  -1   3   8   83.59    6.40
   0  -3   8   90.09    9.90
   0  -3   8   89.09    7.00
   0   3   8   80.79    7.00
   0   3   8   80.29    6.80
   0   3   8   87.49    6.60
   0   3   8   86.99    6.50
   0   3  -8   83.29    6.10
   0   3   8   77.49    6.20
   0   3  -8   88.79    8.20
   0   3   8   79.59    6.50
   1  -3   8  476.25   17.20
   1  -3   8  497.35   19.10
   1   3   8  496.25   17.70
   1   3   8  488.65   16.70
   1   3   8  482.65   17.00
  -1   3  -8  503.45   18.70
   1   3   8  492.95   17.20
   1   3   8  513.05   17.10
  -1   3  -8  488.45   16.50
   1   3   8  478.05   16.90
   2  -3   8   67.89    7.50
   2  -3   8   71.79    7.00
  -2   3  -8   63.29    7.70
   2   3   8   68.59    6.90
   2   3   8   72.09    5.90
  -2   3  -8   67.19    5.90
   2   3   8   61.49    6.40
   2   3   8   61.59    6.10
   2   3   8   73.09    6.80
   3  -3   8  110.19    9.20
  -3  -3  -8  121.89    8.10
   3  -3   8  116.49    8.20
   3   3   8  111.39   11.70
   3   3   8  118.89    8.30
   3   3   8  117.89    7.90
   3   3   8  121.79    8.60
  -3   3  -8  109.69    9.30
   3   3   8  115.89    7.20
  -3   3  -8  118.99    9.50
   4  -3   8  654.43   22.20
  -4  -3  -8  650.53   22.20
   4  -3   8  638.84   23.40
   4   3   8  665.03   20.40
   4   3   8  631.44   21.80
  -4   3  -8  651.43   21.50
   4   3   8  661.13   21.10
  -4   3  -8  703.43   23.60
   4   3   8  671.53   22.00
   4   3   8  639.84   22.30
   5  -3   8  162.88   10.60
  -5  -3  -8  163.38   10.10
   5  -3   8  170.88   10.20
   5   3   8  160.28    8.70
   5   3   8  175.58   10.70
  -5   3  -8  180.98   11.00
   5   3   8  162.48    8.00
   5   3   8  154.18    9.50
  -5   3  -8  175.98   11.10
   5   3   8  156.88   10.40
   6  -3   8  132.79   10.70
  -6  -3  -8  140.39    9.70
   6   3   8  139.59   12.90
  -6   3  -8  133.79   10.30
  -7  -3  -8  501.95   19.70
   7  -3   8  521.15   19.80
  -7   3  -8  501.95   19.90
   7   3   8  490.35   19.90
  -8  -3  -8   14.60    5.30
   8  -3   8    8.20    5.40
   8   3   8   15.40    6.50
  -9  -3  -8   77.09    9.00
   9  -3   8   74.69    9.30
   9  -3   8   81.69    7.10
  -9   3  -8   66.79    9.20
   9   3   8   74.99   10.10
  10  -3   8   16.20    6.30
  10  -3   8   16.70    4.80
  10   3   8   13.50    7.80
 -10   3  -8   19.10    6.60
  11  -3   8   -0.20    4.80
 -11  -3  -8    7.60    4.80
  11   3   8   -1.20    7.60
 -11   3  -8   -6.20    5.40
 -11   3  -8   -3.20    3.40
  12  -3   8    8.10    5.70
 -12  -3  -8    3.80    5.30
 -12   3  -8   -5.60    5.40
  12   3   8   11.40    8.50
 -12   3  -8    7.70    4.20
 -13  -3  -8   12.00    8.40
 -13   3  -8   12.80    4.70
 -14  -4   8   20.20    6.00
 -14   4   8   13.20    4.60
 -14   4   8    9.60    6.40
 -13  -4   8    4.80    8.00
  13  -4  -8   12.20    6.80
 -13   4   8   -6.00    5.20
  13   4  -8   -6.10    6.10
 -13   4   8    6.30    4.20
 -12  -4   8   18.40    5.90
  12  -4  -8   20.80    7.40
  12  -4  -8   10.70    4.20
 -12   4   8    2.70    6.50
 -12   4   8    9.30    4.60
  12   4  -8   21.80    6.70
  12   4  -8   11.50    6.50
 -11  -4   8   72.19    9.50
  11  -4  -8   93.39   10.60
 -11   4   8   61.09    9.10
  11   4  -8   91.39   13.30
  11   4  -8   86.09   10.10
 -11   4   8   76.59    7.50
 -10  -4   8  189.58   12.70
  10  -4  -8  206.68   13.40
  10   4  -8  266.87   20.60
 -10   4   8  190.18   14.30
  10   4  -8  195.28   12.50
 -10   4   8  195.58   10.30
   9  -4  -8   10.50    3.20
  -9  -4   8    2.00    4.50
   9  -4  -8   -3.20    5.00
  -9   4   8    0.60    4.40
   9   4  -8    2.30    5.10
  -8  -4   8  176.68   11.00
   8  -4  -8  164.78   11.20
   8   4  -8  219.68   20.20
  -8   4   8  163.28    9.10
   8   4  -8  170.18   10.80
  -8   4   8  161.98   12.60
   7  -4  -8    8.40    5.10
  -7  -4   8   11.30    4.60
  -7   4   8   17.00    4.90
  -7   4   8   11.40    6.00
   7   4  -8   12.30    6.40
   7   4  -8   12.70    9.00
   6  -4  -8  229.28   11.90
  -6  -4   8  221.58   11.00
   6   4  -8  200.48   10.00
   6   4  -8  194.98   15.60
  -6   4   8  209.88   13.50
  -6   4   8  225.78    9.70
  -6   4   8  223.68   10.50
  -5  -4   8   41.80    5.80
   5  -4  -8   41.90    6.60
   5   4  -8   39.40    5.70
   5   4  -8   33.50    4.70
   5   4  -8   28.00    8.10
  -5   4   8   42.60    5.80
  -5   4   8   37.10    6.50
  -5   4   8   41.40    5.30
  -5   4   8   40.00    5.00
  -4  -4   8  285.77   12.90
   4  -4  -8  276.17   12.80
  -4  -4   8  275.37   11.40
  -4   4   8  263.67   11.90
  -4   4   8  276.27   11.00
   4   4  -8  252.27   12.00
  -4   4   8  273.77   14.80
   4   4  -8  264.07   10.70
  -3  -4   8  349.17   14.80
   3  -4  -8  342.37   14.60
  -3   4   8  360.76   13.00
  -3   4   8  356.16   23.20
   3   4  -8  346.67   14.40
  -3   4   8  349.47   14.30
  -3   4   8  362.16   13.20
   2  -4  -8   74.29    7.60
  -2  -4   8   65.79    7.30
  -2   4   8   52.19    6.40
  -2   4   8   64.19    5.90
  -2   4   8   56.59    5.90
   2   4  -8   53.79    6.30
  -2   4   8   65.69    8.30
  -1  -4   8    6.60    4.40
   1   4  -8    9.00    3.80
  -1   4   8    2.00    3.60
  -1   4   8    9.70    4.10
  -1   4   8    8.50    3.90
  -1   4   8    7.40    3.60
  -1   4   8    4.80    4.30
   1   4  -8    2.40    5.90
   0  -4   8   60.09    7.40
   0   4   8   49.80    7.70
   0   4   8   51.79    6.20
   0   4   8   50.39    6.20
   0   4   8   53.89    6.50
   0   4  -8   55.29    8.60
   0   4  -8   54.99    7.60
   0   4   8   51.79    6.70
   1  -4   8  214.48   11.90
  -1   4  -8  215.08   13.20
   1   4   8  226.48   11.60
   1   4   8  225.88   10.70
   1   4   8  221.88   13.80
   1   4   8  221.48   11.60
   1   4   8  233.68   10.90
   1   4   8  212.18   12.20
   2   4   8   66.39    7.70
   2   4   8   70.49    7.00
   2   4   8   57.69    7.80
   2   4   8   69.49   10.80
  -2   4  -8   61.69    9.00
   3  -4   8   62.49    8.00
  -3   4  -8   63.39    9.10
   3   4   8   64.59    7.30
   3   4   8   65.49    6.30
   3   4   8   55.39    7.80
   3   4   8   58.89    8.10
  -4  -4  -8   26.10    5.50
   4  -4   8   32.00    6.30
  -4   4  -8   23.40    7.00
   4   4   8   31.30    6.20
   4   4   8   21.70    5.60
   4   4   8   35.00    7.10
   4   4   8   21.40    3.90
   5  -4   8   28.00    6.50
  -5  -4  -8   24.20    7.50
  -5   4  -8   31.80    7.00
   5   4   8   24.30    4.00
   5   4   8   28.20    6.60
   5   4   8   23.90    5.50
   6  -4   8    3.40    4.70
  -6  -4  -8    2.10    4.50
  -6   4  -8    8.00    6.50
   6   4   8   12.20    3.20
   6   4   8    5.30    5.70
   6   4   8   -6.80    3.60
   7  -4   8   25.30    6.70
  -7  -4  -8   22.90    6.30
  -7   4  -8   24.30    7.20
   7   4   8   29.30    7.10
   8  -4   8    4.70    5.20
  -8  -4  -8    3.20    4.60
   8   4   8   -6.00    5.90
   9  -4   8   74.59   10.80
  -9  -4  -8   57.59    8.20
  -9   4  -8   45.00    9.10
   9   4   8   43.70    9.20
  10  -4   8   11.10    6.50
 -10  -4  -8   24.60   10.30
 -10   4  -8    3.10    6.40
  10   4   8    0.30    7.40
 -11  -4  -8   13.30    6.10
  11  -4   8   21.50    7.80
 -11   4  -8   -8.20    6.50
  11   4   8    5.80    8.70
 -11  -5   8  260.57   15.00
  11  -5  -8  334.67   18.80
  11   5  -8  223.18   16.00
  11   5  -8  291.17   15.30
  10  -5  -8   47.10    8.30
 -10  -5   8   33.60    6.10
 -10   5   8   22.00    8.00
  10   5  -8   30.10    7.70
  -9  -5   8   44.90    7.10
   9  -5  -8   55.19    9.00
  -9   5   8   28.00    8.60
   9   5  -8   44.80    8.10
   9   5  -8   52.19    8.50
   8  -5  -8   27.30    6.70
  -8  -5   8   23.50    5.70
   8   5  -8   12.50    6.20
   8   5  -8   16.00    7.10
   7  -5  -8    3.20    5.40
  -7  -5   8    9.80    4.80
  -7   5   8   -1.40    5.30
   7   5  -8    2.80    3.30
   7   5  -8    3.60    6.20
   7   5  -8    1.00    5.20
  -6  -5   8    6.40    4.10
   6  -5  -8    0.60    5.20
   6   5  -8   -3.50    4.60
  -6   5   8    3.40    5.20
   6   5  -8   -3.40    3.80
   6   5  -8    5.20    6.40
   5  -5  -8    3.70    5.30
   5   5  -8    2.90    5.80
  -5   5   8    3.10    5.60
  -4  -5   8   10.50    5.00
   4  -5  -8   11.10    5.50
  -4   5   8    9.90    5.60
   4   5  -8    5.70    6.00
  -3  -5   8    3.80    4.40
   3  -5  -8    0.70    4.80
  -3   5   8   -3.10    5.40
   3   5  -8   -4.90    5.50
   2  -5  -8    6.20    5.20
  -2  -5   8    2.30    4.40
  -2   5   8    4.00    5.60
   2   5  -8    3.50    5.50
  -1  -5   8    8.60    4.90
  -1   5   8   13.30    4.10
  -1   5   8   19.80    3.90
   1   5  -8   10.30    6.10
  -1   5   8   15.50    6.10
   0  -5   8    9.00    4.90
   0   5  -8    9.30    6.40
   0   5   8   19.10    3.80
   0   5   8    8.70    4.90
   0   5   8    4.60    3.60
   0   5   8    1.80    5.70
   1  -5   8   74.49    8.90
  -1   5  -8   80.09   10.60
   1   5   8   86.19    9.00
   1   5   8   89.59    7.60
   1   5   8   79.29    9.90
   2  -5   8  251.47   14.10
   2   5   8  270.07   12.40
  -2   5  -8  259.87   15.70
   2   5   8  258.67   13.90
   2   5   8  261.87   14.90
   2   5   8  255.07   11.90
   3  -5   8   49.00    8.00
   3   5   8   48.50    6.60
   3   5   8   43.90    7.50
   3   5   8   41.10   12.30
  -3   5  -8   42.10    8.90
   4  -5   8  194.38   12.90
   4   5   8  168.48   11.80
   4   5   8  182.48   12.60
  -4   5  -8  174.58   13.80
   5  -5   8    9.10    5.60
   5   5   8    3.70    5.90
   5   5   8    0.60    5.40
  -5   5  -8   -1.10    5.80
  -6  -5  -8   19.50    6.20
   6   5   8    1.90    5.50
   6   5   8    8.50    8.20
  -7  -5  -8    8.10    5.30
   7  -5   8   -0.10    5.30
   7   5   8   -9.50    6.10
  -7   5  -8  -12.80    5.40
   7   5   8  -10.30    4.40
  -8  -5  -8   18.10    5.90
   8  -5   8    9.00    6.40
  -8   5  -8   -7.60    7.20
   8   5   8   -0.90    6.90
   6  -6  -8  102.89   12.30
   6   6  -8  118.49   11.50
   6   6  -8   81.19   11.70
   5  -6  -8    6.50    6.60
  -5   6   8    9.90    7.00
   5   6  -8    7.80    7.00
  -4  -6   8    5.50    5.00
   4  -6  -8    9.40    7.20
  -4   6   8   -6.30    5.70
   4   6  -8    1.50    6.20
   3  -6  -8   88.49   12.80
  -3  -6   8   71.89    9.40
   3   6  -8   51.39   10.10
  -3   6   8   70.09   11.60
  -2  -6   8   50.39    8.20
  -2   6   8   35.30   10.50
   2   6  -8   44.10    9.80
  -1  -6   8   63.69    9.00
   1   6  -8   56.19    9.70
  -1   6   8   66.59   13.50
   0  -6   8    9.00    5.50
   0   6   8   22.40    6.30
   0   6   8    0.10    6.30
   0   6  -8   11.80    7.30
   1  -6   8   59.99    9.40
   1   6   8   40.90    8.40
   1   6   8   65.79    9.00
  -1   6  -8   31.90    8.80
   2  -6   8   17.10    6.60
  -2   6  -8   -6.30   10.70
   2   6   8   31.20    7.30
   2   6   8   -0.80    6.10
   2   6   8   12.30    4.60
   3  -6   8   10.40    7.10
   3   6   8    2.50    5.90
   3   6   8   11.40    4.80
   3   6   8   -9.20    5.90
 -17   0   9    8.80    5.50
 -17   0   9    0.70    4.20
  17   0  -9   15.10    4.90
  16   0  -9   10.80    4.90
 -16   0   9    6.60    5.40
 -15   0   9   -2.10    4.00
  15   0  -9    3.50    5.40
  14   0  -9   -0.60    4.70
 -14   0   9    4.00    3.70
 -14   0   9   -1.70    4.10
 -13   0   9   -3.10    4.00
 -13   0   9    7.60    3.00
  13   0  -9   -2.40    4.70
 -12   0   9    2.60    2.90
  12   0  -9   -0.40    4.30
 -12   0   9    0.30    4.00
  11   0  -9   13.70    4.30
 -11   0   9    6.20    4.20
 -10   0   9    1.60    3.00
 -10   0   9    7.60    4.20
  10   0  -9    6.10    4.10
  10   0  -9    1.30    3.10
  -9   0   9    0.40    2.70
   9   0  -9   -0.70    2.70
  -9   0   9   -1.90    3.20
   9   0  -9   -2.90    3.70
  -8   0   9    3.10    3.10
   8   0  -9   -0.80    2.80
  -8   0   9   -0.80    2.30
   8   0  -9   -1.20    2.90
   7   0  -9    0.60    2.70
  -7   0   9    3.10    2.40
   7   0  -9   -0.70    2.70
  -7   0   9    2.30    2.80
   6   0  -9   -2.50    2.50
   6   0  -9    1.10    2.80
  -6   0   9    2.90    2.80
  -6   0   9    1.50    2.40
  -5   0   9   -0.70    2.40
   5   0  -9   -2.50    2.60
  -5   0   9    1.50    2.80
   5   0  -9   -0.70    2.70
  -4   0   9   -3.70    2.20
  -4   0   9   -0.10    2.50
   4   0  -9   -0.90    2.60
   4   0  -9    0.60    2.90
  -3   0   9    2.10    2.90
   3   0  -9   -3.90    2.70
  -3   0   9    1.50    3.00
   3   0  -9    0.60    2.40
  -2   0   9    0.00    2.80
  -2   0   9    2.90    2.70
   2   0  -9    2.70    3.40
   2   0  -9    2.90    2.60
  -1   0   9   -2.20    2.60
   1   0  -9   -3.30    3.20
   1   0  -9    3.00    2.60
  -1   0   9   -1.60    3.00
   0   0   9   -0.90    2.40
   0   0   9    0.50    2.90
   0   0   9    0.70    2.90
   1   0   9   -0.50    2.90
   1   0   9   -1.20    3.00
  -1   0  -9   -0.40    2.70
   1   0   9   -2.80    3.00
   2   0   9   -1.20    2.80
   2   0   9   -1.20    2.80
   2   0   9    1.00    3.00
   2   0   9   -0.40    3.00
  -2   0  -9    2.60    2.90
  -3   0  -9    0.50    2.60
  -3   0  -9   -1.20    0.60
   3   0   9   -2.20    2.80
  -4   0  -9    1.40    2.50
  -4   0  -9    0.40    2.70
  -4   0  -9   -0.40    2.70
   4   0   9   -0.70    3.20
   4   0   9    3.20    3.10
   4   0   9   -2.40    2.90
  -5   0  -9    1.00    2.90
   5   0   9   -1.90    3.20
   5   0   9    1.40    2.80
  -5   0  -9    1.60    2.60
  -5   0  -9    0.80    2.90
   5   0   9    1.10    3.60
   6   0   9   -1.10    3.20
  -6   0  -9   -0.40    2.60
   6   0   9   -0.80    2.60
  -6   0  -9    0.40    3.30
  -6   0  -9   -0.90    3.10
   6   0   9   -1.70    3.90
   7   0   9    5.20    4.80
  -7   0  -9    1.80    2.70
  -7   0  -9   -0.70    3.50
   7   0   9    3.40    4.40
  -7   0  -9    2.90    4.00
   7   0   9    2.00    2.80
   8   0   9    0.40    4.50
  -8   0  -9   -2.90    3.70
   8   0   9   -8.50    4.70
  -8   0  -9    3.10    3.80
   9   0   9    2.10    7.00
  -9   0  -9   -4.80    6.60
  10   0   9    1.20    5.70
 -10   0  -9    1.80    4.50
  11   0   9    1.60    6.10
 -11   0  -9    1.60    4.60
 -12   0  -9   -3.90    4.40
  12   0   9    7.50    6.00
 -13   0  -9    2.80    4.40
  13   0   9   15.20    6.40
 -14   0  -9    1.50    4.90
  14   0   9   16.50    6.50
 -17  -1   9    7.30    5.60
 -17   1   9    8.10    5.70
  17   1  -9   11.70    6.80
  17   1  -9   20.40    5.70
 -17   1   9    2.80    4.80
  16  -1  -9   14.10    5.00
 -16  -1   9    0.30    4.40
  16   1  -9    9.60    5.20
 -16   1   9    2.30    4.80
  16   1  -9    4.90    5.20
 -16   1   9    9.40    5.10
 -15  -1   9   -0.50    3.90
 -15  -1   9    2.40    4.70
  15   1  -9    0.00    5.80
 -15   1   9   -3.40    3.60
 -15   1   9    1.90    4.50
 -14  -1   9   54.49    5.60
 -14  -1   9   41.70    8.00
 -14  -1   9   35.90    5.80
 -14   1   9   30.40    6.70
  14   1  -9   45.80    7.80
 -13  -1   9   18.30    4.90
 -13  -1   9   16.10    5.50
  13   1  -9   17.00    5.10
 -13   1   9   17.10    5.60
  12  -1  -9   34.70    6.60
 -12  -1   9   40.00    7.20
 -12   1   9   32.90    5.70
  12   1  -9   38.70    6.30
 -12   1   9   37.00    6.50
  11  -1  -9  135.99   10.00
 -11  -1   9  135.09   10.60
  11  -1  -9  121.29   10.50
 -11   1   9  134.59    9.10
 -11   1   9  137.09    9.80
  11   1  -9  133.49    9.50
  10  -1  -9  132.09    9.00
 -10  -1   9  130.19    8.90
 -10  -1   9  141.99    9.70
  10  -1  -9  139.49    9.50
 -10   1   9  137.69    9.20
  10   1  -9  138.99    9.60
  10   1  -9  132.39    9.20
 -10   1   9  139.49    9.10
  -9  -1   9  114.49    8.50
   9  -1  -9  122.89    8.80
  -9  -1   9  111.29    8.20
   9  -1  -9  119.69   10.60
   9   1  -9  122.39    8.40
  -9   1   9  118.99    8.30
   9   1  -9  117.49    8.40
  -9   1   9  119.49    9.50
  -8  -1   9   80.39    7.00
   8  -1  -9   79.89    7.30
  -8  -1   9   84.39    7.30
   8  -1  -9   81.19    6.80
   8   1  -9   80.49    7.00
   8   1  -9   82.29    7.10
  -8   1   9   74.49    6.60
  -8   1   9   74.09    6.60
   7  -1  -9    8.40    3.30
  -7  -1   9    8.10    3.50
  -7  -1   9   10.70    3.80
   7  -1  -9    9.30    3.30
   7   1  -9    5.00    3.60
  -7   1   9    9.90    3.50
  -7   1   9   11.10    3.50
   7   1  -9    9.00    3.70
  -6  -1   9    3.70    3.30
   6  -1  -9    5.80    3.00
  -6  -1   9    5.30    3.10
   6  -1  -9    2.70    2.80
   6   1  -9    2.90    3.10
   6   1  -9    4.10    3.00
  -6   1   9    6.40    3.10
  -6   1   9    6.30    3.10
  -5  -1   9  917.71   26.40
  -5  -1   9  881.21   26.50
   5  -1  -9  898.91   27.00
   5  -1  -9  868.01   25.80
   5   1  -9  888.81   26.10
   5   1  -9  873.41   26.70
  -5   1   9  888.11   26.00
  -5   1   9  866.71   26.70
   4  -1  -9   37.20    4.80
  -4  -1   9   38.00    5.60
   4  -1  -9   39.20    4.40
  -4  -1   9   46.30    5.00
  -4   1   9   44.70    4.70
   4   1  -9   40.60    4.80
   4   1  -9   39.60    5.50
  -4   1   9   35.70    5.00
  -3  -1   9   30.10    5.00
  -3  -1   9   27.30    4.30
   3  -1  -9   27.10    4.30
   3  -1  -9   30.90    4.20
   3   1  -9   23.20    3.80
  -3   1   9   27.70    4.50
   3   1  -9   23.60    4.30
  -3   1   9   27.00    4.30
  -2  -1   9 3205.88   81.09
   2  -1  -9 3151.68   81.09
  -2  -1   9 3115.19   80.09
   2  -1  -9 3075.69   80.29
   2   1  -9 3171.48   81.19
  -2   1   9 3100.49   80.99
   2   1  -9 3028.60   79.99
  -2   1   9 3143.99   80.49
   1  -1  -9   51.69    5.40
  -1  -1   9   51.09    5.70
  -1  -1   9   57.39    5.10
   1   1  -9   53.69    4.60
  -1   1   9   52.69    5.30
  -1   1   9   52.49    5.30
  -1   1   9   53.29    5.30
   1   1  -9   47.00    6.00
   0  -1   9  105.59    6.30
   0  -1   9   97.39    7.00
   0   1   9  106.29    6.80
   0   1   9   96.29    6.10
   0   1  -9   91.09    7.00
   0   1   9  101.39    6.60
   1  -1   9    8.00    3.10
   1  -1   9   10.10    2.80
  -1  -1  -9   11.60    3.20
   1  -1   9   12.80    3.40
   1  -1   9    7.20    3.40
   1   1   9    7.60    2.70
   1   1   9    9.90    3.60
  -1   1  -9   15.50    4.20
  -1   1  -9   11.20    3.10
   1   1   9   12.40    3.60
  -2  -1  -9   26.00    3.60
   2  -1   9   30.60    4.30
  -2  -1  -9   26.50    4.10
   2  -1   9   34.90    4.40
   2  -1   9   27.60    4.20
   2  -1   9   35.60    4.10
   2   1   9   35.10    4.70
   2   1   9   28.10    4.60
  -2   1  -9   38.40    5.20
  -2   1  -9   24.20    3.60
   3  -1   9   -2.60    2.60
   3  -1   9   -0.30    2.80
   3  -1   9    0.20    2.70
   3  -1   9   -0.20    2.60
  -3  -1  -9    1.20    2.60
  -3  -1  -9   -0.20    2.10
  -3  -1  -9    1.50    1.80
  -3   1  -9    1.10    3.10
  -3   1  -9    3.10    3.10
   3   1   9    1.70    2.30
   3   1   9    4.70    3.10
   3   1   9    1.40    3.60
   4  -1   9   17.70    4.00
  -4  -1  -9   16.80    3.10
   4  -1   9   15.30    3.90
  -4  -1  -9   16.70    4.20
   4  -1   9   17.40    4.10
  -4  -1  -9   15.80    3.40
  -4   1  -9   15.50    4.00
  -4   1  -9   17.50    4.20
   4   1   9   15.20    4.00
   4   1   9   13.60    4.70
   4   1   9   15.40    3.10
  -5  -1  -9  162.48    9.20
   5  -1   9  169.48    9.00
  -5  -1  -9  170.68    7.00
   5  -1   9  166.48    9.00
   5  -1   9  161.38    8.70
  -5  -1  -9  160.88    8.10
  -5   1  -9  158.98    9.00
   5   1   9  183.48   10.30
   5   1   9  176.38    9.80
  -5   1  -9  163.88    8.60
  -5   1  -9  171.58    8.70
   5   1   9  168.58    7.20
  -6  -1  -9   50.99    6.20
  -6  -1  -9   52.09    5.80
   6  -1   9   65.99    6.90
   6  -1   9   60.79    6.30
   6  -1   9   55.29    6.90
  -6   1  -9   57.89    6.20
   6   1   9   64.89    7.40
  -6   1  -9   58.89    6.20
   6   1   9   66.39    8.40
  -6   1  -9   57.69    6.90
  -7  -1  -9   -1.10    3.20
   7  -1   9   -4.20    3.00
   7  -1   9   -0.50    4.40
  -7  -1  -9   -0.70    3.60
   7  -1   9    0.90    4.30
   7   1   9    4.70    5.40
   7   1   9   -3.20    4.30
  -7   1  -9   -0.90    3.50
  -7   1  -9   -3.00    3.90
  -7   1  -9   -1.90    3.50
   8  -1   9   -0.50    3.60
   8  -1   9    4.10    5.10
   8  -1   9    4.70    4.30
  -8  -1  -9    3.60    4.90
  -8  -1  -9    3.30    6.00
  -8   1  -9    2.60    3.90
   8   1   9    2.70    5.70
  -8   1  -9    3.90    3.90
   9  -1   9  185.98   11.90
   9  -1   9  189.78   11.50
   9  -1   9  188.68   10.10
  -9  -1  -9  202.78   12.00
   9   1   9  192.58   12.80
  -9   1  -9  207.18   11.30
  -9   1  -9  192.98    9.80
  10  -1   9  194.08   12.40
  10  -1   9  171.38    9.70
 -10  -1  -9  210.58   12.40
  10   1   9  189.18   13.10
 -10   1  -9  188.28    9.50
 -11  -1  -9 1038.20   34.50
  11  -1   9 1044.40   33.80
  11  -1   9 1032.30   30.40
 -11   1  -9 1018.10   29.70
  11   1   9 1026.30   34.40
 -11   1  -9 1067.29   33.70
 -12  -1  -9  293.27   15.60
  12  -1   9  301.07   15.70
  12   1   9  269.77   16.20
 -12   1  -9  276.17   15.00
 -13  -1  -9   49.70   13.10
 -13   1  -9   41.90    7.60
 -14  -1  -9    8.00    5.10
  14  -1   9    9.20    5.30
  14   1   9    6.40    7.20
 -14   1  -9   14.50    5.70
 -16  -2   9   81.89   10.50
 -16   2   9   86.79   11.00
  16   2  -9   96.09   10.80
 -16   2   9  109.29   10.60
  15  -2  -9   12.00    5.40
 -15  -2   9   -4.90    4.80
  15   2  -9   19.90    6.10
 -15   2   9    6.40    5.00
  15   2  -9   -5.50    5.70
 -15   2   9    4.50    4.80
 -14  -2   9   21.70    5.70
 -14  -2   9   27.80    6.90
  14  -2  -9   38.10    6.70
  14   2  -9   34.90    9.10
 -14   2   9   35.70    7.00
  14   2  -9   44.70    7.50
 -14   2   9   28.80    6.90
 -13  -2   9   12.70    4.80
 -13  -2   9   15.70    5.40
 -13   2   9   17.80    6.10
  13   2  -9   12.10    6.30
  13   2  -9   18.10    5.30
 -13   2   9   13.60    5.40
  13   2  -9   15.90    4.30
 -12  -2   9   71.09    8.40
 -12  -2   9   62.19    7.50
  12   2  -9   76.49    8.00
  12   2  -9   70.59    8.40
 -12   2   9   62.19    8.10
  12   2  -9   61.89    8.60
  11  -2  -9   19.90    4.70
 -11  -2   9   18.60    5.50
  11   2  -9   21.40    5.40
 -11   2   9   23.00    5.50
 -11   2   9   27.90    6.20
  11   2  -9   22.00    4.30
 -10  -2   9  320.77   17.20
  10  -2  -9  311.07   13.10
 -10   2   9  311.07   13.70
  10   2  -9  301.27   13.80
  -9  -2   9  858.11   27.20
   9  -2  -9  835.52   25.80
  -9  -2   9  800.52   26.00
   9   2  -9  839.62   26.50
  -9   2   9  760.22   26.80
   9   2  -9  776.32   26.20
  -9   2   9  869.31   26.30
   8  -2  -9 1454.75   41.20
  -8  -2   9 1534.85   42.70
   8  -2  -9 1520.45   44.10
  -8  -2   9 1451.25   42.00
  -8   2   9 1377.76   42.70
  -8   2   9 1563.24   42.00
   8   2  -9 1454.75   41.90
   8   2  -9 1459.25   42.30
  -7  -2   9  119.79    8.50
   7  -2  -9  129.79    8.90
  -7  -2   9  125.39    8.10
   7  -2  -9  118.89    7.20
  -7   2   9  114.79    8.20
   7   2  -9  121.09    8.20
   7   2  -9  114.89    8.60
  -7   2   9  119.69    7.70
   6  -2  -9   41.90    5.90
  -6  -2   9   43.70    5.90
  -6  -2   9   45.40    5.80
   6  -2  -9   42.90    4.70
   6   2  -9   42.70    5.30
   6   2  -9   35.50    5.30
  -6   2   9   35.90    5.40
  -6   2   9   44.00    5.40
   5  -2  -9   78.19    5.70
  -5  -2   9   86.69    6.40
   5  -2  -9   84.19    7.10
  -5  -2   9   79.59    7.10
  -5   2   9   73.89    6.40
  -5   2   9   80.49    6.10
   5   2  -9   81.29    6.10
   5   2  -9   80.79    7.20
   4  -2  -9   -0.30    2.30
  -4  -2   9    1.70    2.60
   4  -2  -9    0.90    2.70
  -4  -2   9    2.00    3.30
   4   2  -9    1.30    2.50
   4   2  -9    0.90    3.50
  -4   2   9   -1.60    2.50
  -4   2   9    1.10    2.70
   3  -2  -9  393.76   15.00
  -3  -2   9  382.46   14.70
  -3  -2   9  413.86   13.70
   3   2  -9  377.66   13.20
   3   2  -9  391.16   14.90
  -3   2   9  376.36   13.60
  -3   2   9  383.46   14.50
  -2  -2   9  258.27    9.90
   2  -2  -9  234.18   10.80
  -2  -2   9  250.17   11.20
   2   2  -9  251.27   11.50
   2   2  -9  246.38    9.50
  -2   2   9  247.78   10.30
  -2   2   9  238.38   10.60
  -2   2   9  255.27   10.50
   1  -2  -9   89.79    6.40
  -1  -2   9   93.19    5.80
  -1  -2   9   88.49    6.90
   1   2  -9   94.79    5.50
  -1   2   9   87.89    6.40
   1   2  -9   85.49    5.20
  -1   2   9   96.89    6.70
   1   2  -9   82.29    7.10
  -1   2   9   84.29    6.20
   0  -2   9 1025.10   30.70
   0  -2  -9  997.50   29.90
   0  -2   9 1085.49   28.90
   0  -2   9 1005.30   28.90
   0   2   9 1017.40   29.90
   0   2   9 1008.20   29.70
   0   2   9 1021.80   28.70
   0   2  -9 1047.30   30.80
   0   2   9 1061.49   30.00
   0   2   9 1066.59   28.60
   0   2  -9  969.50   28.30
   1  -2   9  803.72   23.20
  -1  -2  -9  799.22   24.20
   1  -2   9  780.62   25.10
   1  -2   9  854.41   23.60
   1  -2   9  775.62   23.50
   1   2   9  792.92   24.00
   1   2   9  778.82   23.30
   1   2   9  809.92   24.60
   1   2   9  817.32   23.30
  -1   2  -9  801.82   25.10
   1   2   9  805.92   24.70
   2  -2   9  491.85   15.60
   2  -2   9  478.15   16.10
  -2  -2  -9  503.35   16.30
   2  -2   9  478.75   17.40
   2   2   9  484.45   15.90
  -2   2  -9  490.95   15.90
   2   2   9  476.65   17.00
   2   2   9  482.65   15.90
  -2   2  -9  485.05   17.30
   2   2   9  473.75   15.90
  -3  -2  -9  196.78    8.80
   3  -2   9  218.08    9.20
   3  -2   9  200.88    9.60
   3  -2   9  195.58   10.40
  -3  -2  -9  200.58   10.00
   3  -2   9  209.48    8.80
  -3   2  -9  208.58   10.50
   3   2   9  197.58    8.80
   3   2   9  207.88    9.70
  -3   2  -9  203.68    9.40
   3   2   9  215.48   10.50
   4  -2   9   54.79    6.80
   4  -2   9   49.40    5.70
  -4  -2  -9   52.29    6.30
   4  -2   9   58.19    6.10
   4  -2   9   52.39    5.50
  -4   2  -9   55.99    6.20
   4   2   9   50.39    5.50
  -4   2  -9   52.49    6.90
   4   2   9   56.09    7.30
   5  -2   9   55.29    6.40
  -5  -2  -9   55.19    6.60
  -5  -2  -9   66.99    6.00
   5  -2   9   60.99    6.10
   5  -2   9   64.89    6.90
   5  -2   9   54.19    6.80
  -5   2  -9   59.69    7.30
   5   2   9   61.89    7.20
   5   2   9   66.09    8.10
   5   2   9   56.69    5.00
   5   2   9   57.69    4.90
   6  -2   9    4.20    4.30
   6  -2   9    4.30    4.00
  -6  -2  -9    8.80    3.60
   6  -2   9   12.10    4.30
  -6  -2  -9    9.00    4.00
   6   2   9    6.80    5.50
  -6   2  -9    3.10    4.30
   6   2   9    4.30    4.50
  -6   2  -9    4.70    4.40
   7  -2   9   50.29    7.30
   7  -2   9   50.89    7.30
   7  -2   9   68.19    7.10
   7   2   9   61.89    8.50
  -7   2  -9   50.89    7.50
   8  -2   9  524.65   18.50
  -8  -2  -9  492.75   19.90
   8  -2   9  497.25   19.10
   8  -2   9  475.35   21.80
   8   2   9  517.85   20.80
  -8   2  -9  530.45   18.20
  -8   2  -9  506.65   18.70
  -9  -2  -9   36.90    6.70
   9  -2   9   31.70    8.60
   9  -2   9   32.10    6.60
   9  -2   9   29.50    5.60
  -9   2  -9   35.20    5.90
   9   2   9   31.60    8.10
  -9   2  -9   38.20    6.30
  10  -2   9  285.57   13.60
 -10  -2  -9  267.67   14.70
  10  -2   9  286.47   14.50
  10  -2   9  250.47   13.30
 -10   2  -9  293.87   13.70
 -10   2  -9  284.67   13.30
  10   2   9  273.27   16.50
  11  -2   9  137.59   10.90
  11  -2   9  120.19    9.30
 -11  -2  -9  120.69   10.70
  11   2   9  140.89   13.30
 -11   2  -9  135.99    9.60
 -11   2  -9  149.09   10.80
  12  -2   9  113.49   11.00
 -12  -2  -9   99.59   12.80
  12  -2   9  115.29    8.50
 -12   2  -9   99.79    9.00
 -12   2  -9  107.09    9.90
  12   2   9   92.79   12.10
 -13  -2  -9   54.79    9.00
  13  -2   9   79.09   10.20
  13   2   9   61.39   11.00
 -13   2  -9   53.89    8.30
 -13   2  -9   77.09    9.20
 -14   2  -9   52.09    8.30
 -14   2  -9   84.29    8.80
  15  -3  -9  103.49   11.20
 -15  -3   9   55.59    9.20
  15   3  -9   64.19    9.40
 -15   3   9   81.19    9.00
  14  -3  -9   11.40    6.10
 -14   3   9    8.90    5.80
  14   3  -9   12.00    5.20
 -14   3   9    1.00    4.60
  14   3  -9   -8.30    6.10
 -13  -3   9    0.30    4.40
  13  -3  -9    1.10    5.30
 -13   3   9   -2.40    4.20
 -13   3   9    1.20    5.00
  13   3  -9    0.90    4.60
  13   3  -9   -8.90    5.60
 -12  -3   9   56.39    8.30
 -12  -3   9   74.89    8.90
  12  -3  -9   91.89    9.70
  12   3  -9   98.29    9.80
 -12   3   9   75.99    9.80
  12   3  -9   79.29    9.10
 -12   3   9   75.19    8.40
 -11  -3   9   16.40    5.40
 -11  -3   9   16.70    5.40
  11  -3  -9   26.90    6.10
  11  -3  -9   14.00    3.90
 -11   3   9   29.50    7.00
  11   3  -9   20.80    5.90
  11   3  -9   21.20    5.80
  11   3  -9   20.60    5.10
 -11   3   9   23.80    5.20
 -11   3   9   19.90    5.40
 -10  -3   9   10.50    4.10
 -10  -3   9   13.70    5.10
  10  -3  -9   16.00    3.80
  10   3  -9   13.40    5.50
 -10   3   9   15.70    5.40
 -10   3   9   20.00    4.40
  10   3  -9   12.20    3.90
  10   3  -9   17.50    5.40
 -10   3   9   12.90    4.80
   9  -3  -9    8.50    3.40
   9  -3  -9    5.60    4.40
  -9  -3   9    2.60    4.40
  -9  -3   9    7.60    4.50
  -9   3   9    9.80    4.50
  -9   3   9    7.60    4.20
   9   3  -9    7.00    4.50
   9   3  -9    8.80    5.00
  -8  -3   9  162.88   10.10
   8  -3  -9  147.29    9.30
  -8  -3   9  142.69   10.00
   8  -3  -9  146.89    8.10
  -8   3   9  157.48    8.20
   8   3  -9  151.68   10.60
  -8   3   9  163.88    9.10
  -8   3   9  139.19   10.60
   8   3  -9  149.69    8.90
   8   3  -9  156.88    9.40
   8   3  -9  150.48    8.70
  -7  -3   9    4.90    4.40
  -7  -3   9    8.80    4.30
   7  -3  -9    4.70    3.20
   7   3  -9    4.90    3.50
   7   3  -9    4.30    3.90
   7   3  -9    7.50    4.00
  -7   3   9    5.70    3.60
   7   3  -9    5.20    4.90
   6  -3  -9   17.30    3.90
  -6  -3   9   15.70    4.90
  -6  -3   9   16.60    4.70
   6   3  -9   19.20    4.30
   6   3  -9   20.50    4.40
  -6   3   9   25.10    4.60
  -6   3   9   18.60    5.10
   6   3  -9   15.70    5.70
   6   3  -9   18.40    4.60
  -5  -3   9    3.60    3.60
   5  -3  -9    1.10    3.40
  -5  -3   9   -1.20    3.90
  -5   3   9    2.70    3.00
  -5   3   9    0.00    3.30
   5   3  -9    1.10    3.10
   5   3  -9   -3.20    2.70
   5   3  -9   -1.40    4.30
  -5   3   9    4.50    3.40
  -5   3   9    0.10    2.60
  -4  -3   9   35.30    6.00
  -4  -3   9   42.20    5.40
  -4  -3   9   41.80    5.20
   4  -3  -9   38.70    5.50
   4   3  -9   43.00    6.80
  -4   3   9   39.90    4.90
  -4   3   9   36.60    5.50
  -4   3   9   37.40    5.00
   4   3  -9   38.30    4.90
  -4   3   9   40.60    5.20
   4   3  -9   30.90    4.00
  -4   3   9   38.80    6.40
  -3  -3   9   -1.10    3.00
  -3  -3   9    2.20    3.30
   3  -3  -9    3.10    3.40
  -3  -3   9    2.70    4.10
  -3   3   9   -1.70    2.90
  -3   3   9    1.80    2.70
  -3   3   9    3.40    3.00
  -3   3   9    3.70    2.90
   3   3  -9    4.20    2.70
  -3   3   9    0.80    3.30
   3   3  -9    2.70    4.30
  -2  -3   9    2.40    3.30
  -2  -3   9   -0.50    3.50
  -2  -3   9   -0.30    2.80
   2   3  -9   -0.30    4.10
   2   3  -9   -0.20    2.40
   2   3  -9    1.10    2.60
  -2   3   9    0.10    2.90
  -2   3   9    3.20    3.00
  -2   3   9    5.40    3.30
  -2   3   9   -2.00    2.90
  -2   3   9    3.50    3.80
  -1  -3   9  204.98    9.70
  -1  -3   9  192.58    8.40
  -1  -3   9  174.48   10.70
  -1   3   9  198.98   10.60
  -1   3   9  189.38    9.30
   1   3  -9  185.08    8.80
  -1   3   9  179.98    9.60
   1   3  -9  198.48   11.00
  -1   3   9  189.88    9.20
  -1   3   9  189.38    9.50
  -1   3   9  198.88    9.60
   1   3  -9  185.88    7.90
   0  -3   9    6.00    4.30
   0  -3   9   13.10    4.20
   0  -3   9   12.00    3.20
   0   3  -9   11.10    4.90
   0   3   9    7.70    3.90
   0   3   9   11.00    4.10
   0   3  -9   14.80    3.60
   0   3   9    8.20    3.40
   0   3   9   10.70    4.00
   0   3   9   12.00    3.70
   0   3   9   10.30    4.30
   1  -3   9 1896.51   52.29
   1   3   9 1857.31   51.89
   1   3   9 1838.12   52.19
   1   3   9 1956.90   53.19
   1   3   9 1953.70   52.29
  -1   3  -9 1957.10   53.99
   1   3   9 1842.92   52.09
  -1   3  -9 1925.51   51.59
   1   3   9 1968.10   51.59
   2  -3   9 1156.28   34.90
   2  -3   9 1156.88   36.60
   2   3   9 1201.88   35.10
  -2   3  -9 1239.78   36.60
   2   3   9 1169.38   34.70
  -2   3  -9 1185.88   36.00
   2   3   9 1208.88   34.50
   2   3   9 1172.98   35.10
   2   3   9 1238.18   34.50
   3  -3   9  936.21   29.10
   3  -3   9  895.31   30.40
   3   3   9  964.00   28.70
   3   3   9  980.00   28.90
  -3   3  -9  990.30   30.60
   3   3   9  922.61   27.90
  -3   3  -9  939.81   28.40
   3   3   9  909.61   29.20
   3   3   9  937.01   29.70
  -4  -3  -9   34.60    5.90
   4  -3   9   46.20    6.60
   4  -3   9   25.90    5.50
  -4   3  -9   35.70    5.30
   4   3   9   34.20    5.30
   4   3   9   37.80    5.50
   4   3   9   35.30    5.30
   4   3   9   41.40    6.20
   4   3   9   38.20    6.50
  -4   3  -9   32.30    6.30
   5  -3   9   58.79    7.60
  -5  -3  -9   60.39    7.60
  -5   3  -9   59.89    8.40
   5   3   9   58.09    5.70
   5   3   9   59.39    8.50
  -6  -3  -9   13.40    5.00
   6  -3   9   25.40    6.00
   6   3   9   21.60    6.60
  -6   3  -9   20.50    5.90
  -7  -3  -9   50.39    7.10
   7  -3   9   67.09    8.50
   7   3   9   49.10    8.10
  -8  -3  -9  300.27   15.00
   8  -3   9  293.87   12.30
   8  -3   9  305.17   12.20
   8  -3   9  304.67   15.30
  -8   3  -9  301.77   15.20
   8   3   9  296.07   16.00
   9  -3   9   -2.00    3.80
  -9  -3  -9    4.00    4.70
   9  -3   9   13.20    4.30
   9  -3   9   -0.10    4.80
   9   3   9    2.90    6.80
  -9   3  -9    2.20    5.40
 -10  -3  -9   26.20    7.00
  10  -3   9   16.70    6.30
  10  -3   9   18.00    6.70
 -10   3  -9   14.30    6.20
  10   3   9   16.20    8.00
 -11  -3  -9   11.40    9.50
  11  -3   9   -5.50    5.10
 -11   3  -9    3.20    5.50
 -12  -3  -9   61.79    9.90
  12  -3   9   69.39    9.90
  12   3   9   34.50   10.30
 -12   3  -9   35.30    7.50
 -13  -4   9    9.80    7.20
  13  -4  -9   18.60    6.00
 -13   4   9   -1.20    5.80
 -13   4   9    1.70    4.20
 -12  -4   9    6.10    5.30
  12  -4  -9    8.50    6.70
  12  -4  -9    8.90    6.00
  12   4  -9   25.90    6.00
 -12   4   9    5.50    6.90
 -12   4   9    7.10    4.40
  12   4  -9   -1.20    5.90
 -11  -4   9    5.50    5.30
  11  -4  -9   -0.60    5.60
  11  -4  -9    1.80    3.60
  11   4  -9   11.30    5.40
 -11   4   9    1.90    5.20
  11   4  -9   -3.30    5.70
 -11   4   9   -2.20    4.00
  10  -4  -9  440.56   18.60
 -10  -4   9  402.06   18.40
 -10   4   9  397.56   15.80
  10   4  -9  408.76   17.70
 -10   4   9  408.16   20.70
  10   4  -9  415.86   18.30
   9  -4  -9   28.90    4.60
   9  -4  -9   41.90    8.90
  -9  -4   9   19.90    5.90
   9   4  -9   32.10    7.20
   9   4  -9   21.50    6.20
  -9   4   9   17.90    6.20
  -9   4   9   29.60    5.20
  -8  -4   9  111.19    9.10
   8  -4  -9  112.39    9.70
  -8   4   9  120.99    8.20
   8   4  -9  116.69    9.80
  -8   4   9   99.99   10.50
   8   4  -9  118.39   11.10
   7  -4  -9    7.20    4.70
  -7  -4   9    7.50    4.50
  -7   4   9   11.70    3.90
  -7   4   9    7.70    4.80
   7   4  -9    2.60    3.40
  -7   4   9    7.70    4.00
   7   4  -9    9.40    5.80
  -7   4   9   11.00    3.40
   7   4  -9    3.10    5.70
  -6  -4   9   46.10    6.50
   6  -4  -9   55.59    7.40
  -6   4   9   45.00    5.40
  -6   4   9   44.50    5.90
   6   4  -9   40.90    7.60
  -6   4   9   41.60    7.90
  -6   4   9   55.69    5.80
   5  -4  -9  265.67   12.70
  -5  -4   9  268.57   12.50
  -5  -4   9  256.87   11.60
   5   4  -9  267.17   14.30
   5   4  -9  254.37   11.00
  -5   4   9  257.17   11.00
  -5   4   9  255.47   11.50
   5   4  -9  270.17   12.40
  -5   4   9  246.98   14.50
  -5   4   9  279.77   11.30
   4  -4  -9    1.40    4.10
  -4  -4   9    2.30    3.40
  -4  -4   9   -0.30    3.70
  -4   4   9    4.40    3.50
   4   4  -9    1.70    4.90
   4   4  -9    0.10    2.60
   4   4  -9    5.00    3.40
  -4   4   9    4.70    3.10
  -4   4   9    1.30    2.90
  -4   4   9    5.80    4.70
  -3  -4   9   50.69    6.70
  -3  -4   9   42.10    5.50
   3  -4  -9   55.39    7.30
  -3   4   9   52.69    8.10
  -3   4   9   49.00    6.20
  -3   4   9   57.09    5.90
   3   4  -9   50.89    6.20
   3   4  -9   56.69    8.50
  -3   4   9   47.70    5.90
  -2  -4   9   55.59    7.00
  -2   4   9   43.00    5.70
  -2   4   9   45.00    5.80
   2   4  -9   46.00    5.90
   2   4  -9   38.00    6.80
  -2   4   9   45.90    7.60
  -2   4   9   49.00    5.70
  -1  -4   9   22.30    5.30
  -1   4   9   19.20    5.90
   1   4  -9   20.70    5.40
  -1   4   9   14.60    4.30
  -1   4   9   17.00    4.40
   1   4  -9   18.50    6.30
  -1   4   9   14.80    4.50
   0  -4   9    1.80    4.00
   0   4   9    0.50    3.40
   0   4   9    5.20    4.80
   0   4  -9   -0.50    4.70
   0   4   9    6.20    4.30
   0   4   9    0.30    3.30
   0   4   9   -2.60    3.60
   0   4   9    2.00    3.10
   1  -4   9    0.30    4.60
   1   4   9   -0.80    3.50
   1   4   9    1.30    3.00
   1   4   9    1.40    4.50
  -1   4  -9    2.30    5.10
   1   4   9    2.20    4.10
   1   4   9    0.60    3.40
   2  -4   9    1.70    4.40
   2   4   9    1.10    4.20
   2   4   9    0.20    4.10
  -2   4  -9    2.30    5.20
   2   4   9    4.50    2.90
   2   4   9   10.40    4.20
   3  -4   9   26.10    6.20
  -3   4  -9   24.50    6.30
   3   4   9   19.10    5.50
   3   4   9   21.60    5.70
   3   4   9   34.40    6.30
   3   4   9   20.90    6.70
   4  -4   9   57.69    8.00
  -4   4  -9   50.39    8.30
   4   4   9   51.39    7.70
   4   4   9   58.09    5.70
   4   4   9   41.40    6.60
   5  -4   9   42.10    7.40
  -5  -4  -9   33.80    6.80
  -5   4  -9   29.00    7.10
   5   4   9   37.10    4.90
   5   4   9   41.50    7.40
   5   4   9   27.30    5.70
   6  -4   9   70.79    9.20
  -6  -4  -9   65.89    8.70
  -6   4  -9   69.59   10.20
   6   4   9   60.99    8.80
   6   4   9   53.69    7.00
   6   4   9   77.09    6.10
   7  -4   9   -0.40    4.80
  -7  -4  -9    4.90    4.70
  -7   4  -9    1.60    6.20
   7   4   9   -4.40    6.10
   8  -4   9   38.40    7.90
  -8  -4  -9   22.10    6.30
  -8   4  -9    6.20    6.30
   8   4   9   22.20    7.60
  -9  -4  -9   79.59    9.70
   9  -4   9  100.29   17.80
  -9   4  -9   63.69    9.90
  10  -4   9    3.90    6.30
 -10  -4  -9   12.80    6.00
  10   4   9  -13.90    7.50
 -10   4  -9   -1.60    5.70
 -11  -4  -9  163.98   13.30
 -11   4  -9  132.09   14.30
 -10  -5   9  108.59    9.70
  10  -5  -9  120.09   11.70
  10   5  -9   75.69   10.80
 -10   5   9   71.09   10.80
  10   5  -9  129.69   11.40
   9  -5  -9   19.30    6.50
  -9  -5   9   23.30    6.00
   9   5  -9   17.60    7.00
  -9   5   9   11.70    7.10
   9   5  -9    8.30    6.40
  -8  -5   9   13.40    5.20
   8  -5  -9   25.10    6.70
  -8   5   9    2.90    5.50
   8   5  -9   22.80    7.00
   8   5  -9   11.10    6.00
   7  -5  -9    1.40    5.40
  -7  -5   9   -1.10    4.30
   7   5  -9    3.70    5.20
  -7   5   9   -3.50    5.50
   7   5  -9    3.40    6.10
   6  -5  -9    4.90    5.40
  -6  -5   9   10.20    4.60
   6   5  -9    5.00    3.10
   6   5  -9    1.20    6.10
  -6   5   9   -4.30    4.40
   5  -5  -9    6.90    5.20
   5   5  -9    4.60    6.40
  -5   5   9    0.30    5.40
  -4  -5   9   59.29    7.80
   4  -5  -9   63.49    8.60
   4   5  -9   49.99    8.60
  -4   5   9   42.50    8.40
  -3  -5   9   50.19    7.40
   3  -5  -9   42.70    7.50
   3   5  -9   41.70    8.50
  -3   5   9   45.30    8.50
  -2  -5   9   35.20    6.60
  -2   5   9   25.40    7.30
  -2   5   9   29.70    4.90
   2   5  -9   19.00    6.80
  -1  -5   9    2.80    4.40
  -1   5   9   -1.70    4.90
   1   5  -9    1.00    5.80
  -1   5   9   15.90    4.50
  -1   5   9    1.10    3.70
   0  -5   9   51.59    8.00
   0   5   9   75.79    6.50
   0   5  -9   45.70    8.40
   0   5   9   62.39    7.90
   0   5   9   52.19    6.40
   0   5   9   49.80    8.50
   1  -5   9   52.69    7.80
   1   5   9   46.10    7.10
   1   5   9   58.59    6.80
   1   5   9   40.50    8.10
  -1   5  -9   38.80    8.80
   2  -5   9    1.00    4.50
   2   5   9    2.30    4.00
  -2   5  -9    4.20    6.00
   2   5   9   -1.60    4.60
   2   5   9   -1.20    5.00
   3  -5   9   31.40    7.00
   3   5   9   33.50    7.20
   3   5   9   26.30    7.00
   3   5   9   37.40    6.40
  -3   5  -9   34.40    8.10
   4  -5   9   19.60    6.60
   4   5   9   12.20    6.10
  -4   5  -9    7.50    6.40
   4   5   9    9.80    5.10
   4   5   9   10.30    6.10
   5  -5   9  335.37   19.50
   5   5   9  286.67   14.90
   5   5   9  335.67   17.20
   6  -5   9    8.00    5.70
  -6   5  -9    7.00    7.30
   6   5   9   -1.10    5.10
   6   5   9   -1.10    8.50
   7  -5   9   19.70    6.90
   7   5   9   -4.90    5.00
  -7   5  -9    4.30    7.10
   7   5   9    7.00    7.00
  -8  -5  -9  112.39   13.30
  -8   5  -9   80.79   12.80
   5  -6  -9   31.10    7.50
   5   6  -9   12.60    6.90
   4  -6  -9   24.20    7.70
  -4  -6   9   23.70    6.20
  -4   6   9   16.50    8.00
   4   6  -9   25.60    8.30
  -3  -6   9   -2.10    4.40
   3   6  -9    4.70    6.60
  -3   6   9    1.20    6.00
  -2  -6   9   59.79    9.00
   2   6  -9   46.10    9.30
  -2   6   9   54.19   10.20
  -1  -6   9   -0.70    4.50
   1   6  -9   -7.40    6.20
  -1   6   9    6.70    5.10
  -1   6   9    2.20   11.40
   0  -6   9   90.89   10.50
   0   6   9   90.09   12.50
   0   6   9  116.29   10.50
   0   6  -9   90.79   14.20
   1  -6   9   92.29   10.70
   1   6   9   74.19   11.20
   1   6   9   96.99   10.90
   1   6   9   85.79    7.90
   2  -6   9   11.90    6.50
   2   6   9    2.60    6.00
   2   6   9   -0.80    4.20
   2   6   9   -8.50    5.70
 -17   0  10   83.29   10.30
  16   0 -10   60.89    9.50
 -16   0  10   55.09   11.60
 -15   0  10    5.10    4.70
  15   0 -10    1.20    5.70
 -14   0  10    8.00    5.30
  13   0 -10    3.60    5.10
 -13   0  10    6.20    4.90
  12   0 -10   78.69    8.80
 -12   0  10   69.69    8.40
 -12   0  10   79.39    7.20
 -11   0  10   21.10    4.50
 -11   0  10   23.70    7.10
  11   0 -10   20.30    5.10
 -10   0  10  185.98   10.80
  10   0 -10  191.38   10.80
  10   0 -10  198.78   10.90
 -10   0  10  190.38   11.00
   9   0 -10   18.10    4.70
   9   0 -10   20.50    4.80
  -9   0  10   29.80    5.60
  -9   0  10   23.80    4.70
  -8   0  10   55.69    6.30
   8   0 -10   55.49    6.50
  -8   0  10   53.59    5.80
   7   0 -10    1.70    3.00
   7   0 -10    2.50    3.10
  -7   0  10    1.10    2.90
  -7   0  10    1.20    2.20
   6   0 -10  108.69    6.90
   6   0 -10  113.09    7.60
  -6   0  10  101.29    6.80
  -6   0  10  106.29    7.00
  -5   0  10    6.40    3.00
   5   0 -10   10.70    3.50
  -5   0  10    8.40    3.10
   5   0 -10    4.80    2.80
   4   0 -10  115.99    7.40
  -4   0  10   97.79    6.60
  -3   0  10 1620.74   43.80
   3   0 -10 1588.64   43.70
  -3   0  10 1616.64   44.30
   3   0 -10 1633.64   44.50
  -2   0  10  157.48    8.10
  -2   0  10  161.38    8.00
   2   0 -10  144.69    8.30
   2   0 -10  150.28    7.50
   1   0 -10   98.19    7.20
  -1   0  10   95.39    6.40
   1   0 -10  103.69    6.20
  -1   0  10  110.69    6.80
   0   0  10   33.40    4.60
   0   0  10   39.60    5.10
   0   0  10   28.30    4.30
   0   0 -10   43.90    5.60
   1   0  10    8.40    3.40
   1   0  10   15.60    3.80
  -1   0 -10   12.30    3.50
   1   0  10   10.00    3.70
   2   0  10   -2.90    2.70
   2   0  10   -1.50    2.70
   2   0  10    0.90    2.80
   2   0  10   -1.70    2.70
  -2   0 -10    0.10    2.50
   3   0  10  203.38    9.80
   3   0  10  193.78    8.80
   3   0  10  207.18    9.60
   3   0  10  191.08    8.90
  -3   0 -10  199.08   10.00
  -3   0 -10  175.38    8.10
   4   0  10  672.53   21.10
  -4   0 -10  677.33   20.80
   4   0  10  677.03   22.00
   4   0  10  687.43   20.60
  -5   0 -10  422.76   14.90
  -5   0 -10  409.76   14.10
   5   0  10  416.76   15.90
   5   0  10  416.66   15.40
   5   0  10  397.96   14.00
  -5   0 -10  413.66   15.70
   6   0  10  703.93   21.70
  -6   0 -10  717.23   21.40
  -6   0 -10  670.73   22.40
   6   0  10  742.53   23.40
  -6   0 -10  717.83   23.70
   6   0  10  730.13   24.00
  -7   0 -10    0.50    3.70
  -7   0 -10   -2.50    3.60
  -7   0 -10    3.70    3.10
   7   0  10   -0.90    5.00
   7   0  10   -2.60    4.10
  -8   0 -10   33.00    6.40
   8   0  10   29.10    6.60
  -9   0 -10    3.30    4.40
   9   0  10   10.60    5.90
  10   0  10   38.70    7.80
 -10   0 -10   36.00    7.20
  11   0  10   64.19    8.90
 -11   0 -10   53.49    8.10
 -12   0 -10   86.59    9.60
  12   0  10   84.39   10.50
 -13   0 -10   96.99   10.50
  13   0  10   76.69   10.60
 -14   0 -10   77.59   10.30
  14   0  10   65.99   10.30
 -17   1  10   82.79   10.50
  17   1 -10  120.09    9.20
  17   1 -10  101.89   11.00
 -17   1  10   64.89    9.70
 -16  -1  10   19.40    6.10
 -16   1  10   30.10    7.00
  16   1 -10   53.19    8.60
 -16   1  10   29.80    7.20
 -15  -1  10   -0.40    4.20
 -15   1  10    3.30    4.40
  15   1 -10  -12.70   11.90
 -15   1  10    7.00    5.50
 -14  -1  10    3.70    4.60
  14   1 -10    3.10    5.60
 -14   1  10    3.30    4.80
 -13  -1  10   55.89    7.40
  13  -1 -10   69.19    9.30
 -13  -1  10   69.29    8.80
  13   1 -10   63.39    8.70
 -13   1  10   70.79    8.60
  12  -1 -10  241.68   15.40
 -12  -1  10  206.88   12.70
  12   1 -10  211.98   12.30
 -12   1  10  191.88   12.00
 -11  -1  10   32.90    5.60
  11  -1 -10   30.00    5.70
 -11  -1  10   23.70    5.70
 -11   1  10   31.30    6.10
  11   1 -10   26.10    5.50
 -11   1  10   26.00    6.70
  10  -1 -10   48.90    7.20
  10  -1 -10   39.10    6.00
 -10  -1  10   49.60    6.90
 -10   1  10   43.70    6.50
 -10   1  10   51.79    7.00
  10   1 -10   48.90    6.80
  -9  -1  10  519.95   19.10
   9  -1 -10  530.15   18.90
  -9  -1  10  559.54   19.70
   9  -1 -10  554.84   20.20
   9   1 -10  542.85   19.40
  -9   1  10  487.75   19.10
   9   1 -10  530.25   19.30
  -9   1  10  543.05   19.30
   8  -1 -10   21.40    4.40
  -8  -1  10   15.70    4.50
   8  -1 -10   21.80    4.80
  -8  -1  10   22.00    4.90
  -8   1  10   25.20    4.90
   8   1 -10   24.20    5.10
   8   1 -10   25.20    4.70
  -7  -1  10    1.10    3.30
   7  -1 -10    0.90    2.90
  -7  -1  10    0.30    3.10
   7  -1 -10   -2.20    3.00
   7   1 -10    2.50    3.30
   7   1 -10    1.30    3.50
  -7   1  10    2.90    3.00
  -7   1  10    1.00    3.30
  -6  -1  10   13.40    4.20
   6  -1 -10   20.10    4.00
  -6  -1  10   21.50    4.30
   6  -1 -10   12.60    3.40
  -6   1  10   19.40    4.10
  -6   1  10   14.40    3.90
   6   1 -10   21.30    4.70
   6   1 -10   15.40    3.80
   5  -1 -10   89.39    6.00
  -5  -1  10   90.19    6.50
   5  -1 -10   88.29    6.60
  -5  -1  10   90.19    7.00
  -5   1  10   82.99    6.60
  -5   1  10   86.79    6.40
   5   1 -10   88.69    6.20
   5   1 -10   89.69    7.10
  -4  -1  10   65.29    5.70
   4  -1 -10   67.49    5.20
  -4  -1  10   69.59    6.20
   4  -1 -10   60.89    5.70
   4   1 -10   61.39    5.30
   4   1 -10   59.19    6.30
  -4   1  10   69.29    5.70
  -4   1  10   57.99    5.70
   3  -1 -10  225.28   10.30
   3  -1 -10  221.58    9.40
  -3  -1  10  229.38    9.60
  -3  -1  10  217.98   10.20
  -3   1  10  223.68   10.10
  -3   1  10  223.18    9.80
   3   1 -10  214.58   10.30
   3   1 -10  215.48    9.20
  -2  -1  10   35.60    4.50
   2  -1 -10   30.40    4.50
  -2  -1  10   36.60    5.40
   2  -1 -10   31.40    4.70
   2   1 -10   27.80    4.00
  -2   1  10   25.10    4.30
   2   1 -10   31.20    4.80
  -2   1  10   33.30    4.60
  -1  -1  10   55.29    5.10
  -1  -1  10   57.39    5.80
   1  -1 -10   52.39    5.40
  -1   1  10   53.79    5.00
  -1   1  10   51.19    5.30
   1   1 -10   55.89    5.90
   1   1 -10   52.39    4.70
  -1   1  10   51.29    5.30
   0  -1  10  245.68   10.70
   0  -1  10  241.88   10.00
   0  -1 -10  251.87   10.40
   0   1  10  246.28   10.20
   0   1  10  257.27   10.70
   0   1 -10  242.98   10.80
   0   1  10  226.68   10.30
   1  -1  10   39.60    4.80
   1  -1  10   43.20    5.60
  -1  -1 -10   44.80    4.90
   1  -1  10   44.40    4.90
   1   1  10   42.00    5.30
   1   1  10   45.70    5.30
   1   1  10   36.80    4.30
  -1   1 -10   40.70    5.60
   2  -1  10  201.78    9.60
  -2  -1 -10  192.28    7.80
   2  -1  10  192.28    9.10
   2  -1  10  207.28    9.30
   2   1  10  188.08    9.70
   2   1  10  211.88   10.40
  -2   1 -10  204.78    8.80
  -2   1 -10  204.38    9.70
   2   1  10  200.28    9.70
   2   1  10  188.38    8.40
   3  -1  10  114.39    7.20
   3  -1  10  107.69    7.30
   3  -1  10  116.19    7.40
  -3  -1 -10  113.89    6.60
   3  -1  10  108.79    6.70
   3   1  10  119.09    7.90
   3   1  10  108.39    6.30
  -3   1 -10  115.59    7.60
   3   1  10  112.19    7.70
  -4  -1 -10   -0.80    2.60
  -4  -1 -10   -1.80    2.50
   4  -1  10   -1.10    3.30
   4  -1  10    1.30    3.40
   4  -1  10    4.30    3.40
   4  -1  10    1.50    3.20
  -4  -1 -10    3.80    3.20
  -4   1 -10    3.70    3.50
   4   1  10    4.50    3.80
   4   1  10    0.70    4.40
  -4   1 -10    3.30    3.50
   5  -1  10   24.40    4.90
  -5  -1 -10   16.40    3.10
   5  -1  10   19.50    4.40
   5  -1  10   14.70    4.20
  -5  -1 -10   16.30    4.90
  -5  -1 -10   20.90    4.00
  -5   1 -10   19.30    4.60
   5   1  10   26.80    5.90
  -5   1 -10   20.10    4.80
   5   1  10   18.00    4.60
   5   1  10   23.00    3.70
  -6  -1 -10    4.10    3.90
   6  -1  10    7.50    4.40
  -6  -1 -10   11.00    2.80
   6  -1  10    2.90    3.60
   6  -1  10    1.70    3.70
   6   1  10    8.30    5.20
  -6   1 -10    4.80    3.80
   6   1  10    7.00    4.00
   6   1  10    7.30    3.10
  -6   1 -10    7.60    4.10
  -7  -1 -10    0.50    3.90
   7  -1  10    2.90    4.60
   7  -1  10    7.50    4.00
  -7  -1 -10    2.90    3.60
   7  -1  10    5.70    4.80
  -7   1 -10    1.00    4.20
  -7   1 -10    5.40    4.20
  -7   1 -10    3.30    3.90
   7   1  10    6.40    5.70
   8  -1  10    1.80    3.80
  -8  -1 -10    8.30    4.80
   8  -1  10    4.20    8.20
   8  -1  10    2.60    4.50
  -8   1 -10    2.60    4.30
  -8   1 -10    4.10    3.90
   8   1  10    0.20    6.10
   9  -1  10   51.39    7.10
   9  -1  10   56.39    8.00
  -9  -1 -10   53.29    7.90
  -9   1 -10   53.69    7.40
  -9   1 -10   44.50    6.70
   9   1  10   54.19    8.40
 -10  -1 -10  190.58   12.50
  10  -1  10  189.78   12.40
  10  -1  10  173.48   10.10
 -10   1 -10  198.58   12.10
 -10   1 -10  192.38    9.80
  10   1  10  205.18   13.60
  11  -1  10  124.39   11.00
 -11  -1 -10   98.19   10.30
 -11   1 -10   94.69    9.70
 -11   1 -10  112.09    7.60
  11   1  10   91.09   11.60
 -12  -1 -10  371.16   18.30
  12  -1  10  368.86   17.80
  12   1  10  377.46   19.00
 -12   1 -10  379.46   17.70
  13  -1  10    6.40    5.80
 -13  -1 -10    9.30    5.60
 -13   1 -10    5.20    4.60
  13   1  10    3.90    6.70
 -14  -1 -10   30.20    9.50
 -14   1 -10   47.10    9.50
 -16  -2  10  132.89   12.20
 -16   2  10  152.18   12.90
 -16   2  10  138.79   11.60
  16   2 -10  131.79   11.60
 -15  -2  10   23.50    6.60
  15   2 -10   32.50    7.40
 -15   2  10   33.60    7.40
 -15   2  10   37.30    7.30
 -14  -2  10    2.00    4.10
 -14   2  10    4.30    5.10
 -14   2  10   -1.00    4.00
  14   2 -10   12.20    5.70
 -13  -2  10    6.10    4.70
 -13  -2  10    7.90    5.20
  13   2 -10   16.60    5.40
 -13   2  10    3.20    4.60
 -13   2  10    4.60    4.30
 -12  -2  10    2.90    4.20
 -12  -2  10    3.40    4.50
 -12   2  10   -2.80    3.80
  12   2 -10    6.60    4.80
 -12   2  10   -1.10    4.20
 -11  -2  10    8.80    5.00
 -11   2  10    4.30    4.30
  11   2 -10    6.80    4.60
 -10  -2  10    1.80    3.90
  10  -2 -10    1.10    3.50
 -10  -2  10   -0.70    3.80
  10   2 -10   -0.30    4.20
 -10   2  10    3.50    4.20
  -9  -2  10   48.00    7.00
  -9  -2  10   43.90    6.70
   9  -2 -10   44.00    6.60
   9  -2 -10   36.00    5.50
   9   2 -10   49.60    7.00
  -9   2  10   50.29    6.70
   8  -2 -10  258.57   11.60
  -8  -2  10  272.67   12.80
   8  -2 -10  257.27   13.40
  -8   2  10  284.47   12.30
   8   2 -10  271.87   13.10
   8   2 -10  275.47   12.60
  -8   2  10  242.68   12.50
  -7  -2  10  430.56   18.00
   7  -2 -10  409.66   16.90
  -7  -2  10  414.36   16.00
   7  -2 -10  395.16   14.70
  -7   2  10  383.06   16.10
  -7   2  10  410.66   15.40
   7   2 -10  393.16   16.10
  -6  -2  10  458.95   17.00
  -6  -2  10  462.45   16.40
   6  -2 -10  420.06   15.30
   6  -2 -10  446.46   17.50
   6   2 -10  441.16   16.80
   6   2 -10  446.36   15.90
  -6   2  10  458.05   16.00
  -6   2  10  399.56   16.50
   5  -2 -10   11.40    3.40
   5  -2 -10    7.90    3.60
  -5  -2  10   19.90    4.30
  -5  -2  10   11.20    4.30
   5   2 -10   13.90    4.40
  -5   2  10   13.40    3.80
   5   2 -10   13.20    3.60
  -5   2  10   18.30    5.70
  -4  -2  10    3.60    3.60
   4  -2 -10    4.00    3.00
   4  -2 -10    2.30    2.80
  -4  -2  10    8.40    3.30
  -4   2  10    3.70    3.10
  -4   2  10    6.80    3.20
   4   2 -10    3.70    3.70
   4   2 -10    6.60    3.00
  -3  -2  10   72.29    5.70
  -3  -2  10   69.99    6.90
   3  -2 -10   64.19    6.10
   3   2 -10   61.89    7.10
   3   2 -10   65.19    5.30
  -3   2  10   67.79    6.10
  -3   2  10   64.59    5.90
   2  -2 -10   17.90    3.90
  -2  -2  10   17.70    4.20
  -2  -2  10   23.40    4.00
  -2   2  10   23.30    4.50
  -2   2  10   20.60    3.90
   2   2 -10   20.90    3.60
   2   2 -10   22.20    4.80
  -2   2  10   19.10    3.90
  -1  -2  10    1.00    3.30
   1  -2 -10    1.20    2.50
  -1  -2  10    4.20    2.80
  -1  -2  10    2.40    2.90
  -1   2  10    7.10    3.60
   1   2 -10    2.50    2.40
   1   2 -10    0.10    3.50
  -1   2  10    2.50    3.00
  -1   2  10    1.30    3.00
   0  -2 -10   -0.40    2.50
   0  -2  10    4.60    2.80
   0  -2  10    4.30    2.80
   0  -2  10    2.70    3.40
   0   2  10   -0.10    2.40
   0   2 -10    4.00    3.70
   0   2  10    1.30    3.50
   0   2  10    3.00    2.40
   0   2  10    0.50    3.00
   1  -2  10    7.30    3.20
  -1  -2 -10   -0.30    2.40
   1  -2  10    2.40    2.90
   1  -2  10    3.40    2.90
   1  -2  10    0.40    3.50
   1   2  10    7.50    2.60
  -1   2 -10    5.20    3.70
  -1   2 -10    3.80    1.60
   1   2  10   -0.70    3.50
   1   2  10    2.60    2.70
   1   2  10    9.50    3.50
   1   2  10    1.40    3.30
  -2  -2 -10  308.57   12.00
   2  -2  10  306.37   11.70
   2  -2  10  313.87   13.50
   2  -2  10  313.37   11.60
   2  -2  10  295.67   11.90
   2   2  10  314.97   12.00
   2   2  10  289.07   11.50
  -2   2 -10  313.17   11.80
   2   2  10  301.77   13.00
  -2   2 -10  307.67   13.40
   2   2  10  324.27   13.20
   2   2  10  303.97   12.00
   3  -2  10  129.59    8.10
   3  -2  10  133.69    9.10
   3  -2  10  140.69    7.90
  -3  -2 -10  139.69    7.50
   3  -2  10  139.39    7.60
   3   2  10  136.49   10.50
   3   2  10  147.49    9.00
   3   2  10  127.89    7.30
  -3   2 -10  140.09    9.20
  -3   2 -10  135.29    8.00
   4  -2  10    7.20    3.90
   4  -2  10    2.20    3.50
   4  -2  10    5.20    3.60
  -4  -2 -10    0.30    3.70
   4  -2  10    3.30    3.60
  -4  -2 -10    1.20    2.70
  -4   2 -10   -3.50    3.40
  -4   2 -10    3.50    3.70
   4   2  10    4.70    4.60
   4   2  10    1.80    2.70
   4   2  10    2.80    3.70
   5  -2  10    6.30    4.00
   5  -2  10    6.00    4.20
  -5  -2 -10    8.30    3.80
  -5  -2 -10    8.80    4.60
   5  -2  10   11.00    4.10
   5  -2  10    6.30    4.20
   5   2  10    5.70    4.30
  -5   2 -10    6.10    4.40
   5   2  10   11.00    3.60
   5   2  10   13.60    5.60
  -5   2 -10   10.70    4.70
  -6  -2 -10    2.50    3.10
   6  -2  10   -3.50    6.90
   6  -2  10   -1.60    4.00
   6  -2  10   -3.20    3.70
   6  -2  10    9.00    4.30
  -6  -2 -10    5.40    5.00
  -6   2 -10    2.20    4.10
  -6   2 -10    3.10    4.50
   6   2  10    0.20    5.70
  -7  -2 -10   49.40    7.40
   7  -2  10   60.69    7.20
   7  -2  10   32.00    7.00
   7   2  10   48.80    8.70
  -7   2 -10   42.90    6.50
   8  -2  10   77.59    8.50
   8  -2  10   75.29    7.70
  -8  -2 -10   64.09    7.90
   8  -2  10   69.99    8.40
   8   2  10   87.69   10.30
  -8   2 -10   63.29    8.00
   9  -2  10   84.49    8.70
  -9  -2 -10   93.99    9.20
   9  -2  10   91.99    8.40
   9  -2  10   73.89    9.10
  -9   2 -10   87.59    8.60
   9   2  10   87.89   12.00
  -9   2 -10   89.79    7.90
  10  -2  10  183.08   11.30
  10  -2  10  177.98   12.00
 -10  -2 -10  194.68   12.80
  10   2  10  196.58   14.60
 -10   2 -10  186.58   13.30
 -10   2 -10  188.98   11.20
  11  -2  10    3.50    4.20
  11  -2  10    7.20    5.20
 -11  -2 -10    6.90    4.90
 -11   2 -10    0.80    4.70
  11   2  10    2.90    7.20
 -11   2 -10    1.90    4.50
  12  -2  10    2.80    4.20
 -12  -2 -10    7.90    5.20
  12  -2  10   12.20    5.70
 -12   2 -10    5.40    5.00
  12   2  10   -5.90    7.70
 -12   2 -10    9.20    5.20
 -13  -2 -10   34.30    7.70
 -13   2 -10   70.69    8.50
  13   2  10   51.99   10.40
 -13   2 -10   50.99    7.90
 -15  -3  10    9.80    5.50
 -15   3  10    7.40    4.80
 -15   3  10    6.50    6.30
  15   3 -10    7.90    6.50
 -14  -3  10   84.19   10.30
  14  -3 -10  100.29   10.80
 -14   3  10   78.79    9.10
  14   3 -10   70.69    9.40
 -14   3  10   88.29   11.80
 -13  -3  10    4.40    4.90
  13   3 -10    7.50    5.20
 -13   3  10    3.30    4.60
  13   3 -10   -2.60    5.70
 -13   3  10    5.20    5.40
 -12  -3  10   22.60    5.90
 -12   3  10   27.90    6.80
 -12   3  10   27.50    6.30
  12   3 -10   38.70   11.60
 -11  -3  10   42.80    7.20
  11   3 -10   50.89    6.00
  11   3 -10   39.50    6.80
 -11   3  10   40.10    7.90
 -11   3  10   52.39    7.30
  11   3 -10   47.40    9.50
 -10  -3  10   16.00    5.60
  10  -3 -10   11.50    3.80
  10   3 -10    6.60    3.70
  10   3 -10    9.90    5.40
  10   3 -10   13.20    5.00
 -10   3  10    2.00    4.20
 -10   3  10    8.20    5.20
   9  -3 -10    4.40    3.30
  -9  -3  10    3.60    4.60
   9   3 -10    5.60    4.50
   9   3 -10    8.10    5.10
  -9   3  10    6.90    4.40
  -9   3  10    8.70    4.70
  -8  -3  10    3.90    4.20
  -8  -3  10    3.30    4.80
   8  -3 -10    5.00    3.80
   8   3 -10    5.20    4.20
   8   3 -10    3.00    4.70
  -8   3  10    8.70    5.30
   8   3 -10    8.60    4.40
   8   3 -10   10.80    3.80
  -8   3  10    7.90    4.20
  -7  -3  10   -1.00    3.90
  -7  -3  10    2.90    4.00
   7  -3 -10    5.00    3.00
   7   3 -10    3.50    3.50
   7   3 -10    1.00    4.70
  -7   3  10    5.50    4.70
   7   3 -10    0.80    3.80
  -7   3  10    5.50    3.90
   7   3 -10   -0.80    3.30
  -6  -3  10    9.10    4.50
  -6  -3  10   11.10    4.80
   6  -3 -10   11.30    3.80
  -6   3  10    7.10    6.90
   6   3 -10   12.40    4.30
   6   3 -10    6.70    3.50
   6   3 -10    7.40    5.40
   6   3 -10   14.10    4.00
  -6   3  10   10.10    4.10
  -5  -3  10  336.47   13.20
   5  -3 -10  318.67   12.30
  -5  -3  10  303.87   14.50
   5   3 -10  311.47   12.20
   5   3 -10  310.77   14.90
  -5   3  10  321.27   12.80
   5   3 -10  321.37   12.60
  -5   3  10  315.27   15.10
  -4  -3  10    5.80    4.50
  -4  -3  10   11.70    3.90
   4  -3 -10    8.60    3.60
  -4  -3  10   12.50    3.80
  -4   3  10    9.10    3.70
   4   3 -10    8.00    3.10
   4   3 -10   12.20    3.50
   4   3 -10    9.80    5.30
  -4   3  10   10.90    3.60
  -4   3  10    9.90    4.50
  -4   3  10   10.80    3.50
  -3  -3  10   64.09    5.90
  -3  -3  10   58.99    7.60
  -3  -3  10   55.99    6.00
  -3   3  10   51.09    5.90
  -3   3  10   58.29    6.20
  -3   3  10   49.30    6.20
   3   3 -10   59.79    5.30
  -3   3  10   56.69    6.90
   3   3 -10   51.49    5.40
   3   3 -10   58.59    8.00
  -2  -3  10   32.90    5.00
  -2  -3  10   24.70    5.20
  -2  -3  10   24.80    4.30
  -2   3  10   21.30    4.30
  -2   3  10   21.90    4.70
  -2   3  10   28.00    4.50
   2   3 -10   20.80    5.40
  -2   3  10   18.60    4.20
  -2   3  10   19.40    4.50
   2   3 -10   27.40    3.30
  -1  -3  10  173.98   10.80
  -1  -3  10  178.48    9.50
  -1  -3  10  169.38    8.20
  -1   3  10  181.78    9.00
  -1   3  10  181.68   10.40
   1   3 -10  175.28   11.00
  -1   3  10  171.18    9.00
  -1   3  10  181.98    9.60
  -1   3  10  202.08   15.20
   1   3 -10  182.08    8.10
  -1   3  10  163.78    9.40
   0  -3  10 1651.03   48.90
   0  -3  10 1733.13   45.20
   0  -3  10 1696.43   46.90
   0   3  10 1721.33   47.20
   0   3 -10 1691.83   46.10
   0   3  10 1662.53   46.50
   0   3  10 1625.14   47.30
   0   3  10 1741.03   48.30
   0   3  10 1730.53   46.00
   0   3  10 1661.83   47.20
   1  -3  10 1080.69   32.20
   1  -3  10 1017.00   33.80
   1  -3  10 1093.79   30.30
  -1   3 -10 1083.59   33.80
   1   3  10 1113.89   33.00
   1   3  10 1047.00   31.70
  -1   3 -10 1058.59   31.20
   1   3  10 1115.79   32.50
   1   3  10 1119.19   31.50
   1   3  10 1075.99   32.20
   2  -3  10 2266.47   62.19
   2  -3  10 2433.96   68.59
   2  -3  10 2302.87   59.99
   2  -3  10 2318.97   61.99
   2   3  10 2315.67   64.19
   2   3  10 2358.86   61.69
  -2   3 -10 2343.37   63.89
   2   3  10 2332.57   62.59
   2   3  10 2313.57   62.59
   2   3  10 2200.78   62.49
   2   3  10 2227.68   61.69
  -2   3 -10 2183.58   62.89
   3  -3  10  125.69    9.10
   3  -3  10  148.39    8.00
   3  -3  10  153.38    7.70
   3   3  10  135.59    8.30
   3   3  10  140.29    9.60
   3   3  10  136.69    8.60
   3   3  10  142.09    9.00
  -3   3 -10  139.59    8.60
  -3   3 -10  156.68   10.80
   3   3  10  128.39    9.40
  -4  -3 -10  495.15   18.90
   4  -3  10  503.55   18.70
  -4   3 -10  527.25   20.00
   4   3  10  490.75   18.40
  -4   3 -10  550.34   20.20
   4   3  10  483.65   16.80
   4   3  10  458.75   17.80
   4   3  10  461.55   17.20
  -5  -3 -10   22.40    5.70
  -5   3 -10   17.60    9.10
   5   3  10   24.80    4.00
   5   3  10   23.90    6.30
   5   3  10   21.40    4.50
  -6  -3 -10    2.20    4.30
   6  -3  10   13.30    4.10
   6  -3  10   12.10    3.90
   6  -3  10   11.20    5.20
   6   3  10    7.60    6.10
  -6   3 -10    9.40    6.00
   7  -3  10    1.50    3.70
   7  -3  10    8.70    5.20
   7  -3  10   13.90    3.90
  -7  -3 -10    4.70    4.60
  -7   3 -10    3.40    5.50
   7   3  10    7.70    6.30
   8  -3  10   73.99    7.20
   8  -3  10   73.19    9.10
  -8  -3 -10   66.49    8.60
   8  -3  10   70.39    7.10
  -8   3 -10   68.39    9.00
   8   3  10   66.29    9.80
   9  -3  10   10.40    7.30
   9  -3  10   -3.10    3.90
  -9  -3 -10   -1.30    4.10
   9  -3  10    1.10    5.20
   9   3  10   -7.20    6.70
  -9   3 -10   -5.10    4.80
 -10  -3 -10    4.00    4.70
  10  -3  10   11.60    5.00
  10  -3  10    7.50    5.90
  10  -3  10   -2.10    4.50
 -10   3 -10    3.90    5.30
  10   3  10    9.60    7.90
 -11  -3 -10    9.60    5.50
  11  -3  10    8.70    6.00
  11   3  10   11.50    8.70
 -11   3 -10    2.70    5.40
 -12   3 -10   30.80    7.10
  12   3  10   33.40   11.80
 -13  -4  10   13.60    6.10
  13  -4 -10   27.70    6.60
  13   4 -10    4.10    6.70
 -13   4  10    2.00    4.30
 -13   4  10    1.00    6.50
  12  -4 -10    9.20    6.30
 -12  -4  10    5.20    5.40
 -12   4  10    3.90    6.00
 -12   4  10   -6.80    5.00
  12   4 -10  -12.90    5.30
  11  -4 -10  336.07   15.60
 -11  -4  10  319.57   16.60
  11  -4 -10  346.27   16.90
 -11   4  10  309.07   14.50
  11   4 -10  285.87   15.40
  11   4 -10  353.26   17.10
 -11   4  10  385.56   28.80
  10  -4 -10  335.27   15.70
 -10  -4  10  311.87   16.00
  10  -4 -10  296.87   12.90
 -10   4  10  293.87   14.00
  10   4 -10  354.36   16.70
  10   4 -10  305.57   15.30
 -10   4  10  289.27   17.70
  -9  -4  10  707.53   25.70
   9  -4 -10  712.13   23.20
  -9   4  10  743.93   24.10
  -9   4  10  723.23   29.00
   9   4 -10  745.43   26.80
   9   4 -10  754.22   24.80
  -8  -4  10   21.70    9.80
   8  -4 -10   20.50    5.70
   8   4 -10   26.80    6.80
   8   4 -10   27.20    6.50
  -8   4  10   21.00    7.00
  -8   4  10   24.00    5.20
   7  -4 -10    2.70    4.70
  -7  -4  10    5.40    4.30
  -7   4  10    1.20    3.80
   7   4 -10    2.60    3.50
   7   4 -10    1.40    5.70
  -7   4  10   12.20    3.60
  -7   4  10    9.60    3.50
  -7   4  10    2.40    4.80
   7   4 -10    3.00    5.70
  -6  -4  10   27.10    5.30
   6  -4 -10   36.10    6.30
  -6   4  10   46.50    5.90
  -6   4  10   32.30    7.10
  -6   4  10   41.70    5.40
   6   4 -10   29.90    6.90
  -6   4  10   34.70    5.00
   6   4 -10   31.80    5.00
   5  -4 -10   18.00    5.20
  -5  -4  10   18.90    4.80
  -5  -4  10   20.60    5.10
  -5   4  10   20.80    6.40
   5   4 -10   19.40    6.20
  -5   4  10   25.30    4.30
   5   4 -10   30.20    5.20
   5   4 -10   15.10    3.80
  -5   4  10   20.90    4.30
  -5   4  10   23.40    4.60
  -4  -4  10   42.30    6.10
   4  -4 -10   37.30    6.10
  -4  -4  10   26.70    5.00
  -4   4  10   34.40    7.20
   4   4 -10   35.30    5.30
  -4   4  10   39.40    5.50
   4   4 -10   32.80    4.40
  -4   4  10   33.40    5.10
  -4   4  10   34.50    5.00
   4   4 -10   29.30    6.80
  -3  -4  10    7.40    3.70
  -3  -4  10    6.20    4.10
   3  -4 -10    7.50    4.50
   3   4 -10    8.80    5.30
  -3   4  10    9.10    4.00
  -3   4  10    7.50    3.50
   3   4 -10    6.70    3.70
  -3   4  10    7.40    3.60
  -3   4  10    9.00    5.30
   3   4 -10    6.90    3.00
  -2  -4  10    4.20    4.30
  -2   4  10    3.30    3.40
  -2   4  10    0.80    4.30
   2   4 -10   -0.90    4.80
  -2   4  10    3.80    3.40
   2   4 -10    2.80    3.90
  -2   4  10   -0.60    3.50
  -1  -4  10   25.50    5.70
  -1   4  10   28.70    5.00
  -1   4  10   18.00    5.30
   1   4 -10   22.20    6.70
  -1   4  10   28.30    5.30
  -1   4  10   30.70    5.70
   0  -4  10    1.40    4.10
   0   4  10    1.40    3.50
   0   4  10   -0.60    3.90
   0   4  10    3.20    4.00
   0   4  10    0.70    3.70
   0   4 -10    2.50    5.10
   0   4  10    2.30    3.80
   1  -4  10   58.09    9.10
   1   4  10   39.70    6.60
  -1   4 -10   32.80    6.80
   1   4  10   58.49    7.00
   1   4  10   30.00    5.20
   1   4  10   38.40    6.20
   1   4  10   49.20    6.50
   2  -4  10    0.70    4.40
  -2   4 -10    1.30    5.60
   2   4  10    1.70    4.40
   2   4  10    9.00    3.30
   2   4  10    1.40    4.20
   2   4  10    0.90    5.00
   3  -4  10    0.90    4.50
  -3   4 -10    2.50    5.60
   3   4  10    1.50    4.20
   3   4  10   -0.40    5.00
   3   4  10    4.80    2.90
   4  -4  10   45.70    7.70
   4   4  10   24.00    6.30
  -4   4 -10   26.50    6.80
   4   4  10   24.60    4.60
   4   4  10   30.80    6.00
   5  -4  10    8.50    5.60
  -5  -4 -10    8.10    5.40
   5   4  10   14.50    5.20
  -5   4 -10   14.60    6.20
   5   4  10    8.70    5.80
   6  -4  10   -3.80    4.70
  -6  -4 -10    5.20    4.80
   6   4  10   -3.00    5.50
   6   4  10   -0.10    4.30
  -6   4 -10    0.90    5.90
   7  -4  10   10.40    5.70
  -7  -4 -10   11.30    5.50
  -7   4 -10   -1.10    6.10
   7   4  10    0.90    6.10
  -8  -4 -10   28.50    6.80
   8  -4  10   36.80    8.70
  -8   4 -10   23.90    7.30
   8   4  10   31.80    8.40
  -9  -4 -10   20.90    7.20
   9  -4  10   11.40    6.30
   9   4  10    7.80    8.10
  -9   4 -10   16.70    6.80
 -10  -4 -10   34.30    7.60
  10  -4  10   60.89   12.20
 -10   4 -10   36.30    8.20
  10   4  10   17.50    9.40
 -10  -5  10   88.39    9.60
  10  -5 -10  100.59   11.20
  10   5 -10   95.29   10.70
  10   5 -10   63.29    9.30
   9  -5 -10   32.40    7.10
  -9  -5  10   22.90    6.10
   9   5 -10   20.00    7.20
   9   5 -10   18.80    7.10
  -9   5  10   14.40    7.00
   8  -5 -10   23.30    6.70
  -8  -5  10   22.80    6.20
  -8   5  10   14.80    6.90
   8   5 -10   13.90    6.20
   8   5 -10   16.00    6.80
   7  -5 -10   15.40    6.60
  -7  -5  10   13.90    5.40
   7   5 -10   16.70    7.10
   7   5 -10   19.10    6.10
  -7   5  10   12.30    8.40
   6  -5 -10   19.80    6.10
  -6  -5  10   23.00    5.30
  -6   5  10   17.20    6.90
   6   5 -10   15.80    7.30
   6   5 -10   18.20    3.90
   5  -5 -10   74.09    9.10
   5   5 -10   55.89    8.70
  -5   5  10   53.99    8.50
   4  -5 -10  108.69   10.30
  -4  -5  10  115.99    9.50
  -4   5  10  101.49    7.40
  -4   5  10   90.89   10.90
   4   5 -10  104.09   11.50
  -4   5  10  125.99    7.60
  -3  -5  10  204.18   12.10
   3   5 -10  198.08   13.80
  -3   5  10  191.28    9.80
  -3   5  10  180.48   13.70
  -2  -5  10   48.90    7.70
  -2   5  10   70.89    6.40
  -2   5  10   55.29    6.50
   2   5 -10   45.40    8.80
  -2   5  10   44.10    7.70
  -1  -5  10   92.49    9.20
  -1   5  10   83.49   10.50
   1   5 -10   76.89   10.80
  -1   5  10  105.99    9.30
  -1   5  10   84.69    7.80
  -1   5  10  112.09    7.40
   0  -5  10    1.00    4.30
   0   5 -10    0.60    5.80
   0   5  10    2.30    3.90
   0   5  10    2.00    4.70
   0   5  10   -8.30    4.70
   1  -5  10   39.60    7.10
   1   5  10   35.40    6.80
   1   5  10   44.70    6.60
   1   5  10   38.80    7.50
  -1   5 -10   29.30    7.30
   2  -5  10   12.90    5.50
  -2   5 -10    9.50    6.20
   2   5  10   12.60    5.00
   2   5  10    8.90    5.40
   2   5  10    6.20    5.70
   3  -5  10   -3.40    4.30
   3   5  10   -4.40    5.10
  -3   5 -10    4.90    6.70
   3   5  10   -4.50    4.90
   3   5  10    4.10    4.60
   4  -5  10   54.19    8.70
   4   5  10   51.29   12.70
   4   5  10   43.70    7.10
  -4   5 -10   35.30   15.60
   4   5  10   42.50    8.10
   5  -5  10  155.28   21.40
  -5   5 -10   99.99   12.20
   5   5  10   78.29    9.40
   5   5  10  127.09   10.00
   6  -5  10  103.09   11.80
   6   5  10   64.89    9.10
  -6   5 -10   95.09   12.30
   6   5  10   84.39   10.70
   7  -5  10   89.99   12.20
   7   5  10   73.79   10.70
  -7   5 -10   64.29   11.00
   7   5  10   42.20    6.90
  -3  -6  10    5.10    4.60
   3   6 -10   -3.60   10.10
  -3   6  10   -8.80    5.30
  -2  -6  10   44.10    7.80
  -2   6  10   58.19    8.20
  -1  -6  10  222.08   14.00
  -1   6  10  201.68   15.80
  -1   6  10  223.38   13.20
   0  -6  10   18.90    6.50
   0   6  10   12.00    6.20
 -17   0  11    2.10    5.20
 -16   0  11   -2.70    4.20
  16   0 -11    3.50    6.20
 -15   0  11   -6.30    4.20
  15   0 -11   -0.70    5.60
 -14   0  11   -1.00    4.40
  14   0 -11    0.10    5.60
 -13   0  11    7.40    4.90
  13   0 -11    0.70    5.70
  12   0 -11   -5.90    4.20
 -12   0  11    4.30    4.80
 -11   0  11    3.50    3.30
 -11   0  11    0.10    4.10
  11   0 -11    6.20    4.20
  10   0 -11    4.00    3.60
 -10   0  11    6.40    3.80
 -10   0  11    2.40    4.00
  -9   0  11   -4.70    3.50
   9   0 -11   -4.30    3.70
  -9   0  11   -0.70    2.60
   9   0 -11   -2.10    3.50
  -8   0  11    2.90    3.70
   8   0 -11   -1.80    3.30
   8   0 -11    0.70    3.30
   7   0 -11   -0.60    5.30
  -7   0  11   -0.70    2.90
   7   0 -11    0.00    3.10
  -7   0  11    0.00    2.60
  -6   0  11    1.20    2.10
   6   0 -11    6.70    3.20
  -6   0  11    4.80    3.10
   6   0 -11    4.20    3.30
  -5   0  11    1.50    2.90
  -5   0  11   -2.60    1.90
   5   0 -11   -0.30    2.80
   5   0 -11    0.60    2.60
   4   0 -11   -2.10    2.70
  -4   0  11    0.30    2.60
  -4   0  11    3.30    2.60
   4   0 -11   -1.10    2.30
  -3   0  11    0.30    2.40
  -3   0  11   -0.50    2.60
   3   0 -11   -1.20    2.80
   3   0 -11    0.20    2.20
   2   0 -11    0.80    2.60
  -2   0  11   -1.50    2.60
   2   0 -11   -0.40    2.80
  -2   0  11   -1.70    2.10
  -1   0  11    2.10    2.90
  -1   0  11    1.20    2.50
   1   0 -11    1.20    3.10
   0   0  11    1.80    2.80
   0   0  11   -0.30    2.60
   0   0 -11    0.40    3.00
   0   0  11   -1.80    2.80
   1   0  11    0.30    2.80
   1   0  11    2.40    2.90
   1   0  11    1.60    3.00
  -1   0 -11   -1.90    2.70
   2   0  11    4.40    3.20
   2   0  11    8.60    3.30
  -2   0 -11    3.80    3.10
   2   0  11    7.00    3.80
   3   0  11   -2.20    3.30
  -3   0 -11   -0.30    2.70
   3   0  11   -3.10    3.00
   3   0  11   -2.70    3.20
   3   0  11   -1.40    3.00
  -3   0 -11   -0.40    2.70
  -4   0 -11    2.10    2.30
  -4   0 -11   -0.50    2.70
   4   0  11   -0.80    3.50
   4   0  11    2.10    3.20
   4   0  11    1.10    3.80
  -5   0 -11   -2.30    2.70
   5   0  11   -4.30    4.10
   5   0  11    0.30    3.60
   5   0  11    1.40    3.40
  -5   0 -11   -2.00    3.20
   6   0  11   -6.60    3.60
  -6   0 -11    1.80    3.20
   6   0  11   -2.00    3.30
  -6   0 -11    1.90    3.80
   6   0  11   -2.30    4.70
   7   0  11    2.50    5.00
   7   0  11    4.60    3.60
  -7   0 -11    0.10    3.70
  -7   0 -11   -0.70    3.70
  -8   0 -11    5.20    4.20
  -8   0 -11   -3.40    4.00
   8   0  11   -2.30    3.00
   9   0  11    1.20    5.50
  -9   0 -11   -6.10    3.60
 -10   0 -11   -2.20    4.20
  10   0  11    6.40    5.80
 -11   0 -11    0.70    4.40
  11   0  11    7.80    5.80
  12   0  11    0.10    5.30
 -12   0 -11    1.90    4.60
 -13   0 -11    0.20    4.40
  13   0  11    9.30    6.10
 -17   1  11  151.78   12.50
 -17   1  11  158.58   12.90
  17   1 -11  209.48   13.60
 -16  -1  11    4.10    4.70
  16   1 -11   15.40    7.30
 -16   1  11    3.00    6.80
 -16   1  11    4.80    4.70
 -15  -1  11   34.00    8.60
 -15   1  11   34.90    7.30
  14  -1 -11  281.87   16.00
 -14  -1  11  254.07   14.90
  14   1 -11  274.17   15.30
 -14   1  11  239.58   14.20
  13  -1 -11    6.20    5.30
 -13  -1  11   -1.60    4.20
 -13   1  11    2.00    4.50
  13   1 -11    5.30    5.40
 -12  -1  11  444.86   18.90
  12  -1 -11  428.46   18.90
  12   1 -11  439.16   18.30
 -12   1  11  431.86   18.40
 -11  -1  11    4.90    4.20
 -11  -1  11    0.60    4.10
  11   1 -11    4.50    4.40
 -11   1  11    3.60    4.30
  10  -1 -11   59.59    8.20
 -10  -1  11   53.89    7.30
 -10  -1  11   63.49    8.10
  10   1 -11   55.79    7.60
 -10   1  11   68.39    8.10
   9  -1 -11  925.81   29.60
  -9  -1  11  868.71   28.50
  -9  -1  11  944.31   29.30
   9  -1 -11  858.11   28.00
   9   1 -11  968.30   32.60
  -9   1  11  833.52   28.60
  -9   1  11  919.41   28.80
   9   1 -11  888.81   28.80
   8  -1 -11  837.72   26.70
   8  -1 -11  871.61   28.00
  -8  -1  11  855.41   32.90
  -8  -1  11  895.81   27.60
  -8   1  11  862.11   27.10
   8   1 -11  851.01   26.80
  -8   1  11  820.42   27.40
   8   1 -11  824.42   27.20
   7  -1 -11   93.89    7.60
  -7  -1  11   99.29    7.90
   7  -1 -11   97.09    8.10
  -7  -1  11   97.79    7.70
  -7   1  11   93.19    7.60
   7   1 -11   87.49    7.90
  -7   1  11  101.29    7.50
   7   1 -11   95.19    7.60
  -6  -1  11   18.80    4.20
   6  -1 -11   12.90    3.90
   6  -1 -11   17.20    3.90
  -6  -1  11   18.00    4.60
  -6   1  11   17.80    4.30
   6   1 -11   13.80    3.90
  -6   1  11   16.20    4.10
   6   1 -11   15.20    4.60
   5  -1 -11    4.40    3.00
  -5  -1  11    5.00    3.20
   5  -1 -11    6.10    3.00
  -5  -1  11    8.20    3.80
  -5   1  11    6.80    3.50
   5   1 -11    3.90    3.50
  -5   1  11    6.30    3.10
   5   1 -11    5.90    3.20
  -4  -1  11   18.20    4.60
   4  -1 -11   18.50    3.90
  -4  -1  11   21.00    4.30
   4  -1 -11   17.10    3.80
  -4   1  11   19.50    4.10
   4   1 -11   18.20    3.70
   4   1 -11   14.80    4.20
  -4   1  11   17.70    3.90
  -3  -1  11   68.09    6.50
   3  -1 -11   63.49    5.40
  -3  -1  11   68.59    5.70
   3  -1 -11   68.29    6.20
   3   1 -11   65.19    6.40
  -3   1  11   66.39    5.90
  -3   1  11   65.59    6.00
   3   1 -11   68.79    5.40
   2  -1 -11   26.20    4.70
  -2  -1  11   24.80    4.70
  -2  -1  11   26.60    4.30
   2   1 -11   33.90    5.40
  -2   1  11   24.90    4.60
  -2   1  11   24.80    4.70
   2   1 -11   23.20    3.90
   1  -1 -11    3.60    2.70
  -1  -1  11    4.90    3.10
  -1  -1  11    1.20    2.80
   1   1 -11    2.50    2.60
  -1   1  11    0.90    2.90
  -1   1  11    5.80    3.00
   1   1 -11    1.00    3.20
  -1   1  11    4.40    2.70
   0  -1 -11   35.70    5.10
   0  -1  11   43.90    5.80
   0  -1  11   45.50    5.20
   0  -1  11   36.50    4.90
   0   1 -11   47.50    5.80
   0   1  11   38.50    4.70
   0   1  11   44.50    5.30
   0   1  11   44.50    5.60
   1  -1  11    9.70    3.80
   1  -1  11    9.20    3.20
   1  -1  11    5.20    3.30
  -1  -1 -11    8.10    3.30
   1   1  11    4.00    3.50
  -1   1 -11    9.90    4.00
   1   1  11    4.90    2.70
   1   1  11    9.80    3.50
   2  -1  11   14.80    4.30
   2  -1  11   11.80    4.00
  -2  -1 -11   19.30    4.00
   2  -1  11   15.70    3.40
   2  -1  11   13.10    3.90
   2   1  11   16.00    4.20
  -2   1 -11   14.90    4.40
   2   1  11   14.80    3.40
   2   1  11   15.90    4.60
  -2   1 -11   16.50    3.80
   3  -1  11  180.08    8.60
  -3  -1 -11  188.38    8.90
   3  -1  11  189.08    9.50
   3  -1  11  180.18    9.50
  -3  -1 -11  175.78    8.00
   3  -1  11  171.88    9.50
  -3   1 -11  180.68    9.70
   3   1  11  186.48   10.00
   3   1  11  193.38   10.00
   3   1  11  180.08    8.50
   4  -1  11   53.59    6.60
   4  -1  11   56.29    6.10
  -4  -1 -11   39.30    4.70
   4  -1  11   45.10    6.40
   4  -1  11   43.30    6.10
  -4   1 -11   43.60    6.50
  -4   1 -11   45.80    5.80
   4   1  11   45.20    5.70
   4   1  11   42.70    5.90
   4   1  11   60.59    6.90
  -5  -1 -11  362.56   13.50
  -5  -1 -11  385.26   13.10
   5  -1  11  374.86   14.90
   5  -1  11  360.06   14.60
  -5  -1 -11  385.16   15.60
   5  -1  11  362.26   14.60
   5  -1  11  368.66   14.30
   5   1  11  368.26   13.00
  -5   1 -11  367.06   14.60
  -5   1 -11  371.76   14.60
   5   1  11  376.36   15.60
   5   1  11  373.46   15.30
   6  -1  11   74.79    7.40
   6  -1  11   74.59    7.70
  -6  -1 -11   70.79    7.70
  -6  -1 -11   70.39    6.50
   6  -1  11   65.19    7.70
  -6  -1 -11   79.19    5.60
  -6   1 -11   77.59    7.60
   6   1  11   72.99    6.00
  -6   1 -11   58.79    7.20
   6   1  11   67.39    9.00
  -7  -1 -11   58.59    7.90
  -7  -1 -11   48.80    6.20
   7  -1  11   44.50    6.50
   7  -1  11   61.39    7.90
   7  -1  11   62.29    7.50
  -7   1 -11   48.40    7.00
   7   1  11   58.79    7.90
  -7   1 -11   59.79    7.40
   8  -1  11   93.09    8.40
   8  -1  11   85.99    9.10
  -8  -1 -11   94.39    9.00
  -8   1 -11   95.89    7.90
   8   1  11   85.59   10.20
  -8   1 -11   92.49    8.50
   9  -1  11   12.80    4.70
  -9  -1 -11   18.90    5.70
   9  -1  11   21.80    6.20
  -9   1 -11    8.10    5.00
   9   1  11   16.50    6.80
  -9   1 -11   17.30    4.70
  10  -1  11  230.18   11.70
 -10  -1 -11  234.18   13.90
  10  -1  11  266.37   14.10
 -10   1 -11  254.97   13.80
 -10   1 -11  242.38   11.30
  10   1  11  260.07   15.30
  11  -1  11  154.18    9.30
  11  -1  11  168.88   12.40
 -11  -1 -11  150.98   11.90
 -11   1 -11  163.78   12.00
  11   1  11  152.78   13.10
 -11   1 -11  175.88    9.20
 -12  -1 -11   11.60    7.10
 -12   1 -11   25.40    6.60
 -13  -1 -11   29.60    7.10
  13   1  11   34.40    8.60
 -15  -2  11   53.59    8.30
 -15   2  11   54.79    8.40
 -15   2  11   58.19    8.80
 -14  -2  11   -2.20    4.50
 -14   2  11    0.80    4.50
 -14   2  11    6.40    4.90
  14   2 -11   15.20    6.10
 -13  -2  11   10.00    5.40
  13   2 -11   15.30    6.40
 -13   2  11    5.50    5.10
 -13   2  11    4.20    4.30
 -12  -2  11   54.09    8.30
  12   2 -11   65.79   10.20
 -12   2  11   58.69    8.00
 -11  -2  11    3.50    4.50
 -11   2  11    7.70    4.80
  11   2 -11    2.80    4.80
 -10  -2  11   30.90    6.20
  10  -2 -11   28.90    6.00
 -10  -2  11   25.10    5.50
  10   2 -11   28.10    6.10
 -10   2  11   42.30    6.70
   9  -2 -11   29.50    7.00
   9  -2 -11   30.40    5.00
  -9  -2  11   36.80    7.60
  -9  -2  11   32.60    6.00
  -9   2  11   39.30    6.40
   9   2 -11   28.60    6.20
  -8  -2  11   63.59    7.30
   8  -2 -11   50.89    7.50
  -8  -2  11   57.59    7.30
   8  -2 -11   56.09    6.10
   8   2 -11   59.99    8.20
   8   2 -11   59.59    7.00
  -8   2  11   59.79    6.90
   7  -2 -11  532.05   20.20
  -7  -2  11  540.85   19.20
  -7  -2  11  531.05   19.40
   7   2 -11  496.95   18.30
  -7   2  11  526.45   18.40
  -7   2  11  481.05   19.20
   7   2 -11  521.45   19.70
   6  -2 -11  479.55   18.60
   6  -2 -11  456.45   16.60
  -6  -2  11  480.25   18.20
  -6  -2  11  495.95   17.60
   6   2 -11  481.25   18.20
   6   2 -11  501.65   19.00
  -6   2  11  498.65   17.30
  -6   2  11  427.56   17.70
  -5  -2  11  691.33   23.20
   5  -2 -11  686.23   23.50
   5  -2 -11  658.43   21.60
  -5  -2  11  706.03   22.20
  -5   2  11  655.93   23.00
   5   2 -11  682.73   21.80
  -5   2  11  701.63   22.10
   5   2 -11  655.93   22.90
  -4  -2  11   -1.80    2.90
   4  -2 -11    1.10    2.80
   4  -2 -11    0.20    2.90
  -4  -2  11   -0.20    4.80
  -4   2  11   -2.10    3.10
   4   2 -11   -2.40    3.50
   4   2 -11    2.80    2.90
  -3  -2  11   11.70    3.70
   3  -2 -11    6.90    3.80
   3   2 -11    7.80    4.20
  -3   2  11    2.20    3.30
  -3   2  11    8.10    3.60
   3   2 -11    5.90    2.90
   2  -2 -11   48.80    6.00
  -2  -2  11   51.79    5.20
  -2   2  11   50.79    5.80
  -2   2  11   51.69    5.90
   2   2 -11   62.49    7.60
  -2   2  11   47.00    6.10
   2   2 -11   44.50    4.80
  -1  -2  11  277.57   11.20
  -1  -2  11  294.37   14.70
  -1  -2  11  338.87   16.90
   1  -2 -11  292.77   12.50
  -1   2  11  300.37   12.40
   1   2 -11  280.77   11.10
   1   2 -11  289.77   13.30
  -1   2  11  274.87   12.10
  -1   2  11  270.97   12.20
   0  -2  11  437.56   19.60
   0  -2  11  389.06   13.80
   0  -2  11  411.36   14.20
   0  -2 -11  386.06   15.00
   0   2  11  404.66   15.40
   0   2  11  386.16   15.20
   0   2 -11  397.86   13.40
   0   2 -11  408.16   16.20
   0   2  11  387.56   14.80
  -1  -2 -11  173.48    9.10
   1  -2  11  171.28    8.60
   1  -2  11  172.88    8.70
   1  -2  11  170.58    8.70
  -1   2 -11  184.58    8.40
   1   2  11  172.58    8.20
   1   2  11  190.68   10.10
   1   2  11  175.88    8.80
   1   2  11  192.18   11.70
   1   2  11  175.48    9.20
  -1   2 -11  182.58   10.70
  -2  -2 -11  249.78   11.00
   2  -2  11  262.97   11.20
   2  -2  11  280.37   11.00
   2  -2  11  270.27   11.10
   2   2  11  278.77   12.70
   2   2  11  257.37   12.30
   2   2  11  252.27   10.60
   2   2  11  275.87   11.70
  -2   2 -11  256.47   12.60
   2   2  11  250.17   11.00
   3  -2  11    1.40    3.60
  -3  -2 -11    1.90    2.60
   3  -2  11    0.50    3.30
   3  -2  11   -0.40    3.20
   3   2  11    4.20    3.00
  -3   2 -11   -0.80    4.00
   3   2  11   -5.90    4.40
   3   2  11    3.30    3.90
  -3   2 -11    1.70    3.60
  -4  -2 -11  133.29    7.40
   4  -2  11  145.89    8.90
   4  -2  11  133.19    8.40
   4  -2  11  123.99    8.50
   4  -2  11  125.69   10.60
   4   2  11  136.49    9.90
  -4   2 -11  127.19    9.50
   4   2  11  132.29    7.50
   4   2  11  133.79    9.60
  -4   2 -11  140.39   10.70
   5  -2  11    8.60    4.20
   5  -2  11   -1.60    4.00
   5  -2  11    5.20    4.30
  -5  -2 -11    4.50    3.10
   5  -2  11    7.90    4.60
  -5  -2 -11    5.40    5.20
  -5   2 -11    5.10    4.30
   5   2  11    4.20    5.80
   5   2  11    2.70    3.00
  -5   2 -11    2.10    4.40
   6  -2  11  134.39    8.90
  -6  -2 -11  116.99    8.30
   6  -2  11  109.69    8.40
   6  -2  11  116.69    9.00
   6  -2  11  110.79    9.10
  -6  -2 -11  109.39    9.30
  -6   2 -11  105.29    9.20
   6   2  11  111.79   10.70
   7  -2  11  128.39   10.20
  -7  -2 -11  129.99   10.20
   7  -2  11  135.39    9.30
   7  -2  11  152.48   10.00
   7  -2  11  128.99    9.70
   7   2  11  124.79   11.60
  -7   2 -11  133.89   10.00
   8  -2  11   22.30    5.50
   8  -2  11   39.70    6.30
  -8  -2 -11   20.30    5.60
   8  -2  11   36.70    6.70
  -8   2 -11   31.60    6.30
   8   2  11   21.20    7.70
   9  -2  11    3.70    4.30
  -9  -2 -11   10.10    5.40
   9  -2  11   18.70    5.90
  -9   2 -11    7.80    5.10
   9   2  11    3.10    7.20
  10  -2  11    7.50    5.10
  10  -2  11   21.70    6.10
 -10  -2 -11   11.20    6.00
  10   2  11   11.10    7.50
 -10   2 -11   12.40    5.10
  11  -2  11  397.16   18.30
  11  -2  11  335.77   18.90
  11   2  11  365.96   19.60
 -11   2 -11  348.07   15.70
 -11   2 -11  364.46   16.40
 -12  -2 -11   16.30    6.70
  12  -2  11   30.00    7.10
 -12   2 -11   19.80    5.10
 -12   2 -11   23.30    5.40
  12   2  11   12.10    8.00
 -15  -3  11  117.89   13.70
 -15   3  11  110.29   12.40
  15   3 -11   78.99   11.20
 -15   3  11  111.59   10.50
 -14  -3  11    7.20    5.30
 -14   3  11    9.00    6.80
  14   3 -11    1.60    6.30
  14   3 -11   18.90    5.90
 -14   3  11    0.20    4.70
 -13  -3  11   32.90    7.10
 -13   3  11   35.00    8.10
 -13   3  11   28.60    6.80
  13   3 -11   49.90    8.00
  13   3 -11   33.30    7.30
 -12  -3  11   11.00    5.30
 -12   3  11   -2.60    4.10
  12   3 -11    0.70    5.20
 -12   3  11    5.30    5.10
 -11  -3  11   75.99    8.90
 -11   3  11   89.39    9.90
 -11   3  11   87.99    8.60
  11   3 -11   82.39   10.00
 -10  -3  11   98.39    9.40
 -10   3  11   96.69    8.80
 -10   3  11   99.59   10.30
  10   3 -11  103.59   10.30
  -9  -3  11  273.47   13.90
   9   3 -11  284.87   15.30
  -9   3  11  281.87   13.20
  -9   3  11  270.37   15.20
   8  -3 -11   27.10    4.60
  -8  -3  11   36.60    6.30
  -8   3  11   50.79    6.70
  -8   3  11   42.40    7.10
  -7  -3  11   29.50    5.90
  -7   3  11   27.70    5.40
   7   3 -11   17.30    4.60
   7   3 -11   21.20    7.20
  -7   3  11   18.00    5.20
   7   3 -11   19.90    3.90
  -6  -3  11   12.70    4.40
   6   3 -11    8.00    5.40
   6   3 -11   17.90    4.30
  -6   3  11   18.20    5.30
  -6   3  11   16.40    4.80
  -5  -3  11  207.48   10.50
  -5   3  11  204.78   10.20
   5   3 -11  198.88    9.80
   5   3 -11  191.48    9.10
  -5   3  11  175.88   16.70
   5   3 -11  187.38   12.00
  -4  -3  11   10.30    4.10
  -4  -3  11   13.60    4.00
  -4   3  11   13.90    5.10
   4   3 -11    9.50    3.40
  -4   3  11   11.30    4.20
   4   3 -11    6.00    3.30
  -4   3  11   13.40    4.10
   4   3 -11    9.50    5.30
  -3  -3  11   40.40    5.60
  -3  -3  11   46.90    5.80
  -3   3  11   39.00    5.90
  -3   3  11   46.90    5.80
  -3   3  11   48.90    7.40
   3   3 -11   40.30    5.00
  -3   3  11   46.90    6.00
   3   3 -11   39.20    4.90
   3   3 -11   39.60    7.20
  -2  -3  11   83.79    6.40
  -2  -3  11   89.19    7.10
   2   3 -11   97.19    6.20
  -2   3  11   84.19    6.60
   2   3 -11   79.19    8.80
   2   3 -11   82.39    6.00
  -2   3  11   77.49    7.90
  -2   3  11   83.99    7.70
  -2   3  11   80.29    7.30
  -2   3  11   80.39    7.40
  -1  -3  11  272.17   12.20
  -1  -3  11  286.17   11.20
  -1   3  11  324.37   11.90
  -1   3  11  277.87   11.50
  -1   3  11  236.38   17.00
  -1   3  11  258.57   12.50
  -1   3  11  281.37   13.40
   1   3 -11  277.67   10.90
  -1   3  11  286.67   12.70
   1   3 -11  270.97   14.00
   0  -3  11 1315.27   36.10
   0  -3  11 1302.57   37.50
   0  -3  11 1297.87   36.20
   0   3  11 1266.27   37.00
   0   3  11 1283.67   38.30
   0   3 -11 1309.27   39.70
   0   3  11 1307.87   36.70
   0   3  11 1320.87   39.10
   0   3  11 1343.37   38.30
   1  -3  11  818.42   23.80
   1  -3  11  793.92   25.50
   1  -3  11  838.42   24.20
   1   3  11  829.92   25.20
   1   3  11  773.52   25.60
   1   3  11  836.72   26.40
  -1   3 -11  806.42   27.50
   1   3  11  821.52   26.40
   1   3  11  772.12   25.00
   1   3  11  772.42   26.10
  -1   3 -11  796.22   26.60
   2  -3  11  389.96   13.60
   2  -3  11  363.36   13.20
   2  -3  11  372.76   15.40
   2   3  11  383.26   16.00
   2   3  11  382.96   15.50
   2   3  11  361.96   15.60
   2   3  11  383.06   15.00
  -2   3 -11  436.56   20.30
   2   3  11  368.16   16.00
  -2   3 -11  368.86   14.40
   2   3  11  355.86   14.70
   3  -3  11   43.20    5.70
   3  -3  11   40.60    6.40
   3   3  11   43.70    7.00
   3   3  11   48.10    6.70
   3   3  11   42.40    6.30
  -3   3 -11   47.40    6.00
   3   3  11   41.40    6.00
   3   3  11   50.99    6.10
   4  -3  11  207.68    9.90
   4  -3  11  199.38   11.40
   4   3  11  204.58   11.70
  -4   3 -11  194.78   12.50
   4   3  11  198.58    9.80
   4   3  11  200.48   10.50
   5  -3  11    0.90    3.60
  -5  -3 -11    4.50    4.60
   5  -3  11   15.40    4.40
   5  -3  11    6.00    4.70
  -5   3 -11    4.50    4.50
   5   3  11    9.40    8.10
   5   3  11    8.50    3.00
   5   3  11    9.70    4.00
   6  -3  11   53.09    6.70
   6  -3  11   44.60    5.70
  -6  -3 -11   40.20    7.10
   6  -3  11   45.20    7.40
   6   3  11   41.60    7.80
  -6   3 -11   30.70    6.70
  -7  -3 -11   24.30    6.50
   7  -3  11   24.50    4.90
   7  -3  11   31.80    6.90
   7  -3  11   33.70    5.20
  -7   3 -11   21.30    6.40
   7   3  11   27.80    7.60
   8  -3  11   37.30    7.40
   8  -3  11   32.50    5.60
   8  -3  11   37.20    6.70
  -8  -3 -11   41.40    7.40
   8   3  11   26.40    8.40
  -8   3 -11   33.40    6.80
   9  -3  11   18.50    6.80
  -9  -3 -11   10.40    5.00
   9  -3  11   12.90    4.80
   9  -3  11   23.70    5.20
   9   3  11   10.10    7.80
  -9   3 -11    9.20    5.70
  10  -3  11    2.50    4.60
 -10  -3 -11   14.00    5.90
 -10   3 -11   -1.80    5.20
  11  -3  11   27.60    6.00
 -11  -3 -11   29.50    6.80
  11  -3  11   35.60    8.10
  11   3  11   16.00    9.30
 -11   3 -11   12.90    6.20
 -13  -4  11   21.30    6.70
  13   4 -11   14.90    7.10
 -13   4  11   16.20    5.70
 -13   4  11   11.70    7.90
 -12  -4  11  625.24   25.60
  12  -4 -11  713.53   25.10
 -12   4  11  637.54   28.30
 -12   4  11  601.74   22.80
  12   4 -11  694.23   25.20
  12   4 -11  582.44   23.00
 -11  -4  11   41.80    7.70
  11  -4 -11   73.09    9.90
 -11   4  11   40.10    8.20
 -11   4  11   37.90    9.20
  11   4 -11   37.40    7.30
 -10  -4  11  761.92   27.80
  10  -4 -11  821.22   27.20
  10   4 -11  794.52   28.60
 -10   4  11  787.72   32.00
  10   4 -11  768.02   26.10
 -10   4  11  768.02   26.00
  -9  -4  11  474.65   19.70
   9   4 -11  486.15   18.60
  -9   4  11  490.25   22.80
  -9   4  11  468.25   18.20
   9   4 -11  501.05   20.90
  -8  -4  11  131.49    9.70
   8  -4 -11  120.69   10.20
   8   4 -11  117.69   11.80
   8   4 -11  134.89   11.50
  -8   4  11  123.79   11.90
  -8   4  11  132.49    9.10
  -8   4  11  139.99    9.40
   7  -4 -11   15.70    5.50
  -7  -4  11   17.50    5.00
  -7   4  11   11.80    4.60
  -7   4  11   18.10    3.90
   7   4 -11   17.80    7.10
  -7   4  11   13.30    5.40
   7   4 -11   17.50    6.00
  -7   4  11   25.40    4.20
  -6  -4  11   -0.90    4.10
   6  -4 -11    2.10    4.40
   6   4 -11    3.40    3.20
  -6   4  11    5.60    3.30
  -6   4  11    5.60    4.10
   6   4 -11    4.40    5.70
  -6   4  11    1.10    4.30
  -5  -4  11   55.59    6.70
  -5  -4  11   61.89    7.10
   5  -4 -11   57.29    7.70
  -5   4  11   62.89    6.00
   5   4 -11   61.29    9.50
  -5   4  11   56.49    6.50
  -5   4  11   63.59    9.10
  -5   4  11   61.09    6.30
   4  -4 -11  111.29    8.80
  -4  -4  11  112.69    8.50
  -4  -4  11  107.69    7.80
   4   4 -11   99.69   10.60
  -4   4  11  107.09    7.90
  -4   4  11  119.59    7.70
  -4   4  11  109.99    7.90
   4   4 -11  105.49    6.80
  -4   4  11  106.29   10.40
  -3  -4  11   84.99    7.90
  -3  -4  11   81.19    7.00
  -3   4  11   86.19    7.40
  -3   4  11   84.29    7.60
   3   4 -11   84.99    6.00
   3   4 -11   92.79    8.30
  -3   4  11   87.49    7.00
   3   4 -11   77.89    9.60
  -3   4  11   84.09    9.40
  -2  -4  11    4.20    4.20
  -2   4  11   11.40    4.00
  -2   4  11    9.90    3.70
  -2   4  11   15.70    4.70
   2   4 -11    9.40    3.20
  -2   4  11    7.80    4.20
  -2   4  11   12.90    5.30
   2   4 -11    2.80    5.00
  -1  -4  11   40.00    6.50
   1   4 -11   27.40    6.90
  -1   4  11   48.10    6.40
  -1   4  11   32.30    5.40
  -1   4  11   34.00    6.80
  -1   4  11   37.70    5.90
  -1   4  11   38.80    6.00
   0   4 -11    0.40    4.20
   0   4  11    3.00    4.20
   0   4  11    2.20    4.50
   0   4  11    2.30    3.60
   0   4  11    0.40    4.00
   1  -4  11   36.70    6.50
   1   4  11   28.70    6.10
   1   4  11   41.70   10.10
  -1   4 -11   27.20    6.20
   1   4  11   45.40    6.80
   2  -4  11   11.10    5.10
  -2   4 -11   10.50    5.90
   2   4  11    2.50    4.80
   2   4  11    5.40    5.00
   2   4  11   15.80    3.80
   2   4  11   12.40    5.90
   3  -4  11   49.60    7.60
  -3   4 -11   38.50    7.40
   3   4  11   44.60    7.10
   3   4  11   62.49    6.20
   3   4  11   40.10    7.00
   3   4  11   47.20    7.30
   4  -4  11    8.20    5.20
   4   4  11    0.40    4.70
  -4   4 -11   -0.20    5.80
   4   4  11    0.10    4.40
   4   4  11   -1.70    5.30
   5  -4  11    2.40    4.90
   5   4  11   -3.70    5.50
   5   4  11   -2.80    4.00
  -5   4 -11    5.30    6.00
   6  -4  11  353.06   17.40
  -6  -4 -11  363.06   17.00
  -6   4 -11  350.36   18.00
   6   4  11  339.47   14.50
   6   4  11  370.16   13.10
   6   4  11  328.07   17.20
  -7  -4 -11   14.40    5.60
   7  -4  11    8.00    5.80
   7   4  11   -3.60    6.50
  -7   4 -11    6.90    6.00
   8  -4  11  234.68   17.60
  -8  -4 -11  233.58   17.10
  -8   4 -11  198.68   14.30
  -9  -4 -11    5.50    5.40
   9  -4  11    3.60    6.20
  -9   4 -11   -1.80    5.80
   9   4  11  -15.00    6.90
   9  -5 -11   34.00    7.20
  -9  -5  11   29.90    6.40
   9   5 -11   28.70    7.50
  -9   5  11   23.70    8.80
   8  -5 -11   16.70    6.20
  -8  -5  11   17.10    5.60
   8   5 -11   11.20    6.80
   8   5 -11    9.20    5.80
  -8   5  11   -1.30    5.50
  -7  -5  11   11.60    5.20
   7  -5 -11   23.80    6.90
  -7   5  11    7.10    6.50
   7   5 -11   26.50    6.60
   7   5 -11   26.40    7.80
  -6  -5  11   21.30    5.40
   6  -5 -11   25.50    6.80
   6   5 -11   11.30    6.90
   6   5 -11   22.90    4.00
  -5  -5  11   96.89    8.10
   5  -5 -11   90.39   10.30
  -5   5  11  115.29    7.30
  -5   5  11   88.49   11.20
   5   5 -11   94.59   11.60
  -5   5  11   82.09    7.50
  -4  -5  11  193.38   11.90
  -4   5  11  177.38   10.00
   4   5 -11  193.88   14.20
  -4   5  11  214.28   10.00
  -4   5  11  194.78   14.40
  -3  -5  11   -0.30    4.50
  -3   5  11    0.50    3.80
  -3   5  11    4.30    5.60
   3   5 -11    0.70    6.30
  -2  -5  11  377.16   17.00
  -2   5  11  394.76   16.60
  -2   5  11  388.06   15.50
  -2   5  11  376.16   15.20
  -2   5  11  361.16   19.10
   2   5 -11  351.56   18.60
  -1  -5  11    8.50    4.60
  -1   5  11    0.70    4.50
  -1   5  11    1.00    4.90
   1   5 -11   11.80    5.90
  -1   5  11   -3.10    3.80
   0  -5  11   -5.30    3.70
   0   5 -11   -0.40    5.00
   0   5  11   -0.60    4.90
   0   5  11   -3.70    5.20
   1  -5  11   17.50    5.20
   1   5  11    5.80    5.30
  -1   5 -11    7.70    7.20
   1   5  11   14.30    5.20
   1   5  11   10.50    5.90
   2  -5  11   42.60    7.50
   2   5  11   31.20    6.20
   2   5  11   32.90    7.10
   2   5  11   22.10    6.50
   3  -5  11   43.40    7.90
   3   5  11   43.90    7.70
   3   5  11   28.70    7.20
  -3   5 -11   28.30    7.80
   3   5  11   33.40    6.50
   4   5  11   28.40    7.50
  -4   5 -11   24.30    8.10
   4   5  11   36.90    6.60
   4   5  11   20.10    6.90
   5  -5  11   14.10    6.30
   5   5  11    1.10    4.80
   5   5  11   -7.80    6.30
   5   5  11   -5.30    5.40
  -5   5 -11   12.00    7.00
   6  -5  11   73.19   10.50
   6   5  11   36.90    6.80
   6   5  11   49.60    9.40
  -6   5 -11   40.60    9.30
  16   0 -12   21.20    7.00
 -16   0  12   10.20    5.70
 -15   0  12   21.60    6.80
  15   0 -12   21.60    7.50
 -14   0  12    7.40    5.30
  14   0 -12   12.00    6.70
  13   0 -12  123.19   11.00
 -13   0  12   89.99    9.60
  12   0 -12   -2.90    4.50
 -12   0  12    3.20    4.50
 -11   0  12   25.50    5.80
  11   0 -12   17.90    8.70
 -10   0  12  129.69    9.80
  10   0 -12  126.79    9.30
  -9   0  12  323.27   14.40
   9   0 -12  332.47   14.90
  -9   0  12  299.17   13.90
  -8   0  12  671.93   23.90
   8   0 -12  743.73   24.70
  -8   0  12  763.22   24.40
   8   0 -12  707.73   23.70
  -7   0  12  102.09    7.80
   7   0 -12  116.79    8.00
  -7   0  12  121.09    8.40
   7   0 -12  131.19    9.00
  -6   0  12    8.00    3.70
   6   0 -12    7.20    3.90
   6   0 -12    6.70    3.90
   5   0 -12    6.00    3.70
  -5   0  12    6.70    3.00
  -5   0  12    8.20    3.70
   5   0 -12    8.00    3.30
   4   0 -12    2.00    2.70
  -4   0  12    4.00    2.60
   4   0 -12   -2.20    2.90
  -4   0  12    3.20    3.20
   3   0 -12 2664.13   71.49
   3   0 -12 2737.03   72.49
  -3   0  12 2700.53   72.29
  -3   0  12 2766.82   71.89
  -2   0  12 1073.29   30.90
  -2   0  12 1030.70   31.00
   2   0 -12 1031.70   31.10
   2   0 -12 1044.70   30.60
[truncated: 1,478,889 more chars]
