# Supplementary material for: Synthesis and comparative structural study of 2-(pyridin-2-yl)-1H-perimidine and its mono- and di-N-methyl­ated analogues
Source: Acta Crystallogr E Crystallogr Commun. 2021 Jan 8;77(Pt 2):96–100. doi: 10.1107/S205698902100013X (PMC7869552; doi:10.1107/S205698902100013X)
Supplement: Supplementary file 2 [file e-77-00096-1sup2.hkl]

data_1                                                                          
_shelx_title ' kp9_a.res in P2(1)/c'                                            
_shelx_refln_list_code          4                                               
_shelx_F_calc_maximum       97.64                                               
_exptl_crystal_F_000       512.00                                               
_reflns_d_resolution_high  0.7498                                               
                                                                                
loop_                                                                           
 _space_group_symop_operation_xyz                                               
 'x, y, z'                                                                      
 '-x, y+1/2, -z+1/2'                                                            
 '-x, -y, -z'                                                                   
 'x, -y-1/2, z-1/2'                                                             
                                                                                
_cell_length_a    13.5479                                                       
_cell_length_b     5.0242                                                       
_cell_length_c    17.3881                                                       
_cell_angle_alpha  90.000                                                       
_cell_angle_beta  101.382                                                       
_cell_angle_gamma  90.000                                                       
                                                                                
_shelx_F_squared_multiplier     1.000                                           
                                                                                
loop_                                                                           
 _refln_index_h                                                                 
 _refln_index_k                                                                 
 _refln_index_l                                                                 
 _refln_F_squared_calc                                                          
 _refln_F_squared_meas                                                          
 _refln_F_squared_sigma                                                         
 _refln_observed_status                                                         
   3   0   0       3736.00       3575.00        51.22 o                         
   4   0   0        124.37        154.74         2.38 o                         
   5   0   0       2788.25       2790.20        28.84 o                         
   6   0   0         73.41         81.40         2.55 o                         
   7   0   0        309.77        351.73         4.96 o                         
   8   0   0         56.79         58.32         2.07 o                         
   9   0   0         80.56        104.56         2.65 o                         
  10   0   0        292.64        253.86         5.09 o                         
  11   0   0         97.53         86.47         4.25 o                         
  12   0   0         46.70         52.09         6.05 o                         
  13   0   0         14.73         14.23         4.17 o                         
  14   0   0         21.14         20.38         4.40 o                         
  15   0   0         64.77         71.89         7.00 o                         
  16   0   0        298.75        333.79        12.28 o                         
  17   0   0         80.08        123.15         8.26 o                         
   1   1   0         76.47         83.12         1.35 o                         
   2   1   0        469.42        497.30         4.45 o                         
   3   1   0        116.23        117.14         1.42 o                         
   4   1   0        387.90        392.93         3.86 o                         
   5   1   0        171.38        163.36         3.44 o                         
   6   1   0        317.61        349.04         5.13 o                         
   7   1   0       1480.40       1507.03        13.68 o                         
   8   1   0        489.41        481.55         5.22 o                         
   9   1   0         64.06         61.35         2.01 o                         
  10   1   0       1944.55       1837.01        19.34 o                         
  11   1   0         70.37         70.16         2.49 o                         
  12   1   0        271.24        243.66         4.92 o                         
  13   1   0        131.12        123.43         3.95 o                         
  14   1   0          5.16          5.76         2.15 o                         
  15   1   0          1.16          1.51         2.18 o                         
  16   1   0         32.65         48.58         4.41 o                         
  17   1   0          0.05          1.61         4.17 o                         
   0   2   0        255.56        273.19         5.07 o                         
   1   2   0        110.62        100.45         1.78 o                         
   2   2   0         52.16         58.29         2.27 o                         
   3   2   0       2066.73       2196.88        19.07 o                         
   4   2   0        556.10        617.68         6.30 o                         
   5   2   0        860.43        954.32         8.67 o                         
   6   2   0        156.74        168.18         2.50 o                         
   7   2   0        258.32        274.02         3.95 o                         
   8   2   0          0.05          1.54         1.02 o                         
   9   2   0        109.45        102.05         2.55 o                         
  10   2   0         38.69         39.06         2.07 o                         
  11   2   0        286.66        255.02         5.21 o                         
  12   2   0        101.62         92.74         3.40 o                         
  13   2   0        127.67        108.50         4.14 o                         
  14   2   0          5.20          3.61         2.20 o                         
  15   2   0         48.28         46.67         4.02 o                         
  16   2   0         49.13         51.26         4.59 o                         
   1   3   0         18.84         26.81         1.58 o                         
   2   3   0        381.03        397.91         4.80 o                         
   3   3   0        961.86       1027.01        10.58 o                         
   4   3   0         87.93        117.45         2.50 o                         
   5   3   0         15.26         22.10         1.34 o                         
   6   3   0          2.42          4.62         1.21 o                         
   7   3   0         86.67         77.20         2.31 o                         
   8   3   0         78.95         78.69         2.44 o                         
   9   3   0        119.44        109.01         4.66 o                         
  10   3   0         12.45         17.94         2.60 o                         
  11   3   0          6.82          5.82         2.02 o                         
  12   3   0        140.47        125.78         4.15 o                         
  13   3   0          1.28          1.54         1.97 o                         
  14   3   0          3.16          8.46         2.84 o                         
  15   3   0          0.46          9.92         2.69 o                         
   0   4   0         73.67         80.66         4.43 o                         
   1   4   0         31.15         37.65         2.10 o                         
   2   4   0          3.68          5.12         1.39 o                         
   3   4   0         46.50         52.13         2.25 o                         
   4   4   0          8.87         10.20         1.57 o                         
   5   4   0         12.52         11.98         1.71 o                         
   6   4   0         27.17         26.19         2.36 o                         
   7   4   0         39.58         46.28         2.59 o                         
   8   4   0        317.00        331.00         6.07 o                         
   9   4   0          0.24          4.32         1.72 o                         
  10   4   0        851.39        823.49        14.62 o                         
  11   4   0         35.51         32.90         3.63 o                         
  12   4   0         46.75         57.62         4.74 o                         
  13   4   0         10.76         14.10        10.66 o                         
  14   4   0         45.01         69.10        10.58 o                         
   1   5   0          7.99          7.78         2.73 o                         
   2   5   0        567.11        568.15        11.60 o                         
   3   5   0        147.31        150.41         7.25 o                         
   4   5   0          3.14          3.99         2.40 o                         
   5   5   0         71.34         71.42         3.80 o                         
   6   5   0         58.25         51.19         2.76 o                         
   7   5   0        296.44        279.65         7.14 o                         
   8   5   0         33.58         24.19         2.45 o                         
   9   5   0          0.13          1.60         2.61 o                         
  10   5   0         52.28         57.81         4.13 o                         
  11   5   0          1.26          2.61         3.09 o                         
   0   6   0         10.49          4.00         5.43 o                         
   1   6   0         13.78         11.80         4.02 o                         
   2   6   0        139.69        125.00         9.32 o                         
   3   6   0         16.02          4.65         6.52 o                         
   4   6   0         13.43         11.93         4.76 o                         
   5   6   0          7.78          3.76         4.05 o                         
   6   6   0         32.85         29.74         7.02 o                         
   7   6   0          2.00          0.31         4.56 o                         
 -17   1   1         48.39         66.00         5.92 o                         
 -16   1   1          9.99          9.43         3.26 o                         
 -15   1   1          8.51          7.98         2.25 o                         
 -14   1   1        155.78        138.99         4.12 o                         
 -13   1   1         30.23         32.38         2.57 o                         
 -12   1   1        251.34        232.06         4.58 o                         
 -11   1   1          8.77          7.50         1.40 o                         
 -10   1   1         15.42         18.66         1.50 o                         
  -9   1   1        186.41        149.82         2.89 o                         
  -8   1   1        406.01        413.79         4.66 o                         
  -7   1   1        465.92        463.45         5.52 o                         
  -6   1   1       1421.74       1476.51        13.07 o                         
  -5   1   1        964.36        925.64         7.67 o                         
  -4   1   1        336.05        334.65         3.04 o                         
  -3   1   1          7.35          6.64         0.60 o                         
  -2   1   1       1770.53       1658.23        14.98 o                         
  -1   1   1         35.26         42.83         1.04 o                         
   0   1   1        285.16        298.26         3.11 o                         
   1   1   1        839.16        872.56         7.70 o                         
   2   1   1        345.67        344.95         3.47 o                         
   3   1   1        124.00        118.32         1.85 o                         
   4   1   1       1463.36       1484.09        12.32 o                         
   5   1   1        566.07        572.16         5.95 o                         
   6   1   1        423.53        482.16         5.26 o                         
   7   1   1       1230.44       1301.06        12.80 o                         
   8   1   1        175.80        197.28         2.98 o                         
   9   1   1        746.62        668.14         6.89 o                         
  10   1   1        616.91        566.67         6.60 o                         
  11   1   1       2183.07       2049.01        26.94 o                         
  12   1   1        343.52        334.40         5.58 o                         
  13   1   1          4.37          4.72         1.92 o                         
  14   1   1         36.21         35.43         3.10 o                         
  15   1   1          0.48          0.68         2.03 o                         
  16   1   1        155.57        167.36         9.13 o                         
  17   1   1         39.16         43.05         5.22 o                         
 -17   2   1          2.50          5.37         4.20 o                         
 -16   2   1         93.18         90.08         6.37 o                         
 -15   2   1          3.07          4.74         3.00 o                         
 -14   2   1         40.48         45.03         5.88 o                         
 -13   2   1         85.34         78.75         4.10 o                         
 -12   2   1        124.52        105.95         4.46 o                         
 -11   2   1        470.83        448.13         7.12 o                         
 -10   2   1        212.03        195.00         3.62 o                         
  -9   2   1        155.49        150.82         2.98 o                         
  -8   2   1          6.99          4.28         1.14 o                         
  -7   2   1        157.68        152.13         2.32 o                         
  -6   2   1          9.09         12.26         0.97 o                         
  -5   2   1         74.80         71.65         1.91 o                         
  -4   2   1          8.54         13.60         1.27 o                         
  -3   2   1        156.89        152.90         2.54 o                         
  -2   2   1          7.98          9.18         0.98 o                         
  -1   2   1        543.35        566.26         6.13 o                         
   0   2   1         20.29         29.18         1.38 o                         
   1   2   1        581.44        573.90         5.51 o                         
   2   2   1        363.66        378.72         5.18 o                         
   3   2   1        139.91        141.09         2.36 o                         
   4   2   1       2119.68       2436.89        21.10 o                         
   5   2   1         16.08         21.09         1.19 o                         
   6   2   1         76.52        101.05         2.63 o                         
   7   2   1        101.98        109.55         2.23 o                         
   8   2   1         81.43         84.74         2.33 o                         
   9   2   1        226.02        218.60         3.68 o                         
  10   2   1         63.21         59.80         2.36 o                         
  11   2   1         60.20         55.32         2.81 o                         
  12   2   1        154.39        137.41         3.98 o                         
  13   2   1          6.34          2.74         2.05 o                         
  14   2   1        227.37        187.30         5.67 o                         
  15   2   1         20.97         21.41         3.43 o                         
  16   2   1          5.09         11.49         4.00 o                         
 -15   3   1          0.01          6.06         3.58 o                         
 -14   3   1          7.90          7.77         3.18 o                         
 -13   3   1         64.14         63.43         3.37 o                         
 -12   3   1          7.36          6.58         2.01 o                         
 -11   3   1          3.87          2.70         2.35 o                         
 -10   3   1         46.63         49.60         3.33 o                         
  -9   3   1          3.84          4.62         1.40 o                         
  -8   3   1        237.24        229.98         3.67 o                         
  -7   3   1         16.26         16.81         1.52 o                         
  -6   3   1          1.72          3.54         1.07 o                         
  -5   3   1         91.99         93.18         2.25 o                         
  -4   3   1         20.04         25.75         1.43 o                         
  -3   3   1       1406.78       1480.80        12.97 o                         
  -2   3   1        384.07        422.34         5.00 o                         
  -1   3   1        716.43        747.17         8.26 o                         
   0   3   1          3.31          4.37         1.10 o                         
   1   3   1         74.40         74.56         2.21 o                         
   2   3   1        287.75        321.44         3.89 o                         
   3   3   1         69.61         77.39         2.21 o                         
   4   3   1        447.47        496.50         5.40 o                         
   5   3   1         24.38         19.60         1.41 o                         
   6   3   1          0.16          1.88         1.14 o                         
   7   3   1        123.26        121.25         2.64 o                         
   8   3   1        121.68        126.55         3.33 o                         
   9   3   1          0.09         -1.30         2.59 o                         
  10   3   1         22.08         23.48         2.72 o                         
  11   3   1         98.04        100.56         4.40 o                         
  12   3   1          0.11         -0.80         2.04 o                         
  13   3   1          3.40          4.13         2.03 o                         
  14   3   1        259.52        291.28        24.51 o                         
  15   3   1          1.30          3.39         3.98 o                         
 -14   4   1        218.87        268.17        15.09 o                         
 -13   4   1          0.04         -2.63         3.06 o                         
 -12   4   1          0.49          0.29         2.75 o                         
 -11   4   1        107.47        110.12         5.61 o                         
 -10   4   1         13.16         16.74         2.15 o                         
  -9   4   1       1427.29       1382.22        16.95 o                         
  -8   4   1         55.64         55.68         3.99 o                         
  -7   4   1        213.99        194.69         4.28 o                         
  -6   4   1        277.61        260.38         5.78 o                         
  -5   4   1          2.42          2.48         1.49 o                         
  -4   4   1         39.35         39.49         1.93 o                         
  -3   4   1         46.52         46.07         2.31 o                         
  -2   4   1         13.17         13.75         1.64 o                         
  -1   4   1          2.83          4.22         1.46 o                         
   0   4   1         49.10         52.71         2.59 o                         
   1   4   1        206.17        194.71         3.85 o                         
   2   4   1          0.96          0.89         1.23 o                         
   3   4   1          5.35          7.05         1.36 o                         
   4   4   1         26.25         25.26         1.78 o                         
   5   4   1         19.05         22.49         1.99 o                         
   6   4   1        129.73        127.35         3.52 o                         
   7   4   1        340.84        289.66         5.15 o                         
   8   4   1          0.90         -0.46         1.56 o                         
   9   4   1        999.70        941.35        14.69 o                         
  10   4   1        325.70        309.04         8.19 o                         
  11   4   1        246.24        238.92         7.51 o                         
  12   4   1         11.41         12.44         4.16 o                         
  13   4   1          4.23         -1.71         3.49 o                         
  14   4   1         17.37         16.97        11.48 o                         
 -11   5   1          3.20          8.66         4.13 o                         
 -10   5   1          2.91          4.69         3.97 o                         
  -9   5   1        181.85        170.92         4.99 o                         
  -8   5   1        199.58        179.78         5.02 o                         
  -7   5   1        214.43        195.94         5.23 o                         
  -6   5   1         12.33          8.98         2.21 o                         
  -5   5   1         79.46         71.64         3.43 o                         
  -4   5   1          0.22         -1.11         2.95 o                         
  -3   5   1        202.48        205.20         7.01 o                         
  -2   5   1          6.94         15.03         2.94 o                         
  -1   5   1         70.89         69.73         4.58 o                         
   0   5   1        364.08        368.31         8.67 o                         
   1   5   1       1464.99       1471.64        22.51 o                         
   2   5   1        298.94        318.86         9.25 o                         
   3   5   1          2.51          3.82         3.22 o                         
   4   5   1        375.43        363.96         6.52 o                         
   5   5   1         25.09         23.79         2.98 o                         
   6   5   1          1.54          0.48         1.65 o                         
   7   5   1          8.93          8.38         2.23 o                         
   8   5   1         51.87         64.12         4.01 o                         
   9   5   1         52.26         58.00         5.46 o                         
  10   5   1          2.65          7.39         3.03 o                         
  11   5   1          8.17         13.03         3.81 o                         
  -7   6   1          1.61          5.77         5.75 o                         
  -6   6   1        212.86        208.78         7.58 o                         
  -5   6   1         24.21         22.56         6.25 o                         
  -4   6   1         26.82         39.11         7.82 o                         
  -3   6   1         20.08         12.16         6.08 o                         
  -2   6   1          3.95          2.33         3.91 o                         
  -1   6   1        489.67        461.92        25.96 o                         
   0   6   1        244.95        242.11        10.63 o                         
   1   6   1        143.25        132.21         9.81 o                         
   2   6   1          1.54         14.79         5.70 o                         
   3   6   1          3.91         -5.63         5.74 o                         
   4   6   1         19.96         10.64         3.70 o                         
   5   6   1         39.16         41.64         7.48 o                         
   6   6   1          9.86         13.46         6.31 o                         
   7   6   1          0.29         -6.31         6.52 o                         
 -17   0   2        123.46        166.71        10.61 o                         
 -16   0   2          2.45         14.36         4.19 o                         
 -15   0   2         10.04          5.35         3.80 o                         
 -14   0   2          4.13          7.78         3.67 o                         
 -13   0   2          3.10          3.16         1.92 o                         
 -12   0   2        216.31        214.51         5.59 o                         
 -11   0   2        156.22        132.40         3.52 o                         
 -10   0   2        112.25        113.72         3.03 o                         
  -9   0   2         81.02         60.25         2.68 o                         
  -8   0   2         22.77         26.84         2.07 o                         
  -7   0   2       1557.91       1702.32        18.44 o                         
  -6   0   2       1695.94       1855.90        21.59 o                         
  -5   0   2         25.54         16.68         1.25 o                         
  -4   0   2        845.86        789.64         8.71 o                         
  -3   0   2       1064.96       1105.08        12.79 o                         
  -2   0   2          8.74          8.84         0.99 o                         
   3   0   2       1692.28       1614.14        16.81 o                         
   4   0   2        993.28        990.05        13.48 o                         
   5   0   2        607.92        583.86         8.93 o                         
   6   0   2         76.39         59.03         3.26 o                         
   7   0   2         52.91         50.85         3.01 o                         
   8   0   2        331.00        307.67         6.81 o                         
   9   0   2        738.49        686.13        11.18 o                         
  10   0   2         98.56         96.59         6.46 o                         
  11   0   2         80.68         75.34         4.26 o                         
  12   0   2        631.42        580.39        17.68 o                         
  13   0   2          0.04          1.80         4.19 o                         
  14   0   2         14.09         18.38         4.54 o                         
  15   0   2          4.20          4.97         7.08 o                         
  16   0   2        250.88        306.13        13.59 o                         
  17   0   2          1.28         13.49         4.77 o                         
 -17   1   2         86.06         86.91         6.77 o                         
 -16   1   2         35.95         55.34         3.89 o                         
 -15   1   2          0.56          5.41         2.18 o                         
 -14   1   2         67.45         71.69         4.03 o                         
 -13   1   2         61.94         50.22         2.98 o                         
 -12   1   2        298.13        264.89         4.49 o                         
 -11   1   2          0.02          1.27         1.26 o                         
 -10   1   2         15.56         13.37         1.37 o                         
  -9   1   2        239.58        238.44         3.39 o                         
  -8   1   2         41.84         40.85         1.40 o                         
  -7   1   2          7.86          4.24         0.91 o                         
  -6   1   2         14.45         24.55         1.54 o                         
  -5   1   2        583.53        585.81         5.21 o                         
  -4   1   2         86.59         92.75         1.38 o                         
  -3   1   2         41.59         33.64         0.88 o                         
  -2   1   2        280.13        255.73         2.34 o                         
  -1   1   2       1199.07       1170.98         8.72 o                         
   0   1   2       4104.10       4205.24       104.03 o                         
   1   1   2        416.26        416.77         3.83 o                         
   2   1   2        343.99        350.20         3.36 o                         
   3   1   2        531.50        549.19         5.00 o                         
   4   1   2        370.83        379.71         3.88 o                         
   5   1   2        278.53        292.97         3.47 o                         
   6   1   2        201.35        203.22         3.07 o                         
   7   1   2          6.30         11.04         1.13 o                         
   8   1   2        216.79        231.08         3.49 o                         
   9   1   2        381.28        333.04         4.55 o                         
  10   1   2        142.59        128.56         2.87 o                         
  11   1   2        928.52        845.91        10.29 o                         
  12   1   2         67.28         62.29         2.94 o                         
  13   1   2          7.00          8.47         1.84 o                         
  14   1   2         21.59         18.59         2.51 o                         
  15   1   2         15.33         16.09         3.15 o                         
  16   1   2         46.36         63.43         4.84 o                         
  17   1   2         14.00         18.62         6.00 o                         
 -17   2   2         13.39          7.65         3.46 o                         
 -16   2   2         15.80         17.86         3.48 o                         
 -15   2   2         25.18         31.32         4.25 o                         
 -14   2   2          4.68          3.28         2.20 o                         
 -13   2   2         80.23         73.04         3.48 o                         
 -12   2   2        292.12        286.17         6.00 o                         
 -11   2   2         12.69         23.12         1.99 o                         
 -10   2   2       1548.46       1432.65        13.05 o                         
  -9   2   2         61.67         63.43         2.18 o                         
  -8   2   2         51.21         48.83         1.66 o                         
  -7   2   2          6.84          8.42         0.96 o                         
  -6   2   2          0.85          0.04         0.75 o                         
  -5   2   2         83.76         95.97         2.04 o                         
  -4   2   2        319.70        319.14         3.91 o                         
  -3   2   2        212.44        213.00         3.67 o                         
  -2   2   2         86.02         85.30         1.88 o                         
  -1   2   2         40.71         42.57         1.67 o                         
   0   2   2         85.61         81.96         1.68 o                         
   1   2   2         22.73         27.17         1.25 o                         
   2   2   2        367.19        361.25         4.16 o                         
   3   2   2        385.34        443.94         5.29 o                         
   4   2   2         17.27         32.38         1.42 o                         
   5   2   2        876.46        991.20        10.05 o                         
   6   2   2        246.69        240.55         3.37 o                         
   7   2   2          3.37          3.59         1.00 o                         
   8   2   2          6.33          6.72         1.30 o                         
   9   2   2         31.03         32.21         1.88 o                         
  10   2   2         93.38         94.08         3.15 o                         
  11   2   2         37.58         33.69         2.31 o                         
  12   2   2          0.74          1.49         1.66 o                         
  13   2   2        164.10        158.36         5.18 o                         
  14   2   2          6.32          6.19         2.39 o                         
  15   2   2        136.39        134.23         8.24 o                         
  16   2   2         10.76         21.85         4.29 o                         
 -16   3   2          0.02          2.58         3.80 o                         
 -15   3   2         17.95         21.20         3.44 o                         
 -14   3   2          1.09          1.57         2.32 o                         
 -13   3   2          1.15          1.57         1.98 o                         
 -12   3   2          0.10         -1.73         1.73 o                         
 -11   3   2          1.44         -1.38         1.69 o                         
 -10   3   2        186.60        185.97         4.38 o                         
  -9   3   2        233.30        227.25         3.73 o                         
  -8   3   2         30.39         33.22         1.94 o                         
  -7   3   2         13.98         15.69         1.55 o                         
  -6   3   2         38.44         44.32         1.92 o                         
  -5   3   2        334.55        360.73         4.58 o                         
  -4   3   2       1201.30       1317.30        13.13 o                         
  -3   3   2        569.66        613.80         6.22 o                         
  -2   3   2       1008.41       1127.65        11.57 o                         
  -1   3   2        115.95        118.23         2.63 o                         
   0   3   2          6.67         10.41         1.22 o                         
   1   3   2          0.01         -0.17         0.82 o                         
   2   3   2          9.56         10.70         1.05 o                         
   3   3   2        167.68        146.21         2.62 o                         
   4   3   2         33.18         39.06         1.64 o                         
   5   3   2         20.35         25.01         1.46 o                         
   6   3   2          0.08          0.42         0.99 o                         
   7   3   2         11.34          7.84         1.39 o                         
   8   3   2          0.48          2.91         1.79 o                         
   9   3   2         20.70         21.17         2.50 o                         
  10   3   2          3.68         15.15         2.82 o                         
  11   3   2          3.41          2.43         2.04 o                         
  12   3   2         56.93         56.09         3.72 o                         
  13   3   2        166.66        175.30         7.75 o                         
  14   3   2         24.55         29.08         3.71 o                         
  15   3   2        104.48        143.83        11.27 o                         
 -14   4   2         47.36         56.89         7.04 o                         
 -13   4   2         83.27        101.46        11.57 o                         
 -12   4   2         26.38         29.86         3.76 o                         
 -11   4   2         33.62         34.89         3.41 o                         
 -10   4   2         91.07         85.49         3.89 o                         
  -9   4   2        443.00        407.98         7.73 o                         
  -8   4   2        511.44        498.58         7.31 o                         
  -7   4   2         73.95         70.63         3.30 o                         
  -6   4   2         10.40         11.00         1.86 o                         
  -5   4   2          1.20          0.07         0.91 o                         
  -4   4   2          1.02          0.10         1.19 o                         
  -3   4   2         43.28         47.56         2.35 o                         
  -2   4   2         11.71         13.32         1.58 o                         
  -1   4   2         13.81         14.19         1.64 o                         
   0   4   2          9.53         13.22         1.62 o                         
   1   4   2        434.08        424.41         5.98 o                         
   2   4   2        135.09        130.94         2.96 o                         
   3   4   2        960.03        940.97        10.41 o                         
   4   4   2         96.38         93.78         3.02 o                         
   5   4   2         39.28         34.53         2.58 o                         
   6   4   2         12.70         10.88         1.86 o                         
   7   4   2         18.35         17.41         2.26 o                         
   8   4   2        711.82        587.61        13.31 o                         
   9   4   2        163.86        144.46         5.87 o                         
  10   4   2         15.25          8.66         3.00 o                         
  11   4   2          0.10          3.46         2.93 o                         
  12   4   2          0.50          0.34         3.07 o                         
  13   4   2         11.49          7.78         4.46 o                         
 -12   5   2         55.57         65.46        13.44 o                         
 -11   5   2          0.40         -0.49         4.57 o                         
 -10   5   2         61.44         55.11         3.89 o                         
  -9   5   2        119.01        107.28         4.46 o                         
  -8   5   2         50.95         42.58         3.15 o                         
  -7   5   2         75.64         67.96         3.55 o                         
  -6   5   2          0.71          0.95         2.03 o                         
  -5   5   2          0.00         -1.75         1.90 o                         
  -4   5   2          7.56         10.85         3.86 o                         
  -3   5   2          0.03         -2.03         2.31 o                         
  -2   5   2        160.45        162.35         5.89 o                         
  -1   5   2         17.08         17.48         3.43 o                         
   0   5   2        165.13        172.76         6.10 o                         
   1   5   2       1046.77       1026.73        17.08 o                         
   2   5   2        567.53        586.61        28.60 o                         
   3   5   2        345.15        343.83         9.82 o                         
   4   5   2          0.27         -0.28         1.60 o                         
   5   5   2         67.57         65.52         3.27 o                         
   6   5   2         19.35         20.38         2.50 o                         
   7   5   2        107.08         96.35         4.82 o                         
   8   5   2        159.40        157.00         5.52 o                         
   9   5   2         64.66         63.57         6.35 o                         
  10   5   2        307.26        326.83        14.57 o                         
  11   5   2          1.75          2.48        18.82 o                         
  -8   6   2          3.06         32.06         6.10 o                         
  -7   6   2          0.19         -0.98         3.87 o                         
  -6   6   2          3.19          5.68         3.33 o                         
  -5   6   2        395.11        377.33        12.54 o                         
  -4   6   2        101.74         91.90         7.38 o                         
  -3   6   2        124.73        104.22        14.69 o                         
  -2   6   2       1231.84       1215.62        51.92 o                         
  -1   6   2          5.71          6.31         3.64 o                         
   0   6   2        461.58        474.82        12.60 o                         
   1   6   2          7.11          1.57         4.38 o                         
   2   6   2          5.62         -4.73         4.99 o                         
   3   6   2         39.10         44.23         6.06 o                         
   4   6   2          0.91          1.10         3.36 o                         
   5   6   2         42.42         36.95         5.66 o                         
   6   6   2        101.47         93.26         6.64 o                         
   7   6   2          3.42         -6.00         6.00 o                         
 -17   1   3         24.24         24.19         4.35 o                         
 -16   1   3        243.23        284.34         6.90 o                         
 -15   1   3          7.87         12.50         3.78 o                         
 -14   1   3         46.01         44.58         3.55 o                         
 -13   1   3        294.00        251.98         5.85 o                         
 -12   1   3        172.36        140.98         3.05 o                         
 -11   1   3         77.52         80.27         2.42 o                         
 -10   1   3        115.75        116.13         2.26 o                         
  -9   1   3         11.69         10.88         1.00 o                         
  -8   1   3          0.32          2.13         0.70 o                         
  -7   1   3        149.71        149.91         2.21 o                         
  -6   1   3        273.83        300.80         4.09 o                         
  -5   1   3        758.40        772.58         6.90 o                         
  -4   1   3          9.31         26.94         2.99 o                         
  -3   1   3         35.44         32.44         1.05 o                         
  -2   1   3       1081.59       1042.43         8.68 o                         
   2   1   3       1072.81       1178.04         9.31 o                         
   3   1   3         68.07         69.55         1.43 o                         
   4   1   3        342.78        400.80         4.23 o                         
   5   1   3         96.25         99.79         2.36 o                         
   6   1   3        240.03        254.82         3.51 o                         
   7   1   3         86.01         87.13         2.18 o                         
   8   1   3          0.66          1.29         1.00 o                         
   9   1   3         75.94         66.75         2.61 o                         
  10   1   3        348.23        336.61         5.25 o                         
  11   1   3         28.14         36.42         3.29 o                         
  12   1   3        123.20        120.36         3.73 o                         
  13   1   3         63.10         56.27         5.31 o                         
  14   1   3         10.15         10.69         2.99 o                         
  15   1   3         29.59         34.40         3.65 o                         
  16   1   3         28.70         43.68         4.92 o                         
 -17   2   3         11.89          8.72         6.10 o                         
 -16   2   3        138.62        156.07        10.97 o                         
 -15   2   3          2.01          4.50         2.36 o                         
 -14   2   3        105.92         96.62         4.47 o                         
 -13   2   3        149.64        136.98         4.26 o                         
 -12   2   3         61.57         55.75         3.43 o                         
 -11   2   3       1919.21       1777.14        25.78 o                         
 -10   2   3        558.38        555.89         6.07 o                         
  -9   2   3       1189.73       1105.99        10.17 o                         
  -8   2   3         20.33         22.85         1.29 o                         
  -7   2   3         12.46         10.87         1.00 o                         
  -6   2   3         11.65         19.23         1.06 o                         
  -5   2   3         17.92         25.78         1.18 o                         
  -4   2   3        299.51        324.26         3.87 o                         
  -3   2   3       1312.85       1401.34        12.50 o                         
  -2   2   3        431.51        461.94         4.68 o                         
  -1   2   3        323.24        358.35         3.84 o                         
   0   2   3        601.01        671.47         7.49 o                         
   1   2   3         62.43         68.71         2.04 o                         
   2   2   3         33.29         68.11         2.08 o                         
   3   2   3         16.16         24.54         1.36 o                         
   4   2   3        274.54        320.54         3.72 o                         
   5   2   3        567.21        580.39         7.12 o                         
   6   2   3        196.05        222.53         3.09 o                         
   7   2   3        522.74        541.86         5.77 o                         
   8   2   3          0.24          6.11         1.20 o                         
   9   2   3         36.90         40.47         1.95 o                         
  10   2   3         11.52         11.77         2.41 o                         
  11   2   3         17.55         17.05         2.00 o                         
  12   2   3         58.82         56.28         2.85 o                         
  13   2   3        178.16        166.81         5.79 o                         
  14   2   3          2.78          2.25         2.32 o                         
  15   2   3          8.26          6.83         2.55 o                         
  16   2   3          1.56         16.03         5.58 o                         
 -16   3   3          9.19         11.22         4.28 o                         
 -15   3   3         20.82         23.80         3.48 o                         
 -14   3   3         20.47         28.89         3.79 o                         
 -13   3   3         28.12         27.80         2.62 o                         
 -12   3   3         71.31         65.05         3.35 o                         
 -11   3   3         26.09         27.00         2.07 o                         
 -10   3   3        902.83        846.21        11.74 o                         
  -9   3   3       1230.03       1153.23        10.43 o                         
  -8   3   3        153.43        142.75         3.07 o                         
  -7   3   3         38.32         40.00         1.84 o                         
  -6   3   3          2.20          7.42         1.17 o                         
  -5   3   3        129.99        152.17         2.84 o                         
  -4   3   3        511.11        587.22         6.43 o                         
  -3   3   3        661.63        711.03         7.34 o                         
  -2   3   3         24.10         31.45         1.72 o                         
  -1   3   3          5.24          4.22         1.08 o                         
   0   3   3        168.54        182.27         2.95 o                         
   1   3   3          7.60          7.66         0.99 o                         
   2   3   3        294.35        310.60         4.32 o                         
   3   3   3         39.72         41.10         1.83 o                         
   4   3   3         58.80         63.04         2.07 o                         
   5   3   3         43.23         44.65         2.04 o                         
   6   3   3          4.91          6.32         1.22 o                         
   7   3   3         68.54         57.34         2.55 o                         
   8   3   3          0.38          2.17         1.85 o                         
   9   3   3         48.53         39.75         3.39 o                         
  10   3   3         35.60         34.05         4.63 o                         
  11   3   3         43.05         40.06         2.99 o                         
  12   3   3         70.33         68.90         3.49 o                         
  13   3   3          5.54         12.40         2.71 o                         
  14   3   3         14.08         14.43         4.11 o                         
  15   3   3         20.73         21.90         9.72 o                         
 -14   4   3         19.99         26.33         5.47 o                         
 -13   4   3          0.33          0.01         3.22 o                         
 -12   4   3          5.46         12.00         3.26 o                         
 -11   4   3          0.48          0.73         1.67 o                         
 -10   4   3          5.02          3.40         1.89 o                         
  -9   4   3         54.32         58.40         3.40 o                         
  -8   4   3         88.07         82.47         3.27 o                         
  -7   4   3        250.59        232.65         5.49 o                         
  -6   4   3         77.80         74.78         2.99 o                         
  -5   4   3          1.85          1.27         1.34 o                         
  -4   4   3          0.70          0.55         1.21 o                         
  -3   4   3          2.40          2.56         1.62 o                         
  -2   4   3         70.43         68.67         2.83 o                         
  -1   4   3          0.31          1.28         1.38 o                         
   0   4   3        148.30        149.86         3.51 o                         
   1   4   3        366.63        356.49         5.90 o                         
   2   4   3        534.04        543.33         6.47 o                         
   3   4   3         37.48         45.05         2.22 o                         
   4   4   3        380.41        396.15         6.55 o                         
   5   4   3         42.80         40.23         2.92 o                         
   6   4   3        100.36         87.81         3.61 o                         
   7   4   3         31.99         23.25         2.09 o                         
   8   4   3         51.55         49.19         3.26 o                         
   9   4   3          8.79         15.97         3.13 o                         
  10   4   3         80.08         73.25         4.90 o                         
  11   4   3          9.64          5.29         3.65 o                         
  12   4   3          0.96         -4.28         4.70 o                         
  13   4   3          8.14          4.36         3.42 o                         
 -12   5   3          0.78          8.95        11.69 o                         
 -11   5   3         21.07         22.50         7.06 o                         
 -10   5   3         26.69         33.72         3.28 o                         
  -9   5   3         34.77         43.17         4.14 o                         
  -8   5   3         53.22         51.85         4.44 o                         
  -7   5   3         41.39         39.64         3.09 o                         
  -6   5   3        170.59        161.62         8.19 o                         
  -5   5   3         65.77         65.02         3.79 o                         
  -4   5   3         28.73         35.25         4.19 o                         
  -3   5   3         10.28          8.42         2.87 o                         
  -2   5   3          0.51          9.13         2.78 o                         
  -1   5   3        128.38        122.02         5.33 o                         
   0   5   3        247.31        242.52         7.03 o                         
   1   5   3        102.99        109.70         5.25 o                         
   2   5   3        546.98        536.27        13.79 o                         
   3   5   3         54.88         53.81         3.48 o                         
   4   5   3         83.70         81.41         3.58 o                         
   5   5   3          0.84          1.26         1.76 o                         
   6   5   3         45.28         44.96         3.38 o                         
   7   5   3        334.31        307.63         8.14 o                         
   8   5   3         36.94         50.22         3.83 o                         
   9   5   3        559.26        525.89        10.92 o                         
  10   5   3        298.39        300.42        13.51 o                         
  11   5   3        103.33         82.21        12.20 o                         
  -7   6   3         76.18         70.96         5.82 o                         
  -6   6   3          8.76          7.35         4.34 o                         
  -5   6   3         10.23          7.93         3.40 o                         
  -4   6   3         30.59         32.67         5.10 o                         
  -3   6   3        180.91        166.91         9.59 o                         
  -2   6   3         25.06         25.69         8.55 o                         
  -1   6   3        523.06        502.41        14.03 o                         
   0   6   3        105.93        110.40        14.03 o                         
   1   6   3        105.52         89.61         8.87 o                         
   2   6   3         47.27         43.67         6.73 o                         
   3   6   3         23.13         23.41         5.43 o                         
   4   6   3         17.00         14.74         3.50 o                         
   5   6   3         39.58         39.58         4.30 o                         
   6   6   3          1.24          1.08         4.83 o                         
   7   6   3          4.41          8.42        13.55 o                         
 -18   0   4          0.35         18.16         4.16 o                         
 -17   0   4         46.04         73.95         7.34 o                         
 -16   0   4          5.60          8.59         2.61 o                         
 -15   0   4         66.59         70.73         3.79 o                         
 -14   0   4          3.04          4.30         2.16 o                         
 -13   0   4        246.51        191.10         6.49 o                         
 -12   0   4          0.42          0.93         1.89 o                         
 -11   0   4         55.50         47.78         2.75 o                         
 -10   0   4         18.06         26.84         2.12 o                         
  -9   0   4         82.68         89.01         2.63 o                         
  -8   0   4         48.50         48.79         2.18 o                         
  -7   0   4       6634.55       6959.79        77.57 o                         
  -6   0   4        940.01        985.40        12.22 o                         
  -5   0   4       7343.68       7283.47       104.44 o                         
  -4   0   4        741.91        777.74        10.87 o                         
  -3   0   4        765.54        745.88        10.30 o                         
  -2   0   4         94.06         91.81         2.29 o                         
  -1   0   4       2673.07       2657.17        61.94 o                         
   1   0   4        787.52        788.60         9.43 o                         
   2   0   4       1887.31       1778.64        18.56 o                         
   3   0   4         49.58         50.94         1.57 o                         
   4   0   4       1014.80       1004.35        11.14 o                         
   5   0   4         18.94         31.01         1.99 o                         
   6   0   4        502.13        505.76         8.41 o                         
   7   0   4        355.43        314.97         6.28 o                         
   8   0   4         22.20         21.15         2.33 o                         
   9   0   4       2410.57       2203.09        34.75 o                         
  10   0   4        843.08        785.98        13.00 o                         
  11   0   4       5205.33       4866.77       126.79 o                         
  12   0   4         28.86         35.69         5.19 o                         
  13   0   4        313.61        318.70        13.29 o                         
  14   0   4        316.71        317.33        11.77 o                         
  15   0   4          1.30         10.05         4.54 o                         
  16   0   4        138.17        129.39         8.74 o                         
 -17   1   4         56.41         98.14         7.33 o                         
 -16   1   4          5.07         13.31         2.50 o                         
 -15   1   4          6.74          6.63         2.29 o                         
 -14   1   4        134.10        113.90         4.48 o                         
 -13   1   4         67.97         59.61         2.55 o                         
 -12   1   4        371.09        302.31         4.06 o                         
 -11   1   4          0.09          0.22         1.15 o                         
 -10   1   4         96.21         81.16         2.08 o                         
  -9   1   4         11.54         13.79         1.04 o                         
  -8   1   4         99.59        104.23         1.98 o                         
  -7   1   4         64.58         86.27         1.92 o                         
  -6   1   4         92.12        106.15         1.89 o                         
  -5   1   4         16.95         25.29         1.63 o                         
  -4   1   4          3.87          6.53         0.77 o                         
  -3   1   4        326.96        325.20         3.73 o                         
  -2   1   4       3081.10       3107.01        32.18 o                         
  -1   1   4       5456.39       5443.23        95.32 o                         
   2   1   4        447.78        468.30         4.18 o                         
   3   1   4       2562.56       2738.66        22.06 o                         
   4   1   4        864.38        927.26         8.82 o                         
   5   1   4        343.01        405.71         4.67 o                         
   6   1   4          0.55          9.22         1.28 o                         
   7   1   4        296.06        300.37         4.01 o                         
   8   1   4         48.87         66.11         2.11 o                         
   9   1   4          5.27          5.59         1.30 o                         
  10   1   4        238.51        222.40         4.11 o                         
  11   1   4        281.19        261.53         5.31 o                         
  12   1   4          3.70          4.34         1.87 o                         
  13   1   4          2.35          4.09         2.62 o                         
  14   1   4          1.53          7.00         2.88 o                         
  15   1   4          3.47         10.60         4.88 o                         
  16   1   4         50.56         75.13         7.23 o                         
 -17   2   4         36.97         82.49        20.22 o                         
 -16   2   4         13.20         32.03         4.90 o                         
 -15   2   4          5.84          5.46         2.44 o                         
 -14   2   4          0.10          2.29         4.39 o                         
 -13   2   4         47.98         52.58         3.91 o                         
 -12   2   4        144.57        158.10         4.39 o                         
 -11   2   4         18.23         22.58         1.65 o                         
 -10   2   4        414.96        394.64         4.64 o                         
  -9   2   4       1024.01        949.38         9.02 o                         
  -8   2   4        112.56         95.73         2.00 o                         
  -7   2   4          6.96          3.26         0.89 o                         
  -6   2   4        224.37        223.89         2.85 o                         
  -5   2   4        268.08        270.56         3.46 o                         
  -4   2   4        846.71        955.49         8.99 o                         
  -3   2   4          0.36          0.23         0.82 o                         
  -2   2   4       1696.22       1959.73        15.48 o                         
  -1   2   4        352.54        359.00         3.84 o                         
   0   2   4         13.29         17.09         1.22 o                         
   1   2   4        668.37        705.22         7.87 o                         
   2   2   4         35.35         38.79         1.62 o                         
   3   2   4        268.42        269.29         3.34 o                         
   4   2   4         14.87         15.04         1.14 o                         
   5   2   4         26.06         26.86         1.70 o                         
   6   2   4       1501.09       1545.61        13.46 o                         
   7   2   4         12.90         16.74         1.41 o                         
   8   2   4        743.50        723.23         7.41 o                         
   9   2   4         12.76         15.87         1.64 o                         
  10   2   4          0.16          2.45         1.58 o                         
  11   2   4         14.64         17.39         2.36 o                         
  12   2   4          1.90          1.23         1.71 o                         
  13   2   4          8.22         12.21         3.00 o                         
  14   2   4          1.92          7.10         2.94 o                         
  16   2   4         54.39        124.72        10.65 o                         
 -16   3   4         53.76         78.47        12.40 o                         
 -15   3   4          4.98         10.12         4.99 o                         
 -14   3   4         74.44         91.32         4.82 o                         
 -13   3   4          3.82          2.27         1.95 o                         
 -12   3   4          3.39          2.49         1.48 o                         
 -11   3   4         72.41         69.60         2.75 o                         
 -10   3   4       1052.39       1006.68        11.68 o                         
  -9   3   4        573.21        543.78         5.64 o                         
  -8   3   4        611.14        581.42         6.96 o                         
  -7   3   4        855.82        837.05         8.32 o                         
  -6   3   4        177.42        164.72         3.04 o                         
  -5   3   4        119.25        124.07         2.47 o                         
  -4   3   4        378.63        393.35         4.59 o                         
  -3   3   4         53.30         53.78         1.70 o                         
  -2   3   4        121.54        121.32         2.67 o                         
  -1   3   4        321.06        314.57         3.83 o                         
   0   3   4         22.95         32.48         1.43 o                         
   1   3   4          0.37          0.05         0.90 o                         
   2   3   4         14.74         22.19         1.51 o                         
   3   3   4         30.81         34.64         1.68 o                         
   4   3   4         54.83         49.81         1.86 o                         
   5   3   4          0.05          0.46         1.09 o                         
   6   3   4          0.11          0.97         1.24 o                         
   7   3   4         55.29         51.82         2.67 o                         
   8   3   4         34.22         20.35         2.65 o                         
   9   3   4         67.93         58.58         3.60 o                         
  10   3   4          5.57          7.72         2.20 o                         
  11   3   4          8.43          0.39         2.72 o                         
  12   3   4         29.84         33.04         2.85 o                         
  13   3   4         90.26         70.39         5.63 o                         
  14   3   4        221.11        249.82         7.20 o                         
 -14   4   4         43.18         63.23         9.83 o                         
 -13   4   4          3.36          5.64         3.11 o                         
 -12   4   4         12.57         18.46         2.72 o                         
 -11   4   4         22.77         24.14         2.49 o                         
 -10   4   4         98.30         89.51         3.92 o                         
  -9   4   4         80.35         78.15         3.77 o                         
  -8   4   4         19.70         19.36         2.09 o                         
  -7   4   4         31.16         34.94         2.73 o                         
  -6   4   4         46.89         49.55         2.94 o                         
  -5   4   4          2.01          0.56         1.47 o                         
  -4   4   4         36.44         38.12         1.93 o                         
  -3   4   4        164.59        169.62         3.67 o                         
  -2   4   4        150.31        154.08         3.50 o                         
  -1   4   4          0.04         -0.03         1.31 o                         
   0   4   4          2.10          4.60         1.60 o                         
   1   4   4        382.59        365.92         5.09 o                         
   2   4   4        224.03        220.74         3.85 o                         
   3   4   4        110.78        113.52         3.29 o                         
   4   4   4        132.66        126.43         3.93 o                         
   5   4   4         17.25         17.78         2.03 o                         
   6   4   4          5.62          4.09         1.71 o                         
   7   4   4         52.72         41.29         2.70 o                         
   8   4   4         42.34         43.37         4.15 o                         
   9   4   4         21.71         21.17         5.00 o                         
  10   4   4         54.88         54.30         5.13 o                         
  11   4   4         46.73         39.85         6.10 o                         
  12   4   4         38.65         38.41         5.93 o                         
  13   4   4         22.68         24.48        15.57 o                         
 -12   5   4          1.24         26.89         7.86 o                         
 -11   5   4          1.50          5.55         3.75 o                         
 -10   5   4         31.37         33.51         7.75 o                         
  -9   5   4         53.22         54.36         6.15 o                         
  -8   5   4          1.40          3.90         2.90 o                         
  -7   5   4         33.17         30.41         2.61 o                         
  -6   5   4          0.03         -0.13         1.83 o                         
  -5   5   4         97.77         88.81         5.93 o                         
  -4   5   4          0.12         -1.22         2.51 o                         
  -3   5   4          0.22         -2.08         2.40 o                         
  -2   5   4         18.20         29.65         3.53 o                         
  -1   5   4         44.14         54.34         4.16 o                         
   0   5   4        268.90        263.27         7.32 o                         
   1   5   4         21.68         26.06         3.30 o                         
   2   5   4         22.04         26.34         4.53 o                         
   3   5   4          0.40          2.27         2.12 o                         
   4   5   4        252.43        250.60         5.75 o                         
   5   5   4          6.77          8.45         2.23 o                         
   6   5   4         41.19         41.05         3.66 o                         
   7   5   4          0.03          0.11         3.41 o                         
   8   5   4        163.53        152.14        11.73 o                         
   9   5   4        752.98        725.22        14.73 o                         
  10   5   4        216.53        217.70        16.18 o                         
  -7   6   4          1.70          7.81         3.83 o                         
  -6   6   4         46.21         56.03         6.76 o                         
  -5   6   4         38.10         43.21         5.01 o                         
  -4   6   4         15.77         20.82         6.62 o                         
  -3   6   4         88.86         84.71        13.86 o                         
  -2   6   4         15.50         16.20         4.90 o                         
  -1   6   4        266.40        257.34        21.41 o                         
   0   6   4         88.49         79.49         8.15 o                         
   1   6   4        102.91         98.18         8.97 o                         
   2   6   4         12.63         11.84         3.45 o                         
   3   6   4          4.86          2.75         3.09 o                         
   4   6   4          2.03         -3.03         3.03 o                         
   5   6   4         19.10         24.41         5.61 o                         
   6   6   4         10.47         16.62        18.31 o                         
 -17   1   5         21.59         29.81         3.67 o                         
 -16   1   5         63.21         67.90         5.93 o                         
 -15   1   5          4.51          3.05         1.85 o                         
 -14   1   5          1.21          2.80         1.52 o                         
 -13   1   5        175.78        144.73         4.38 o                         
 -12   1   5         25.53         27.27         1.60 o                         
 -11   1   5         33.64         28.92         1.49 o                         
 -10   1   5          0.78          9.02         1.30 o                         
  -9   1   5          0.19          2.21         0.95 o                         
  -8   1   5         53.44         58.91         1.70 o                         
  -7   1   5         64.01         65.78         1.80 o                         
  -6   1   5         54.58         54.42         1.88 o                         
  -5   1   5        418.64        462.72         4.69 o                         
  -4   1   5        260.81        235.93         3.31 o                         
  -3   1   5        683.22        675.67         6.90 o                         
  -2   1   5         58.14         69.28         1.59 o                         
  -1   1   5         42.06         42.45         1.20 o                         
   1   1   5       1090.25       1048.31        15.82 o                         
   2   1   5       1069.66       1132.52         9.15 o                         
   3   1   5        779.53        816.41         6.94 o                         
   4   1   5       2394.07       2542.55        23.31 o                         
   5   1   5       1304.19       1444.78        13.15 o                         
   6   1   5        269.72        302.61         3.97 o                         
   7   1   5        154.55        175.89         2.92 o                         
   8   1   5          7.18         11.75         1.42 o                         
   9   1   5        360.08        338.50         4.49 o                         
  10   1   5        262.83        241.96         5.24 o                         
  11   1   5        223.51        200.89         4.71 o                         
  12   1   5        135.03        136.16         5.30 o                         
  13   1   5          7.60          9.20         2.81 o                         
  14   1   5          3.23          5.39         2.80 o                         
  15   1   5         76.62         88.78         5.68 o                         
  16   1   5         33.12         52.63         9.20 o                         
 -17   2   5         15.09         23.66         7.09 o                         
 -16   2   5         39.66         77.24         9.60 o                         
 -15   2   5         10.02         13.23         2.72 o                         
 -14   2   5         24.04         24.33         2.57 o                         
 -13   2   5         45.06         43.70         2.68 o                         
 -12   2   5        110.41        102.02         2.90 o                         
 -11   2   5          3.98          4.93         1.47 o                         
 -10   2   5        121.44        111.28         2.83 o                         
  -9   2   5        906.45        853.62         7.57 o                         
  -8   2   5        292.55        280.19         3.36 o                         
  -7   2   5         18.49         23.02         1.22 o                         
  -6   2   5         54.57         51.99         1.74 o                         
  -5   2   5         54.34         55.50         1.54 o                         
  -4   2   5        259.70        285.19         4.18 o                         
  -3   2   5       2675.60       2919.18        22.55 o                         
  -2   2   5         92.30        105.57         2.05 o                         
  -1   2   5       1903.31       2047.69        15.49 o                         
   0   2   5         34.37         43.30         1.70 o                         
   1   2   5        129.93        131.95         2.28 o                         
   2   2   5        111.30        131.89         2.31 o                         
   3   2   5          7.43          5.02         0.94 o                         
   4   2   5         66.88         58.89         1.66 o                         
   5   2   5         37.38         41.38         2.29 o                         
   6   2   5         67.80         51.32         1.84 o                         
   7   2   5        201.96        227.43         4.25 o                         
   8   2   5         46.35         70.34         2.34 o                         
   9   2   5         29.69         21.34         1.99 o                         
  10   2   5          0.05          0.23         1.61 o                         
  11   2   5         62.84         59.60         3.27 o                         
  12   2   5         13.22         17.82         2.14 o                         
  13   2   5         44.51         51.30         3.59 o                         
  14   2   5         14.80         21.05         3.75 o                         
  15   2   5        103.59        110.73         7.13 o                         
 -16   3   5         76.45         97.47        12.01 o                         
 -15   3   5          6.20         13.76         4.02 o                         
 -14   3   5         29.34         27.65         3.30 o                         
 -13   3   5          2.29          1.47         1.52 o                         
 -12   3   5         63.92         62.97         2.85 o                         
 -11   3   5        168.49        159.58         3.87 o                         
 -10   3   5        279.18        255.87         4.41 o                         
  -9   3   5         45.42         48.64         2.03 o                         
  -8   3   5       1490.43       1412.35        12.29 o                         
  -7   3   5          6.32          7.34         1.15 o                         
  -6   3   5          8.74          4.81         0.93 o                         
  -5   3   5         70.45         68.77         1.93 o                         
  -4   3   5         11.08         13.71         1.25 o                         
  -3   3   5        455.05        487.58         4.96 o                         
  -2   3   5          6.57          9.42         0.94 o                         
  -1   3   5         50.41         45.09         1.61 o                         
   0   3   5          7.03          6.27         1.01 o                         
   1   3   5         23.07         24.96         1.54 o                         
   2   3   5        837.72        779.23         7.63 o                         
   3   3   5          4.66          4.27         1.06 o                         
   4   3   5          0.58          3.99         1.12 o                         
   5   3   5         48.52         49.56         2.13 o                         
   6   3   5          0.09          2.87         1.22 o                         
   7   3   5        219.47        168.82         4.48 o                         
   8   3   5        139.00        107.56         4.43 o                         
   9   3   5        295.39        234.28         6.75 o                         
  10   3   5         99.95         77.92         4.15 o                         
  11   3   5         15.67         11.68         2.22 o                         
  12   3   5        129.30        111.24         4.41 o                         
  13   3   5         89.81         74.15         6.36 o                         
  14   3   5        178.88        227.65        14.33 o                         
 -14   4   5         69.21         76.32        11.07 o                         
 -13   4   5         47.81         59.74         6.02 o                         
 -12   4   5         79.31         80.79         6.51 o                         
 -11   4   5         48.20         58.22         3.99 o                         
 -10   4   5         32.55         40.12         3.30 o                         
  -9   4   5         16.03         16.64         2.52 o                         
  -8   4   5         33.47         32.86         2.40 o                         
  -7   4   5         34.49         33.35         3.08 o                         
  -6   4   5         67.27         66.13         2.75 o                         
  -5   4   5        248.33        239.12         4.46 o                         
  -4   4   5          0.66          4.66         1.31 o                         
  -3   4   5        238.14        223.72         4.24 o                         
  -2   4   5          7.04         11.56         1.58 o                         
  -1   4   5          0.00          0.77         1.30 o                         
   0   4   5        837.91        797.89        13.95 o                         
   1   4   5         48.12         50.26         2.29 o                         
   2   4   5       2725.87       2653.96        23.99 o                         
   3   4   5        352.81        350.75         5.76 o                         
   4   4   5        533.82        525.41        11.07 o                         
   5   4   5        341.81        334.20         5.61 o                         
   6   4   5         10.57         10.28         1.89 o                         
   7   4   5         30.67         22.52         2.33 o                         
   8   4   5          8.38          1.24         2.62 o                         
   9   4   5          5.24          6.11         2.92 o                         
  10   4   5         10.71          5.35         3.06 o                         
  11   4   5         39.88         42.52         5.75 o                         
  12   4   5        110.47        114.67        15.65 o                         
 -11   5   5          9.51          9.76         3.82 o                         
 -10   5   5          8.73         11.25         2.94 o                         
  -9   5   5         30.51         33.13         3.58 o                         
  -8   5   5         21.97         28.61         3.38 o                         
  -7   5   5         29.62         28.21         3.17 o                         
  -6   5   5        136.35        123.23         5.12 o                         
  -5   5   5        177.54        159.92         7.16 o                         
  -4   5   5         40.88         38.52         3.71 o                         
  -3   5   5        156.56        144.15         5.79 o                         
  -2   5   5         93.25         87.75         4.90 o                         
  -1   5   5         40.57         44.16         3.86 o                         
   0   5   5         23.03         19.99         3.27 o                         
   1   5   5          9.35         12.37         3.50 o                         
   2   5   5         60.26         63.11         3.41 o                         
   3   5   5        112.27        103.81         4.35 o                         
   4   5   5         75.87         80.19         3.44 o                         
   5   5   5          5.54          6.79         2.69 o                         
   6   5   5         18.30         19.53         2.87 o                         
   7   5   5         12.14         12.71         2.82 o                         
   8   5   5         23.91         27.25         6.37 o                         
   9   5   5         12.13         17.51         4.42 o                         
  10   5   5        493.46        530.67        28.75 o                         
  -7   6   5          0.39          8.00         4.88 o                         
  -6   6   5        109.97        105.73         6.84 o                         
  -5   6   5          0.04         -3.46         3.46 o                         
  -4   6   5         21.73         21.71         5.20 o                         
  -3   6   5          2.54         -1.08         4.27 o                         
  -2   6   5          1.27         -0.67         4.77 o                         
  -1   6   5          0.00         -4.72         4.72 o                         
   0   6   5         20.17         24.62         5.94 o                         
   1   6   5         34.16         33.07         6.16 o                         
   2   6   5         37.56         40.92         6.82 o                         
   3   6   5         11.39         11.29         3.80 o                         
   4   6   5          9.31          9.63         3.31 o                         
   5   6   5         30.09         34.52         6.43 o                         
   6   6   5         50.85         39.92         8.07 o                         
 -18   0   6          1.29         15.72         8.34 o                         
 -17   0   6          0.52         15.10         3.35 o                         
 -16   0   6          1.32          1.43         2.47 o                         
 -15   0   6          4.33          7.92         2.10 o                         
 -14   0   6        578.84        441.29        10.19 o                         
 -13   0   6          3.41          4.32         1.90 o                         
 -12   0   6        859.13        673.04        10.80 o                         
 -11   0   6         11.71         11.71         1.75 o                         
 -10   0   6         24.15         23.19         1.99 o                         
  -9   0   6          0.65          1.95         1.63 o                         
  -8   0   6        215.43        230.28         5.03 o                         
  -7   0   6          4.97          3.58         1.76 o                         
  -6   0   6          9.30         14.13         1.79 o                         
  -5   0   6       1147.79       1208.64        19.29 o                         
  -4   0   6          5.72         10.85         1.47 o                         
  -3   0   6         61.61         54.67         2.21 o                         
  -2   0   6          4.45          8.41         1.22 o                         
  -1   0   6       2339.62       2214.37        32.81 o                         
   0   0   6         14.16         16.71         1.68 o                         
   1   0   6       1228.71       1232.44        13.31 o                         
   2   0   6         52.60         50.50         2.06 o                         
   3   0   6         30.93         32.61         2.18 o                         
   4   0   6         35.58         33.52         2.15 o                         
   5   0   6         52.84         50.35         2.07 o                         
   6   0   6        126.22        127.69         2.81 o                         
   7   0   6         78.12         80.23         3.44 o                         
   8   0   6         39.75         39.65         3.15 o                         
   9   0   6        473.47        455.39         8.85 o                         
  10   0   6        767.58        723.62        14.73 o                         
  11   0   6       4258.11       4063.74        76.08 o                         
  12   0   6         84.20         88.89         7.06 o                         
  13   0   6        136.60        140.26         8.29 o                         
  14   0   6         14.60         23.24         4.77 o                         
  15   0   6         47.49         60.91         7.20 o                         
  16   0   6        211.54        233.92        15.82 o                         
 -17   1   6         27.17         32.25         3.82 o                         
 -16   1   6         47.86         68.06         4.68 o                         
 -15   1   6          2.40          2.18         1.86 o                         
 -14   1   6         13.97         10.12         1.97 o                         
 -13   1   6          0.34          1.80         1.31 o                         
 -12   1   6          9.78          5.68         1.46 o                         
 -11   1   6        351.43        336.78         4.24 o                         
 -10   1   6          8.84         10.56         1.30 o                         
  -9   1   6         98.27        103.88         2.30 o                         
  -8   1   6          0.05          1.71         0.88 o                         
  -7   1   6         97.19        113.65         2.94 o                         
  -6   1   6         77.50         86.38         2.25 o                         
  -5   1   6        339.47        345.30         4.56 o                         
  -4   1   6         36.17         45.29         2.12 o                         
  -3   1   6         14.86         19.81         1.37 o                         
  -2   1   6         30.35         47.06         1.58 o                         
  -1   1   6         38.16         41.69         1.58 o                         
   0   1   6        158.62        161.38         2.32 o                         
   1   1   6       1251.91       1267.21        11.97 o                         
   2   1   6        220.33        219.94         2.66 o                         
   3   1   6         15.78         10.14         1.17 o                         
   4   1   6        765.07        851.81         7.35 o                         
   5   1   6         22.89         40.12         1.65 o                         
   6   1   6         68.28         85.70         2.17 o                         
   7   1   6         49.46         49.06         1.86 o                         
   8   1   6         83.68         84.32         2.37 o                         
   9   1   6         26.36         28.67         1.84 o                         
  10   1   6         38.54         40.96         2.85 o                         
  11   1   6          1.56          3.77         2.38 o                         
  12   1   6          0.22          3.50         1.82 o                         
  13   1   6        220.63        206.02         6.84 o                         
  14   1   6         15.87         14.04         3.12 o                         
  15   1   6          0.14          2.73         2.96 o                         
 -17   2   6         95.08        137.15        14.23 o                         
 -16   2   6          9.28         12.23         2.90 o                         
 -15   2   6         45.53         71.28         3.82 o                         
 -14   2   6         15.26         14.62         2.08 o                         
 -13   2   6         25.62         26.38         2.89 o                         
 -12   2   6          1.04          3.11         1.46 o                         
 -11   2   6        401.70        387.99         5.35 o                         
 -10   2   6        122.25        109.31         3.26 o                         
  -9   2   6        438.24        405.16         5.12 o                         
  -8   2   6         29.68         27.83         1.42 o                         
  -7   2   6          7.75          8.13         0.92 o                         
  -6   2   6          1.58          1.39         0.76 o                         
  -5   2   6         41.28         34.26         1.38 o                         
  -4   2   6          6.47          6.06         0.90 o                         
  -3   2   6        124.47        171.56         2.47 o                         
  -2   2   6        330.51        406.53         4.52 o                         
  -1   2   6       2033.93       2227.19        17.49 o                         
   0   2   6        423.44        475.42         5.10 o                         
   1   2   6        835.66        878.65         7.98 o                         
   2   2   6         61.39         53.49         1.53 o                         
   3   2   6         74.84         63.02         1.60 o                         
   4   2   6         63.31         71.99         1.80 o                         
   5   2   6          5.85          5.77         1.04 o                         
   6   2   6         30.27         29.63         1.56 o                         
   7   2   6        135.82        139.78         2.82 o                         
   8   2   6        114.15        111.65         2.74 o                         
   9   2   6          1.61          0.12         1.61 o                         
  10   2   6         23.38         21.04         2.12 o                         
  11   2   6         13.05         16.24         2.07 o                         
  12   2   6          8.58         11.89         2.46 o                         
  13   2   6         17.08         15.50         3.86 o                         
  14   2   6        146.56        171.83         9.26 o                         
  15   2   6         23.28         29.32        16.60 o                         
 -16   3   6        111.20        114.97         6.71 o                         
 -15   3   6         25.70         36.60         3.61 o                         
 -14   3   6          4.05         11.65         2.37 o                         
 -13   3   6          3.93          5.83         1.70 o                         
 -12   3   6        223.29        209.37         4.93 o                         
 -11   3   6        800.82        769.04         9.36 o                         
 -10   3   6        297.75        293.70         4.48 o                         
  -9   3   6       2232.63       2159.61        20.48 o                         
  -8   3   6        295.02        274.13         3.79 o                         
  -7   3   6        334.65        313.93         3.93 o                         
  -6   3   6         11.69         11.05         1.12 o                         
  -5   3   6          1.14          2.60         0.99 o                         
  -4   3   6        167.06        158.41         2.54 o                         
  -3   3   6         99.41        100.78         2.06 o                         
  -2   3   6          1.15         10.14         0.95 o                         
  -1   3   6         33.24         29.03         1.43 o                         
   0   3   6          6.89          9.08         1.18 o                         
   1   3   6          2.39          2.50         1.00 o                         
   2   3   6        118.20        114.82         2.41 o                         
   3   3   6         65.31         55.72         1.97 o                         
   4   3   6          1.25          3.79         1.27 o                         
   5   3   6         74.46         74.38         2.35 o                         
   6   3   6        110.36        103.15         3.15 o                         
   7   3   6        369.31        315.13         8.61 o                         
   8   3   6        191.61        145.62         4.92 o                         
   9   3   6        242.88        197.44         6.35 o                         
  10   3   6          4.03          2.60         2.40 o                         
  11   3   6         49.37         44.69         4.96 o                         
  12   3   6          5.47          5.38         2.51 o                         
  13   3   6          2.07          1.14         3.36 o                         
  14   3   6        112.55         78.49        10.65 o                         
 -14   4   6          0.00          7.92         5.24 o                         
 -13   4   6         26.41         33.29         7.65 o                         
 -12   4   6          8.57         18.47         2.93 o                         
 -11   4   6         21.09         19.95         3.28 o                         
 -10   4   6         30.31         39.79         3.33 o                         
  -9   4   6         94.06         89.05         5.36 o                         
  -8   4   6         10.84         15.16         2.15 o                         
  -7   4   6         82.71         79.58         5.27 o                         
  -6   4   6          9.99         13.30         1.70 o                         
  -5   4   6         46.39         44.07         2.23 o                         
  -4   4   6        169.43        195.95         3.58 o                         
  -3   4   6          1.12          1.82         1.51 o                         
  -2   4   6        158.59        217.42         4.37 o                         
  -1   4   6         15.58         18.52         1.46 o                         
   0   4   6        182.50        175.30         3.36 o                         
   1   4   6       1831.28       1820.21        19.35 o                         
   2   4   6        139.84        141.33         4.02 o                         
   3   4   6        960.31        937.54        12.15 o                         
   4   4   6         76.28         78.37         3.14 o                         
   5   4   6         13.34         11.29         1.82 o                         
   6   4   6          3.60          1.30         1.70 o                         
   7   4   6          4.51          5.84         1.97 o                         
   8   4   6        130.85        112.08         5.41 o                         
   9   4   6          7.15          7.63         2.93 o                         
  10   4   6          0.13          2.64         3.04 o                         
  11   4   6          0.11         -1.40         3.19 o                         
  12   4   6         57.40         53.74         5.94 o                         
 -11   5   6         22.33         24.53         6.83 o                         
 -10   5   6         19.96         28.19         3.32 o                         
  -9   5   6         19.43         25.38         3.67 o                         
  -8   5   6         51.82         60.10         5.04 o                         
  -7   5   6          9.26         11.23         2.24 o                         
  -6   5   6        168.47        136.63         4.18 o                         
  -5   5   6         27.70         24.30         4.97 o                         
  -4   5   6        149.50        138.79         5.73 o                         
  -3   5   6          1.36          0.08         2.55 o                         
  -2   5   6         16.11         12.69         3.00 o                         
  -1   5   6         11.80          7.60         2.76 o                         
   0   5   6          1.40          0.63         2.97 o                         
   1   5   6          0.40          2.38         2.21 o                         
   2   5   6        127.24        122.77         4.15 o                         
   3   5   6        200.09        180.05         5.40 o                         
   4   5   6          1.51          2.29         1.98 o                         
   5   5   6          0.83         -0.90         2.47 o                         
   6   5   6         47.56         51.54         5.91 o                         
   7   5   6         20.62         14.17         4.40 o                         
   8   5   6         19.89         18.93         6.78 o                         
   9   5   6         29.98         49.17         9.78 o                         
  -7   6   6        148.64        172.58        11.48 o                         
  -6   6   6          0.34          2.27         3.30 o                         
  -5   6   6          0.01          0.42         4.88 o                         
  -4   6   6         32.57         25.74         5.66 o                         
  -3   6   6          9.27          7.29         4.12 o                         
  -2   6   6         98.83         97.94         8.95 o                         
  -1   6   6        102.72         95.79         7.07 o                         
   0   6   6         87.02         87.52         6.49 o                         
   1   6   6          2.81          1.31         2.94 o                         
   2   6   6          0.15         -2.57         2.82 o                         
   3   6   6          0.80         -2.41         2.93 o                         
   4   6   6         37.39         40.95         4.88 o                         
   5   6   6          7.90         -2.48         6.72 o                         
 -17   1   7         15.75         19.25         2.69 o                         
 -16   1   7         11.28         14.91         2.48 o                         
 -15   1   7          9.84          9.83         2.05 o                         
 -14   1   7          7.82          6.36         1.59 o                         
 -13   1   7          8.97          6.42         1.47 o                         
 -12   1   7         59.53         47.80         2.19 o                         
 -11   1   7         28.97         35.66         1.73 o                         
 -10   1   7         25.32         27.95         1.52 o                         
  -9   1   7         38.33         35.66         1.77 o                         
  -8   1   7          3.40         11.41         1.30 o                         
  -7   1   7        669.79        703.81         7.78 o                         
  -6   1   7       1131.52       1190.14        11.90 o                         
  -5   1   7        570.57        588.36         6.67 o                         
  -4   1   7        248.63        289.27         4.27 o                         
  -3   1   7       1251.87       1388.65        14.42 o                         
  -2   1   7        578.61        606.87         7.08 o                         
  -1   1   7         40.11         44.49         1.88 o                         
   0   1   7        355.87        376.51         4.59 o                         
   1   1   7         78.21         79.80         1.76 o                         
   2   1   7        136.37        153.19         2.52 o                         
   3   1   7        251.51        255.43         3.16 o                         
   4   1   7          0.88          1.50         0.76 o                         
   5   1   7         15.26         22.73         1.35 o                         
   6   1   7        285.59        281.92         3.78 o                         
   7   1   7          0.01          0.27         1.26 o                         
   8   1   7          1.92          6.26         1.38 o                         
   9   1   7         99.21         96.59         3.31 o                         
  10   1   7        473.77        466.17         6.80 o                         
  11   1   7         93.91         88.10         4.28 o                         
  12   1   7        136.04        133.72         4.90 o                         
  13   1   7         71.77         69.83         4.79 o                         
  14   1   7          0.15          3.42         3.63 o                         
  15   1   7          7.16         17.29         3.43 o                         
 -17   2   7        181.63        210.86         9.21 o                         
 -16   2   7        128.99        177.01        11.75 o                         
 -15   2   7          0.69          0.13         2.03 o                         
 -14   2   7          4.48          4.36         1.83 o                         
 -13   2   7         14.23         14.82         2.12 o                         
 -12   2   7        233.12        206.41         4.06 o                         
 -11   2   7         11.31         12.80         1.37 o                         
 -10   2   7        191.92        179.95         3.12 o                         
  -9   2   7        103.73        109.55         2.57 o                         
  -8   2   7        943.20        876.94         9.58 o                         
  -7   2   7         39.33         36.85         1.89 o                         
  -6   2   7         25.65         40.75         1.94 o                         
  -5   2   7        891.44        841.92         8.25 o                         
  -4   2   7         83.46         84.24         2.16 o                         
  -3   2   7        293.89        324.77         3.75 o                         
  -2   2   7         88.41         92.12         1.81 o                         
  -1   2   7        199.12        196.35         2.76 o                         
   0   2   7       9532.80      10065.84        78.95 o                         
   1   2   7         29.05         35.54         1.48 o                         
   2   2   7       1563.84       1671.98        13.58 o                         
   3   2   7        289.27        282.52         3.16 o                         
   4   2   7         87.36         84.16         1.85 o                         
   5   2   7         11.61          9.06         1.13 o                         
   6   2   7         24.39         25.05         1.66 o                         
   7   2   7         27.12         34.34         1.81 o                         
   8   2   7         96.82         87.12         3.10 o                         
   9   2   7          5.35          5.67         1.74 o                         
  10   2   7          0.02          1.26         1.71 o                         
  11   2   7        121.69        111.92         3.89 o                         
  12   2   7          0.01          4.34         2.49 o                         
  13   2   7          8.13         12.87         4.00 o                         
  14   2   7          3.12          7.98         2.77 o                         
 -15   3   7        129.69        152.90        10.09 o                         
 -14   3   7          1.97          6.62         2.20 o                         
 -13   3   7         87.84         90.90         5.07 o                         
 -12   3   7         11.27         12.12         1.81 o                         
 -11   3   7         51.16         57.13         3.05 o                         
 -10   3   7       2241.73       2142.67        18.72 o                         
  -9   3   7         43.17         43.16         1.99 o                         
  -8   3   7         69.52         69.83         2.26 o                         
  -7   3   7        327.48        304.03         3.74 o                         
  -6   3   7        110.92        101.10         2.15 o                         
  -5   3   7         66.65         66.28         1.89 o                         
  -4   3   7          3.11          7.45         1.11 o                         
  -3   3   7         23.92         31.39         1.35 o                         
  -2   3   7        235.55        243.29         3.02 o                         
  -1   3   7          6.83          7.34         0.98 o                         
   0   3   7        293.97        294.68         4.09 o                         
   1   3   7         40.76         42.76         1.76 o                         
   2   3   7        267.34        261.18         3.83 o                         
   3   3   7          0.12          0.96         1.06 o                         
   4   3   7        206.48        190.22         3.42 o                         
   5   3   7         11.89         16.14         1.49 o                         
   6   3   7         61.26         70.20         3.38 o                         
   7   3   7        428.35        401.23         8.74 o                         
   8   3   7         28.18         16.35         3.00 o                         
   9   3   7          0.24          2.66         4.38 o                         
  10   3   7          8.53          3.72         2.36 o                         
  11   3   7          0.06         -2.02         2.02 o                         
  12   3   7         38.39         54.53         4.74 o                         
  13   3   7          5.16          7.92         3.89 o                         
 -14   4   7         16.52        133.42        23.63 o                         
 -13   4   7          2.80          4.42         2.38 o                         
 -12   4   7          0.21         -0.42         3.21 o                         
 -11   4   7          0.58         -0.20         2.08 o                         
 -10   4   7          2.13          4.59         2.15 o                         
  -9   4   7         19.07         24.96         2.98 o                         
  -8   4   7          0.04         -1.92         1.92 o                         
  -7   4   7         20.76         23.00         2.37 o                         
  -6   4   7          0.67         -0.50         1.37 o                         
  -5   4   7        147.68        163.84         3.60 o                         
  -4   4   7        246.80        242.65         4.36 o                         
  -3   4   7        559.29        562.04         8.40 o                         
  -2   4   7          3.03          7.07         1.35 o                         
  -1   4   7         90.33         85.75         2.55 o                         
   0   4   7          3.26          2.82         1.38 o                         
   1   4   7        285.19        266.33         4.68 o                         
   2   4   7        339.37        320.09         5.98 o                         
   3   4   7          3.61          4.62         1.96 o                         
   4   4   7         41.50         44.77         2.57 o                         
   5   4   7          1.57          0.50         1.66 o                         
   6   4   7         33.86         34.79         2.59 o                         
   7   4   7         88.60         81.29         4.91 o                         
   8   4   7          4.35          4.11         2.96 o                         
   9   4   7          3.44          2.39         2.90 o                         
  10   4   7          4.17          0.86         3.24 o                         
  11   4   7         10.90          5.48         6.27 o                         
  12   4   7         14.11         19.05        11.53 o                         
 -11   5   7         52.85         92.72         7.71 o                         
 -10   5   7          1.30          6.92         3.06 o                         
  -9   5   7         12.73         20.03         3.14 o                         
  -8   5   7          5.17          7.61         2.72 o                         
  -7   5   7         35.98         37.08         2.72 o                         
  -6   5   7         24.36         22.60         2.51 o                         
  -5   5   7         36.70         31.66         4.42 o                         
  -4   5   7         38.54         42.29         3.90 o                         
  -3   5   7         14.87         13.52         2.98 o                         
  -2   5   7          3.58          6.40         2.70 o                         
  -1   5   7          4.51          5.73         2.78 o                         
   0   5   7          3.12          4.87         1.98 o                         
   1   5   7          1.73          0.86         1.72 o                         
   2   5   7         85.08         83.97         3.61 o                         
   3   5   7        200.22        190.49         5.03 o                         
   4   5   7        107.35        100.59         5.34 o                         
   5   5   7         11.49          9.72         2.79 o                         
   6   5   7         10.10         14.67         2.89 o                         
   7   5   7         40.27         65.43         6.66 o                         
   8   5   7         71.79         73.30        10.65 o                         
   9   5   7         92.78         86.00        15.72 o                         
  -6   6   7         18.55         41.28         6.41 o                         
  -5   6   7          0.17         -5.67         5.85 o                         
  -4   6   7          0.07         -4.15         4.15 o                         
  -3   6   7         23.93         31.15         4.29 o                         
  -2   6   7         74.56         68.69         7.04 o                         
  -1   6   7          3.32          1.18         3.60 o                         
   0   6   7          0.04         -1.00         3.43 o                         
   1   6   7         51.89         52.93         5.40 o                         
   2   6   7         28.18         33.63         7.60 o                         
   3   6   7         13.35         15.15         4.75 o                         
   4   6   7         12.36         15.71         3.75 o                         
 -17   0   8          0.18          9.80         3.19 o                         
 -16   0   8         21.05         21.86         3.25 o                         
 -15   0   8         36.16         37.99         5.68 o                         
 -14   0   8        255.56        199.25         5.12 o                         
 -13   0   8        649.63        510.25        10.76 o                         
 -12   0   8        720.27        563.81        13.06 o                         
 -11   0   8        163.94        133.71         5.57 o                         
 -10   0   8         57.41         54.22         3.28 o                         
  -9   0   8          6.33          8.00         1.73 o                         
  -8   0   8         55.93         59.97         2.99 o                         
  -7   0   8         85.19         59.10         2.88 o                         
  -6   0   8        543.50        575.99         9.36 o                         
  -5   0   8          3.88          1.85         1.43 o                         
  -4   0   8        165.11        155.09         4.01 o                         
  -3   0   8         31.31         34.92         3.29 o                         
  -2   0   8        208.16        201.91         4.44 o                         
  -1   0   8         55.73         61.62         2.88 o                         
   0   0   8        207.82        212.28         5.49 o                         
   1   0   8          4.73          5.09         1.95 o                         
   2   0   8        282.57        274.91         4.28 o                         
   3   0   8         65.39         66.08         2.30 o                         
   4   0   8       6058.71       6282.53        64.29 o                         
   5   0   8         63.62         60.94         2.29 o                         
   6   0   8        829.99        862.58        10.49 o                         
   7   0   8        483.78        497.34         7.79 o                         
   8   0   8          5.71         11.41         2.97 o                         
   9   0   8        263.17        240.04         7.84 o                         
  10   0   8        247.97        232.77         9.43 o                         
  11   0   8        422.32        395.74        12.78 o                         
  12   0   8         80.98        102.41         7.46 o                         
  13   0   8         62.03         62.84         6.36 o                         
  14   0   8         40.82         40.06         5.72 o                         
  15   0   8         65.54         83.66        10.96 o                         
 -17   1   8         50.17         65.49        11.05 o                         
 -16   1   8         63.62         66.67         4.17 o                         
 -15   1   8          3.98          3.70         1.84 o                         
 -14   1   8         50.73         40.10         2.50 o                         
 -13   1   8          7.12          8.70         1.79 o                         
 -12   1   8         28.60         25.43         1.68 o                         
 -11   1   8          8.55          7.14         1.66 o                         
 -10   1   8          4.94          4.14         1.16 o                         
  -9   1   8         26.63         30.24         1.81 o                         
  -8   1   8        707.52        660.25         7.64 o                         
  -7   1   8        260.92        236.11         3.76 o                         
  -6   1   8       1658.62       1733.78        16.72 o                         
  -5   1   8         34.08         39.06         1.78 o                         
  -4   1   8         34.06         37.05         1.72 o                         
  -3   1   8        933.71       1036.21        11.19 o                         
  -2   1   8       1172.14       1267.82        14.28 o                         
  -1   1   8       2938.53       3219.38        31.36 o                         
   0   1   8          1.32          0.33         1.29 o                         
   1   1   8        423.82        456.57         4.31 o                         
   2   1   8        104.76        148.40         3.38 o                         
   3   1   8          9.76         11.64         1.01 o                         
   4   1   8          0.40          0.24         0.80 o                         
   5   1   8        185.70        176.14         2.63 o                         
   6   1   8         27.17         35.71         1.71 o                         
   7   1   8          9.17         10.88         1.48 o                         
   8   1   8         73.93         90.15         2.72 o                         
   9   1   8        199.02        190.49         4.79 o                         
  10   1   8        244.97        243.88         5.12 o                         
  11   1   8        871.49        843.20        12.70 o                         
  12   1   8        149.56        151.65         9.01 o                         
  13   1   8          1.94          1.62         2.58 o                         
  14   1   8        196.33        228.66         9.03 o                         
  15   1   8          2.28          8.89         7.14 o                         
 -16   2   8         20.68         29.25         3.63 o                         
 -15   2   8          1.11          2.23         2.75 o                         
 -14   2   8        104.91        106.26         4.33 o                         
 -13   2   8         45.43         42.33         2.29 o                         
 -12   2   8         59.63         59.14         2.54 o                         
 -11   2   8         95.28         83.55         2.63 o                         
 -10   2   8        110.52        103.46         2.99 o                         
  -9   2   8       2682.54       2438.12        23.15 o                         
  -8   2   8        375.89        370.45         5.07 o                         
  -7   2   8        575.24        521.43         6.02 o                         
  -6   2   8         99.19         84.74         2.34 o                         
  -5   2   8          5.80          6.75         1.14 o                         
  -4   2   8        127.60        135.89         2.70 o                         
  -3   2   8          0.29          1.25         0.87 o                         
  -2   2   8         89.56         95.35         2.55 o                         
  -1   2   8       1434.73       1512.54        12.42 o                         
   0   2   8        283.21        304.47         3.62 o                         
   1   2   8       6553.88       6598.59        49.87 o                         
   2   2   8        522.63        547.09         5.10 o                         
   3   2   8         69.16         67.20         2.02 o                         
   4   2   8          8.18          7.57         1.05 o                         
   5   2   8         38.09         38.17         1.69 o                         
   6   2   8        211.34        212.28         3.70 o                         
   7   2   8        181.54        147.51         3.19 o                         
   8   2   8         12.83         10.93         2.09 o                         
   9   2   8         24.99         20.01         2.13 o                         
  10   2   8         29.07         27.33         2.45 o                         
  11   2   8         32.66         32.42         2.80 o                         
  12   2   8          1.10          4.85         2.03 o                         
  13   2   8         17.01         36.76         4.04 o                         
  14   2   8          0.09          7.31         3.02 o                         
 -15   3   8         66.96         78.10         6.90 o                         
 -14   3   8        147.01        168.79         8.74 o                         
 -13   3   8         36.19         42.71         4.54 o                         
 -12   3   8        163.08        158.88         4.10 o                         
 -11   3   8        195.61        191.38         4.00 o                         
 -10   3   8          0.01          2.20         1.09 o                         
  -9   3   8        201.31        210.54         3.96 o                         
  -8   3   8        163.48        160.01         3.33 o                         
  -7   3   8          0.03          0.51         0.77 o                         
  -6   3   8        179.01        171.34         2.92 o                         
  -5   3   8         86.20         83.26         2.37 o                         
  -4   3   8          5.75         13.39         1.11 o                         
  -3   3   8        183.37        179.71         2.69 o                         
  -2   3   8         36.81         44.33         1.61 o                         
  -1   3   8         84.42         82.44         2.19 o                         
   0   3   8         97.24         86.85         2.25 o                         
   1   3   8        565.63        508.36         5.68 o                         
   2   3   8         76.79         70.02         2.28 o                         
   3   3   8        127.63        120.90         2.81 o                         
   4   3   8        720.59        679.54         7.19 o                         
   5   3   8        180.30        171.45         3.23 o                         
   6   3   8        133.24        141.32         5.54 o                         
   7   3   8        564.21        521.38        10.25 o                         
   8   3   8          6.29         13.02         3.38 o                         
   9   3   8         88.75         78.83         4.05 o                         
  10   3   8         15.71         17.08         3.15 o                         
  11   3   8          0.42         -0.71         2.18 o                         
  12   3   8          0.20          4.89         2.51 o                         
  13   3   8          6.09         12.94         4.24 o                         
 -14   4   8          7.50         15.03         3.28 o                         
 -13   4   8          0.07          2.08         3.45 o                         
 -12   4   8         12.99         13.66         2.41 o                         
 -11   4   8         66.21         82.19         4.70 o                         
 -10   4   8        211.65        208.97         8.25 o                         
  -9   4   8          3.10          3.47         1.96 o                         
  -8   4   8        180.42        176.95         6.04 o                         
  -7   4   8          9.12         12.74         2.36 o                         
  -6   4   8        259.36        224.77         4.68 o                         
  -5   4   8         40.13         40.51         1.98 o                         
  -4   4   8        314.27        280.02         4.39 o                         
  -3   4   8        380.54        364.89         5.74 o                         
  -2   4   8         59.37         63.65         2.77 o                         
  -1   4   8          8.96          6.66         1.49 o                         
   0   4   8         53.05         55.22         2.55 o                         
   1   4   8        237.09        229.86         4.34 o                         
   2   4   8         67.08         67.79         3.79 o                         
   3   4   8         67.33         64.38         3.22 o                         
   4   4   8         27.36         27.75         2.19 o                         
   5   4   8         25.21         27.22         2.44 o                         
   6   4   8          4.39          4.53         2.07 o                         
   7   4   8         25.48         26.39         3.51 o                         
   8   4   8          2.37          1.04         3.14 o                         
   9   4   8         55.85         58.29         6.49 o                         
  10   4   8          5.28          8.81         4.82 o                         
  11   4   8          3.42          8.01         5.55 o                         
 -11   5   8        249.66        288.02        21.21 o                         
 -10   5   8         23.84         36.05         4.64 o                         
  -9   5   8         33.90         48.23         3.78 o                         
  -8   5   8         11.98         21.45         3.33 o                         
  -7   5   8          1.18          3.33         2.00 o                         
  -6   5   8          1.80          1.22         1.97 o                         
  -5   5   8          2.63          3.36         3.32 o                         
  -4   5   8          4.62          9.72         2.84 o                         
  -3   5   8          1.66         -0.59         2.57 o                         
  -2   5   8          3.76          4.07         2.64 o                         
  -1   5   8         17.74         15.21         2.20 o                         
   0   5   8          4.40         10.69         2.09 o                         
   1   5   8         96.37         85.95         4.17 o                         
   2   5   8        285.83        268.69         5.75 o                         
   3   5   8         43.73         47.59         3.76 o                         
   4   5   8        222.09        186.33         6.58 o                         
   5   5   8          1.70          3.19         2.93 o                         
   6   5   8          7.59         10.23         4.63 o                         
   7   5   8          1.11         -3.68         3.68 o                         
   8   5   8          2.84          5.66         5.31 o                         
  -6   6   8         72.25        106.94         9.22 o                         
  -5   6   8          3.28          8.31         4.10 o                         
  -4   6   8          0.24          2.36         3.04 o                         
  -3   6   8         64.23         73.35         5.81 o                         
  -2   6   8         40.84         46.89         5.58 o                         
  -1   6   8         62.16         63.85         6.13 o                         
   0   6   8         16.78         11.63         3.75 o                         
   1   6   8         54.57         54.58         7.91 o                         
   2   6   8          9.00         13.39         5.80 o                         
   3   6   8          4.12          4.06         4.25 o                         
 -17   1   9          3.89         10.47         2.60 o                         
 -16   1   9          0.34          6.80         2.08 o                         
 -15   1   9          0.00         -0.13         2.00 o                         
 -14   1   9         39.95         45.55         3.76 o                         
 -13   1   9         20.27         17.81         2.72 o                         
 -12   1   9         35.75         37.80         2.96 o                         
 -11   1   9        144.04        137.91         4.17 o                         
 -10   1   9        144.52        141.14         3.39 o                         
  -9   1   9        126.89        122.32         3.20 o                         
  -8   1   9         80.41         82.31         2.54 o                         
  -7   1   9         12.31          9.25         1.28 o                         
  -6   1   9          2.55          4.79         1.12 o                         
  -5   1   9        914.39        915.89         9.65 o                         
  -4   1   9         30.60         41.92         1.80 o                         
  -3   1   9         21.82         28.07         1.57 o                         
  -2   1   9       3033.11       3231.48        29.49 o                         
  -1   1   9         46.85         54.63         1.94 o                         
   0   1   9        100.23        103.51         2.79 o                         
   1   1   9          8.65         10.98         1.06 o                         
   2   1   9         26.22         31.70         1.46 o                         
   3   1   9          0.08          0.92         0.77 o                         
   4   1   9         15.41         16.73         1.18 o                         
   5   1   9        170.66        173.46         2.56 o                         
   6   1   9         59.10         60.81         2.16 o                         
   7   1   9          0.06         -1.23         1.23 o                         
   8   1   9          5.73          3.04         1.63 o                         
   9   1   9        210.04        200.98         4.38 o                         
  10   1   9        196.09        195.82         5.14 o                         
  11   1   9       1113.21       1072.48        13.75 o                         
  12   1   9        298.90        295.44         8.07 o                         
  13   1   9         36.35         45.64         6.80 o                         
  14   1   9          0.00          9.97         2.94 o                         
 -16   2   9         67.86         97.99         5.54 o                         
 -15   2   9          3.71          5.37         3.41 o                         
 -14   2   9         22.32         34.86         2.71 o                         
 -13   2   9         14.18         15.74         2.05 o                         
 -12   2   9         75.86         70.12         3.44 o                         
 -11   2   9         22.43         22.88         2.18 o                         
 -10   2   9        329.55        320.88         7.35 o                         
  -9   2   9        929.34        849.74        14.71 o                         
  -8   2   9       1588.74       1529.26        18.47 o                         
  -7   2   9        149.93        124.67         2.97 o                         
  -6   2   9         36.29         43.14         1.98 o                         
  -5   2   9         93.14         83.42         2.36 o                         
  -4   2   9          0.31          0.70         0.98 o                         
  -3   2   9        370.89        401.93         5.54 o                         
  -2   2   9        244.69        256.56         3.83 o                         
  -1   2   9        100.10         92.67         2.12 o                         
   0   2   9        983.01       1063.83         9.19 o                         
   1   2   9        770.77        830.02         7.49 o                         
   2   2   9        462.91        501.45         5.33 o                         
   3   2   9        252.42        212.09         2.98 o                         
   4   2   9         62.24         55.26         2.13 o                         
   5   2   9         68.20         61.87         1.96 o                         
   6   2   9          2.28          6.65         1.46 o                         
   7   2   9         57.08         59.29         3.65 o                         
   8   2   9        640.82        525.94         7.61 o                         
   9   2   9         35.47         35.14         2.59 o                         
  10   2   9        343.29        287.76         5.52 o                         
  11   2   9        152.20        138.39         4.46 o                         
  12   2   9        111.05        110.16         4.31 o                         
  13   2   9         62.53         68.45         5.41 o                         
  14   2   9         37.63         73.52        16.65 o                         
 -15   3   9         59.05         80.50         9.69 o                         
 -14   3   9          0.08          5.19         3.58 o                         
 -13   3   9          0.16         -1.20         2.02 o                         
 -12   3   9         82.60         82.30         4.05 o                         
 -11   3   9         22.05         21.61         1.75 o                         
 -10   3   9         17.31         15.46         1.58 o                         
  -9   3   9          5.34          7.45         1.57 o                         
  -8   3   9        156.75        157.52         2.89 o                         
  -7   3   9          8.08          5.89         1.42 o                         
  -6   3   9         14.61         19.73         1.59 o                         
  -5   3   9          0.37          0.72         1.05 o                         
  -4   3   9         43.53         39.73         1.57 o                         
  -3   3   9          4.97          2.02         0.98 o                         
  -2   3   9          0.69          1.07         0.95 o                         
  -1   3   9        198.39        197.24         2.81 o                         
   0   3   9         11.70         11.24         1.21 o                         
   1   3   9       2101.07       1976.96        18.04 o                         
   2   3   9       1318.73       1233.89        12.17 o                         
   3   3   9       1015.60        974.69        10.06 o                         
   4   3   9         31.40         37.65         1.89 o                         
   5   3   9         60.48         61.15         3.38 o                         
   6   3   9         17.34         21.09         2.99 o                         
   7   3   9         57.78         57.73         5.71 o                         
   8   3   9        338.99        310.60         5.94 o                         
   9   3   9          4.41          3.53         2.00 o                         
  10   3   9         13.74         19.20         3.13 o                         
  11   3   9          4.84          1.51         4.54 o                         
  12   3   9         46.23         54.82         9.16 o                         
 -13   4   9          1.93          6.83         4.16 o                         
 -12   4   9          4.96          9.91         2.35 o                         
 -11   4   9          0.67          1.97         1.86 o                         
 -10   4   9        426.81        425.89         7.63 o                         
  -9   4   9         23.18         28.90         2.73 o                         
  -8   4   9        118.26        118.13         4.05 o                         
  -7   4   9         10.79          7.92         1.46 o                         
  -6   4   9         47.56         49.64         2.52 o                         
  -5   4   9        354.81        271.60         3.96 o                         
  -4   4   9          1.66          2.62         1.13 o                         
  -3   4   9         63.25         52.79         2.24 o                         
  -2   4   9         58.50         48.01         2.44 o                         
  -1   4   9         15.53         18.68         1.96 o                         
   0   4   9          1.42          1.49         1.38 o                         
   1   4   9          0.29          1.01         1.50 o                         
   2   4   9          2.02          3.60         1.68 o                         
   3   4   9         20.85         26.04         2.57 o                         
   4   4   9         58.15         54.62         3.26 o                         
   5   4   9         40.68         36.76         2.67 o                         
   6   4   9         66.59         70.20         3.36 o                         
   7   4   9          1.73          0.69         2.75 o                         
   8   4   9         18.84         24.12         5.16 o                         
   9   4   9         75.73         80.16         9.43 o                         
  10   4   9          1.28          1.01         4.81 o                         
  11   4   9        130.16        156.05        16.49 o                         
 -10   5   9         84.55        109.16        10.97 o                         
  -9   5   9          8.52         17.19         3.04 o                         
  -8   5   9          9.33         15.44         3.66 o                         
  -7   5   9          2.39          0.69         2.40 o                         
  -6   5   9          0.74          3.67         2.03 o                         
  -5   5   9          3.51          4.07         3.34 o                         
  -4   5   9         43.75         57.07         4.52 o                         
  -3   5   9         49.08         47.00         4.10 o                         
  -2   5   9         26.98         29.90         3.19 o                         
  -1   5   9          3.56          4.48         2.66 o                         
   0   5   9         41.71         61.67         4.48 o                         
   1   5   9         49.01         51.26         3.67 o                         
   2   5   9          0.01          0.89         2.17 o                         
   3   5   9         30.00         34.27         3.27 o                         
   4   5   9         12.52         12.13         2.77 o                         
   5   5   9        300.70        327.29        16.55 o                         
   6   5   9          7.40          3.33         3.24 o                         
   7   5   9          5.96          5.73         4.08 o                         
   8   5   9         75.53        101.96        16.34 o                         
  -5   6   9          7.26         23.74         9.57 o                         
  -4   6   9         13.03         23.47         3.83 o                         
  -3   6   9          0.77          0.82         3.23 o                         
  -2   6   9         50.13         55.94         5.65 o                         
  -1   6   9          0.26          0.24         2.97 o                         
   0   6   9         85.92        103.36         6.63 o                         
   1   6   9         76.09         90.89         5.10 o                         
   2   6   9          0.19          0.82         3.55 o                         
 -17   0  10         61.14         86.14        10.65 o                         
 -16   0  10         49.06         60.71         7.60 o                         
 -15   0  10          1.36          3.45         3.75 o                         
 -14   0  10         11.30          8.27         5.48 o                         
 -13   0  10          9.82          5.09         3.65 o                         
 -12   0  10         85.37         79.10         4.80 o                         
 -11   0  10         23.72         22.09         3.15 o                         
 -10   0  10        219.35        198.28         5.62 o                         
  -9   0  10         24.69         24.09         2.54 o                         
  -8   0  10         46.68         56.73         3.69 o                         
  -7   0  10          0.27          1.63         1.41 o                         
  -6   0  10        124.83        110.87         3.65 o                         
  -5   0  10          7.37          7.67         1.59 o                         
  -4   0  10         65.58        110.27         9.41 o                         
  -3   0  10       1707.27       1670.16        22.79 o                         
  -2   0  10        147.26        159.00         4.12 o                         
  -1   0  10        119.28        105.80         3.42 o                         
   0   0  10         35.85         37.34         3.25 o                         
   1   0  10          7.31         12.24         1.86 o                         
   2   0  10          0.41         -1.05         1.24 o                         
   3   0  10        187.11        200.81         3.85 o                         
   4   0  10        664.14        701.98        10.91 o                         
   5   0  10        397.30        426.68         6.31 o                         
   6   0  10        717.32        737.96         9.58 o                         
   7   0  10          0.43         -0.14         1.74 o                         
   8   0  10         17.55         32.30         4.75 o                         
   9   0  10          7.86          6.64         3.77 o                         
  10   0  10         34.70         38.57         5.47 o                         
  11   0  10         55.84         60.84         6.20 o                         
  12   0  10         86.57         88.53         7.33 o                         
  13   0  10         81.03         91.14        10.50 o                         
  14   0  10         51.18         74.73         7.53 o                         
 -17   1  10         51.91        101.45        11.09 o                         
 -16   1  10         19.66         35.75         6.42 o                         
 -15   1  10          3.59          1.22         3.49 o                         
 -14   1  10          1.60          3.50         2.95 o                         
 -13   1  10         75.19         67.70         3.92 o                         
 -12   1  10        247.73        218.61         8.20 o                         
 -11   1  10         33.40         29.75         2.47 o                         
 -10   1  10         44.63         48.54         2.83 o                         
  -9   1  10        615.98        552.11         7.08 o                         
  -8   1  10         19.30         23.25         1.85 o                         
  -7   1  10          0.47          0.98         1.15 o                         
  -6   1  10         15.99         18.12         1.46 o                         
  -5   1  10        102.65         91.34         2.39 o                         
  -4   1  10         59.78         66.40         2.08 o                         
  -3   1  10        204.38        229.07         3.60 o                         
  -2   1  10         28.53         32.50         1.67 o                         
  -1   1  10         45.59         55.47         1.93 o                         
   0   1  10        254.72        253.20         4.08 o                         
   1   1  10         45.35         43.53         1.84 o                         
   2   1  10        213.74        205.54         3.00 o                         
   3   1  10        112.48        116.55         2.46 o                         
   4   1  10          3.10          1.63         1.01 o                         
   5   1  10         20.59         20.69         1.34 o                         
   6   1  10          5.32          6.71         1.21 o                         
   7   1  10          2.21          3.96         1.45 o                         
   8   1  10          3.07          3.51         1.82 o                         
   9   1  10         56.92         53.83         3.17 o                         
  10   1  10        190.70        197.17         4.86 o                         
  11   1  10        105.06        110.00         6.09 o                         
  12   1  10        397.99        387.05         9.40 o                         
  13   1  10          0.17          6.45         2.86 o                         
  14   1  10         20.27         41.88         8.74 o                         
 -16   2  10        117.67        143.57         6.23 o                         
 -15   2  10         33.73         33.27         3.70 o                         
 -14   2  10          1.41          3.85         2.37 o                         
 -13   2  10          8.60          7.65         2.22 o                         
 -12   2  10          0.86          1.61         1.97 o                         
 -11   2  10          5.15          6.74         2.75 o                         
 -10   2  10          1.17          1.09         1.80 o                         
  -9   2  10         53.63         46.66         2.75 o                         
  -8   2  10        282.55        275.85         4.92 o                         
  -7   2  10        466.63        418.60         6.29 o                         
  -6   2  10        463.66        457.29         6.21 o                         
  -5   2  10         15.71         14.13         1.46 o                         
  -4   2  10          4.04          5.03         1.16 o                         
  -3   2  10         60.23         69.11         2.37 o                         
  -2   2  10         17.95         21.44         1.48 o                         
  -1   2  10          0.89          2.51         1.01 o                         
   0   2  10          0.74          2.19         0.98 o                         
   1   2  10          2.45          3.63         0.82 o                         
   2   2  10        317.89        318.12         3.65 o                         
   3   2  10        146.47        141.63         2.71 o                         
   4   2  10          0.23          2.53         1.07 o                         
   5   2  10          7.96          8.73         1.32 o                         
   6   2  10          0.12          1.74         1.47 o                         
   7   2  10         54.59         49.88         3.70 o                         
   8   2  10         80.13         75.20         3.53 o                         
   9   2  10        121.83         90.66         3.49 o                         
  10   2  10        205.58        193.93         5.22 o                         
  11   2  10          1.08          3.96         2.07 o                         
  12   2  10          0.00          5.88         2.21 o                         
  13   2  10         51.14         56.39         6.34 o                         
 -15   3  10          1.03          8.20         2.92 o                         
 -14   3  10         72.76         87.20         4.69 o                         
 -13   3  10          1.49          3.78         2.37 o                         
 -12   3  10         25.89         28.57         3.59 o                         
 -11   3  10         46.91         47.96         3.06 o                         
 -10   3  10          8.49          9.61         1.77 o                         
  -9   3  10          5.44          6.28         1.82 o                         
  -8   3  10          5.78          6.53         1.49 o                         
  -7   3  10          2.23          2.57         1.29 o                         
  -6   3  10         16.05         10.50         1.50 o                         
  -5   3  10        362.84        329.05         4.87 o                         
  -4   3  10          4.40         10.38         1.18 o                         
  -3   3  10         72.53         58.54         2.02 o                         
  -2   3  10         11.90         25.65         1.45 o                         
  -1   3  10        161.80        183.27         3.00 o                         
   0   3  10       1775.09       1750.83        15.35 o                         
   1   3  10       1150.77       1118.87        10.52 o                         
   2   3  10       2471.85       2378.42        18.75 o                         
   3   3  10        151.93        146.29         2.88 o                         
   4   3  10        524.50        511.89         8.87 o                         
   5   3  10         23.87         23.65         2.44 o                         
   6   3  10          7.96          9.82         1.99 o                         
   7   3  10          5.98          7.16         1.95 o                         
   8   3  10         80.70         72.73         3.50 o                         
   9   3  10          0.00         -1.41         2.08 o                         
  10   3  10          4.94          5.47         2.23 o                         
  11   3  10          4.87          8.00         3.14 o                         
  12   3  10         24.56         32.64         6.29 o                         
 -13   4  10          3.48         10.59         4.60 o                         
 -12   4  10          0.91         -0.83         4.01 o                         
 -11   4  10        348.31        339.50        10.76 o                         
 -10   4  10        305.01        322.87         7.77 o                         
  -9   4  10        771.85        756.51        10.72 o                         
  -8   4  10         21.25         24.67         2.73 o                         
  -7   4  10          4.25          5.16         1.44 o                         
  -6   4  10         40.88         37.27         2.09 o                         
  -5   4  10         27.96         22.58         1.58 o                         
  -4   4  10         50.26         35.96         1.79 o                         
  -3   4  10          9.42          7.81         1.27 o                         
  -2   4  10          1.57          2.07         1.51 o                         
  -1   4  10         25.38         27.40         2.34 o                         
   0   4  10          0.10          1.57         1.54 o                         
   1   4  10         44.81         45.54         4.16 o                         
   2   4  10          3.24          3.02         1.82 o                         
   3   4  10          2.19          2.25         1.90 o                         
   4   4  10         30.60         31.25         3.27 o                         
   5   4  10         15.83         11.23         2.59 o                         
   6   4  10          0.18         -0.15         2.29 o                         
   7   4  10          5.68          5.81         3.27 o                         
   8   4  10         30.26         31.26         3.97 o                         
   9   4  10          9.67         14.80         3.63 o                         
  10   4  10         25.67         39.14         7.24 o                         
 -10   5  10         59.47         90.53         6.85 o                         
  -9   5  10         15.35         23.49         3.17 o                         
  -8   5  10         19.23         19.18         3.02 o                         
  -7   5  10          7.32         16.16         3.01 o                         
  -6   5  10         23.25         19.85         2.52 o                         
  -5   5  10         59.49         64.26         6.42 o                         
  -4   5  10        110.27        114.58         4.50 o                         
  -3   5  10        216.83        200.64         6.20 o                         
  -2   5  10         49.90         58.70         4.91 o                         
  -1   5  10         88.80         99.79         5.67 o                         
   0   5  10          0.06         -0.39         2.11 o                         
   1   5  10         36.15         39.82         3.25 o                         
   2   5  10          6.53         10.45         2.55 o                         
   3   5  10          1.27         -0.98         2.29 o                         
   4   5  10         37.69         48.04         4.27 o                         
   5   5  10         99.40        114.50        15.54 o                         
   6   5  10         73.07         89.17         7.30 o                         
   7   5  10         65.29         67.30         8.55 o                         
  -3   6  10          0.11         -1.86         3.83 o                         
  -2   6  10         35.81         53.54         7.29 o                         
  -1   6  10        168.04        224.93         8.49 o                         
   0   6  10          9.44         15.89         4.64 o                         
 -17   1  11        113.48        181.28        18.14 o                         
 -16   1  11          7.73          6.48         2.86 o                         
 -15   1  11         45.07         35.71         5.76 o                         
 -14   1  11        302.45        271.06         9.31 o                         
 -13   1  11          0.05          2.75         2.47 o                         
 -12   1  11        498.22        451.10         9.63 o                         
 -11   1  11          4.79          3.48         2.20 o                         
 -10   1  11         58.57         62.37         3.62 o                         
  -9   1  11       1015.70        930.89        15.08 o                         
  -8   1  11        933.60        881.71        10.16 o                         
  -7   1  11        120.94         99.13         2.83 o                         
  -6   1  11         14.61         16.93         1.52 o                         
  -5   1  11          6.13          5.98         1.19 o                         
  -4   1  11         12.01         18.86         1.48 o                         
  -3   1  11         67.05         69.12         2.16 o                         
  -2   1  11         15.57         27.13         1.78 o                         
  -1   1  11          1.93          3.14         1.04 o                         
   0   1  11         45.44         43.48         1.92 o                         
   1   1  11          6.30          7.71         1.22 o                         
   2   1  11         15.13         16.03         1.29 o                         
   3   1  11        177.81        188.63         2.99 o                         
   4   1  11         41.06         49.12         1.95 o                         
   5   1  11        398.88        384.05         4.30 o                         
   6   1  11         74.89         74.77         2.31 o                         
   7   1  11         55.75         57.02         2.63 o                         
   8   1  11        103.74         95.05         3.70 o                         
   9   1  11         14.57         16.39         2.26 o                         
  10   1  11        276.00        255.28         5.76 o                         
  11   1  11        164.43        168.13         4.64 o                         
  12   1  11         17.75         20.27         7.14 o                         
  13   1  11         26.14         32.81         5.66 o                         
 -15   2  11         46.63         57.39         5.07 o                         
 -14   2  11          0.68          4.44         3.43 o                         
 -13   2  11          8.94          8.46         2.66 o                         
 -12   2  11         52.32         61.09         5.19 o                         
 -11   2  11          4.17          4.80         2.80 o                         
 -10   2  11         34.58         32.51         2.80 o                         
  -9   2  11         32.15         34.04         2.62 o                         
  -8   2  11         62.70         60.35         2.78 o                         
  -7   2  11        541.29        536.63         7.49 o                         
  -6   2  11        520.62        494.50         6.88 o                         
  -5   2  11        683.11        703.67         8.23 o                         
  -4   2  11          0.02         -0.28         1.22 o                         
  -3   2  11          3.90          7.22         1.48 o                         
  -2   2  11         43.36         52.16         2.25 o                         
  -1   2  11        285.96        298.48         5.01 o                         
   0   2  11        397.15        413.07         5.19 o                         
   1   2  11        196.89        183.68         2.85 o                         
   2   2  11        287.77        272.58         3.75 o                         
   3   2  11          0.19          0.92         1.17 o                         
   4   2  11        141.46        137.94         2.91 o                         
   5   2  11          3.69          4.43         1.33 o                         
   6   2  11        128.53        119.17         3.31 o                         
   7   2  11        159.51        138.91         3.94 o                         
   8   2  11         30.88         31.28         3.41 o                         
   9   2  11          2.53          8.92         2.47 o                         
  10   2  11         14.72         13.38         2.68 o                         
  11   2  11        382.70        375.18         8.37 o                         
  12   2  11         12.41         22.01         2.86 o                         
 -15   3  11        107.69        109.35         7.36 o                         
 -14   3  11          2.17          7.45         2.70 o                         
 -13   3  11         35.35         37.88         3.43 o                         
 -12   3  11          4.28          3.29         2.72 o                         
 -11   3  11         89.35         87.05         4.80 o                         
 -10   3  11        109.24        102.74         4.98 o                         
  -9   3  11        303.19        287.38         7.40 o                         
  -8   3  11         38.85         40.02         4.40 o                         
  -7   3  11         20.44         23.20         2.15 o                         
  -6   3  11         18.03         15.64         2.21 o                         
  -5   3  11        241.89        203.78         4.55 o                         
  -4   3  11         11.03         11.17         1.48 o                         
  -3   3  11         45.71         44.49         2.00 o                         
  -2   3  11         56.41         87.77         2.29 o                         
  -1   3  11        265.58        290.83         5.08 o                         
   0   3  11       1341.38       1349.88        12.96 o                         
   1   3  11        840.22        834.13         7.98 o                         
   2   3  11        403.88        389.91         4.81 o                         
   3   3  11         49.03         46.52         2.28 o                         
   4   3  11        228.95        208.21         4.58 o                         
   5   3  11          3.69          7.62         1.53 o                         
   6   3  11         39.05         45.28         2.87 o                         
   7   3  11         29.13         29.04         2.55 o                         
   8   3  11         33.71         36.49         2.91 o                         
   9   3  11         14.53         15.56         2.38 o                         
  10   3  11          4.14          4.59         4.32 o                         
  11   3  11         20.15         26.55         3.94 o                         
 -13   4  11         15.20         16.85         3.47 o                         
 -12   4  11        623.57        665.03        19.03 o                         
 -11   4  11         61.52         48.89         5.97 o                         
 -10   4  11        798.32        810.23        11.72 o                         
  -9   4  11        486.54        499.68         9.18 o                         
  -8   4  11        130.45        134.48         4.04 o                         
  -7   4  11         14.12         18.99         1.82 o                         
  -6   4  11          0.40          3.22         1.55 o                         
  -5   4  11         67.89         62.04         2.60 o                         
  -4   4  11        131.77        113.28         2.85 o                         
  -3   4  11        103.50         88.11         2.61 o                         
  -2   4  11          6.78          9.64         1.51 o                         
  -1   4  11         37.44         39.14         2.43 o                         
   0   4  11          1.45          1.72         1.88 o                         
   1   4  11         39.67         37.32         3.29 o                         
   2   4  11         10.84         10.61         2.07 o                         
   3   4  11         43.62         51.09         3.12 o                         
   4   4  11          2.21          1.38         2.32 o                         
   5   4  11          1.84          0.00         2.55 o                         
   6   4  11        378.55        364.76         6.70 o                         
   7   4  11          4.15          7.00         3.08 o                         
   8   4  11        240.26        228.04        11.96 o                         
   9   4  11          0.32         -1.38         3.87 o                         
  -9   5  11         31.59         30.91         3.79 o                         
  -8   5  11          5.68         10.78         2.76 o                         
  -7   5  11         18.28         19.82         4.02 o                         
  -6   5  11         14.98         22.11         2.77 o                         
  -5   5  11         88.69        100.93         4.10 o                         
  -4   5  11        214.73        202.62         5.39 o                         
  -3   5  11          0.51          1.19         2.47 o                         
  -2   5  11        389.96        389.98         7.10 o                         
  -1   5  11          2.07          3.26         2.57 o                         
   0   5  11          0.24         -2.36         2.36 o                         
   1   5  11          9.79         11.96         2.61 o                         
   2   5  11         31.22         34.15         3.50 o                         
   3   5  11         36.78         37.65         3.44 o                         
   4   5  11         25.83         30.37         3.73 o                         
   5   5  11          9.67          2.38         4.18 o                         
   6   5  11         36.48         51.84         6.92 o                         
 -16   0  12          6.05         15.68         5.69 o                         
 -15   0  12         18.36         22.34         5.21 o                         
 -14   0  12         10.72          9.75         4.30 o                         
 -13   0  12        113.64        110.60        17.17 o                         
 -12   0  12          0.44          0.16         3.29 o                         
 -11   0  12         19.18         23.92         4.99 o                         
 -10   0  12        137.98        132.57         6.98 o                         
  -9   0  12        364.76        329.05         9.36 o                         
  -8   0  12        818.57        747.22        19.00 o                         
  -7   0  12        125.06        121.70         4.99 o                         
  -6   0  12          7.57          7.56         2.29 o                         
  -5   0  12          6.56          7.47         1.75 o                         
  -4   0  12          0.36          1.85         1.46 o                         
  -3   0  12       2741.77       2810.49        37.25 o                         
  -2   0  12       1087.51       1081.22        15.98 o                         
  -1   0  12       3475.18       3520.68        52.94 o                         
   0   0  12        462.62        477.23         8.57 o                         
   1   0  12          5.60         10.51         2.04 o                         
   2   0  12         44.97         52.93         3.25 o                         
   3   0  12         18.31         18.03         2.20 o                         
   4   0  12        189.34        201.59         4.78 o                         
   5   0  12          1.09          1.53         1.71 o                         
   6   0  12          0.13         -1.93         1.93 o                         
   7   0  12         99.62         92.42         4.83 o                         
   8   0  12         11.30         41.47         7.14 o                         
   9   0  12         83.38         80.64         6.88 o                         
  10   0  12         27.98         35.09         5.33 o                         
  11   0  12          7.71          9.74         3.88 o                         
  12   0  12         19.55         35.16         9.20 o                         
  13   0  12         16.73         31.52         5.15 o                         
 -16   1  12         67.38         56.14         6.36 o                         
 -15   1  12         29.05         34.19         8.48 o                         
 -14   1  12          0.01          2.68         2.52 o                         
 -13   1  12         72.20         57.95         6.76 o                         
 -12   1  12          4.76          4.99         2.81 o                         
 -11   1  12        229.93        213.42         6.47 o                         
 -10   1  12        460.82        459.19        11.18 o                         
  -9   1  12        150.36        152.42         4.82 o                         
  -8   1  12       2247.14       2085.44        32.01 o                         
  -7   1  12          1.04          0.83         1.20 o                         
  -6   1  12        255.09        243.70         4.57 o                         
  -5   1  12        345.95        313.56         5.43 o                         
  -4   1  12         12.21         11.79         1.42 o                         
  -3   1  12        110.62        114.20         2.74 o                         
  -2   1  12         15.82         22.44         1.76 o                         
  -1   1  12         53.20         50.42         2.07 o                         
   0   1  12        145.24        137.71         3.01 o                         
   1   1  12         13.03         15.65         1.62 o                         
   2   1  12        175.17        165.73         3.12 o                         
   3   1  12        146.91        156.84         2.63 o                         
   4   1  12        298.65        290.80         4.33 o                         
   5   1  12        500.57        478.24         5.80 o                         
   6   1  12         56.14         58.29         2.77 o                         
   7   1  12          1.97         -0.32         2.03 o                         
   8   1  12         18.95         19.81         2.54 o                         
   9   1  12        165.96        149.61         4.43 o                         
  10   1  12        220.78        206.20         5.08 o                         
  11   1  12         90.17         96.30         4.45 o                         
  12   1  12         17.58         23.31         4.24 o                         
  13   1  12          3.17          7.24         5.48 o                         
 -16   2  12         64.23         73.63        10.96 o                         
 -15   2  12         71.06         95.11         7.37 o                         
 -14   2  12        106.95        120.74         8.30 o                         
 -13   2  12          5.64          8.94         3.22 o                         
 -12   2  12        152.45        139.05         6.43 o                         
 -11   2  12          3.98          4.23         2.44 o                         
 -10   2  12         19.53         22.10         3.49 o                         
  -9   2  12          2.99          3.87         2.22 o                         
  -8   2  12         17.45         16.16         2.23 o                         
  -7   2  12         13.94         11.22         1.70 o                         
  -6   2  12        194.53        199.41         3.99 o                         
  -5   2  12        208.62        197.06         4.15 o                         
  -4   2  12         50.58         46.43         2.38 o                         
  -3   2  12        136.72        123.04         3.24 o                         
  -2   2  12        256.12        248.32         4.53 o                         
  -1   2  12          5.35          7.44         1.56 o                         
   0   2  12        719.98        709.89         8.90 o                         
   1   2  12         81.43         86.95         2.41 o                         
   2   2  12       1839.61       1762.09        14.76 o                         
   3   2  12        102.85        100.28         2.42 o                         
   4   2  12         62.83         62.71         2.43 o                         
   5   2  12         69.48         67.53         3.11 o                         
   6   2  12          2.47         -1.05         1.77 o                         
   7   2  12         32.26         27.03         2.40 o                         
   8   2  12         22.29         18.60         2.61 o                         
   9   2  12          7.76         11.49         2.58 o                         
  10   2  12        545.52        551.48        11.43 o                         
  11   2  12         12.01         26.89         3.85 o                         
  12   2  12        585.30        617.90        25.15 o                         
 -14   3  12          1.07          0.76         2.86 o                         
 -13   3  12          3.56          4.80         5.18 o                         
 -12   3  12          0.00          0.85         2.56 o                         
 -11   3  12         18.28         22.36         3.21 o                         
 -10   3  12          0.06          1.21         2.34 o                         
  -9   3  12          8.75         10.51         2.65 o                         
  -8   3  12         39.79         42.28         3.64 o                         
  -7   3  12          7.00          9.16         2.02 o                         
  -6   3  12         61.19         49.44         3.56 o                         
  -5   3  12          1.45          7.21         2.12 o                         
  -4   3  12        104.27         85.22         3.38 o                         
  -3   3  12        172.24        157.70         4.29 o                         
  -2   3  12         72.03         70.41         2.45 o                         
  -1   3  12        286.62        275.15         4.44 o                         
   0   3  12       1451.33       1451.04        13.95 o                         
   1   3  12          1.94          3.10         1.22 o                         
   2   3  12       1120.88       1064.65        10.26 o                         
   3   3  12         51.41         55.04         2.24 o                         
   4   3  12          1.00          0.50         1.59 o                         
   5   3  12         81.98         83.21         3.05 o                         
   6   3  12         11.51         19.51         2.07 o                         
   7   3  12         46.78         51.29         3.55 o                         
   8   3  12         75.84         86.94         3.92 o                         
   9   3  12         32.27         31.38         3.57 o                         
  10   3  12         34.90         35.73         3.52 o                         
  11   3  12          9.94         14.54         3.85 o                         
 -12   4  12         96.51         78.68         6.17 o                         
 -11   4  12         65.95         96.97         6.50 o                         
 -10   4  12         51.90         50.48         4.76 o                         
  -9   4  12         24.39         29.66         3.12 o                         
  -8   4  12         23.07         19.81         2.85 o                         
  -7   4  12         31.76         44.35         3.19 o                         
  -6   4  12         90.71         79.79         3.57 o                         
  -5   4  12          4.63         11.42         1.55 o                         
  -4   4  12          8.92         16.19         1.83 o                         
  -3   4  12          7.20          6.12         1.36 o                         
  -2   4  12         32.92         35.77         1.98 o                         
  -1   4  12         15.90         12.36         2.34 o                         
   0   4  12         29.05         29.37         3.26 o                         
   1   4  12         30.35         28.85         2.99 o                         
   2   4  12        329.65        290.69         6.69 o                         
   3   4  12          8.60          9.01         2.50 o                         
   4   4  12         16.62         16.68         2.67 o                         
   5   4  12         64.22         66.84         4.13 o                         
   6   4  12          7.28         13.82         3.12 o                         
   7   4  12        259.97        248.72        11.29 o                         
   8   4  12         92.55        125.58         6.36 o                         
   9   4  12         33.58         45.15         6.08 o                         
  -9   5  12        223.40        256.27         7.64 o                         
  -8   5  12         22.23         35.42         3.32 o                         
  -7   5  12         44.43         50.69         3.57 o                         
  -6   5  12         37.40         43.65         3.69 o                         
  -5   5  12          3.48         10.17         4.16 o                         
  -4   5  12          8.01          8.74         2.81 o                         
  -3   5  12         49.81         53.40         3.82 o                         
  -2   5  12         13.13         15.81         3.03 o                         
  -1   5  12         63.05         73.82         4.55 o                         
   0   5  12         58.15         67.36         4.00 o                         
   1   5  12          9.37          4.72         2.43 o                         
   2   5  12         51.35         52.41         4.05 o                         
   3   5  12          0.65         -1.50         2.70 o                         
   4   5  12          2.16          4.34         2.94 o                         
   5   5  12         20.94         26.10         4.18 o                         
 -16   1  13          2.36         -4.14         4.28 o                         
 -15   1  13          7.47         14.23         4.35 o                         
 -14   1  13         58.31         70.56         9.88 o                         
 -13   1  13          0.00          0.78         2.49 o                         
 -12   1  13         11.75         10.96         2.74 o                         
 -11   1  13         22.88         19.86         3.02 o                         
 -10   1  13         16.15         17.61         2.88 o                         
  -9   1  13       1255.68       1209.52        19.21 o                         
  -8   1  13          1.34          4.56         2.16 o                         
  -7   1  13       1222.20       1112.29        12.95 o                         
  -6   1  13          0.77          2.42         1.28 o                         
  -5   1  13          0.64          0.29         1.16 o                         
  -4   1  13          0.01          1.38         1.16 o                         
  -3   1  13         37.53         41.05         2.26 o                         
  -2   1  13         34.35         44.33         2.30 o                         
  -1   1  13         22.77         28.33         2.14 o                         
   0   1  13          4.48          2.29         1.30 o                         
   1   1  13          0.50          1.74         1.34 o                         
   2   1  13         41.58         45.92         2.09 o                         
   3   1  13        114.67        107.72         2.47 o                         
   4   1  13        214.19        220.97         3.63 o                         
   5   1  13         96.78         98.02         2.62 o                         
   6   1  13        185.83        185.24         3.55 o                         
   7   1  13         79.48         76.77         3.62 o                         
   8   1  13        100.31         96.53         5.48 o                         
   9   1  13        198.92        185.41         6.37 o                         
  10   1  13          2.74          8.80         2.27 o                         
  11   1  13          1.50         13.37         4.48 o                         
  12   1  13         57.20         76.42        11.55 o                         
 -15   2  13         12.33         17.98         7.70 o                         
 -14   2  13        154.31        141.91         7.13 o                         
 -13   2  13         15.37         17.78         3.74 o                         
 -12   2  13        171.03        158.82         6.13 o                         
 -11   2  13          0.45          0.96         2.38 o                         
 -10   2  13          8.73          5.50         2.47 o                         
  -9   2  13         66.44         70.26         4.34 o                         
  -8   2  13          9.94         13.30         2.64 o                         
  -7   2  13         68.41         64.78         3.76 o                         
  -6   2  13        134.51        129.59         4.08 o                         
  -5   2  13        299.35        273.46         5.26 o                         
  -4   2  13          8.03          3.53         1.54 o                         
  -3   2  13         25.40         28.84         1.96 o                         
  -2   2  13          2.71         12.12         1.54 o                         
  -1   2  13          6.93          8.25         1.65 o                         
   0   2  13         27.34         31.88         2.05 o                         
   1   2  13       1390.99       1329.38        14.49 o                         
   2   2  13        168.31        164.23         3.13 o                         
   3   2  13       1988.73       1873.90        17.44 o                         
   4   2  13        298.52        293.41         4.59 o                         
   5   2  13          1.49          2.51         1.49 o                         
   6   2  13        217.46        205.26         5.37 o                         
   7   2  13          0.02          1.19         2.23 o                         
   8   2  13        197.62        170.60         6.14 o                         
   9   2  13         58.09         71.45         4.78 o                         
  10   2  13         73.39         93.20         4.74 o                         
  11   2  13        757.05        694.48        11.96 o                         
 -14   3  13         28.90         26.23         4.22 o                         
 -13   3  13          2.83          6.17         3.26 o                         
 -12   3  13          1.14          4.05         3.40 o                         
 -11   3  13        117.09        119.10         5.54 o                         
 -10   3  13          1.36          1.28         2.48 o                         
  -9   3  13         15.76         19.33         3.01 o                         
  -8   3  13          0.45          1.43         2.68 o                         
  -7   3  13         12.95         12.32         3.89 o                         
  -6   3  13         99.66         77.43         4.72 o                         
  -5   3  13          0.16          2.36         1.75 o                         
  -4   3  13        368.71        286.37         5.99 o                         
  -3   3  13          8.74          8.11         2.03 o                         
  -2   3  13         19.48         35.61         2.90 o                         
  -1   3  13          6.75          5.98         1.77 o                         
   0   3  13          8.87         10.05         1.46 o                         
   1   3  13       1594.11       1492.51        15.28 o                         
   2   3  13         24.80         29.43         1.80 o                         
   3   3  13         94.33         99.05         2.96 o                         
   4   3  13         78.73         79.98         3.30 o                         
   5   3  13         21.33         30.01         2.21 o                         
   6   3  13         41.85         56.97         3.16 o                         
   7   3  13         21.07         22.70         2.89 o                         
   8   3  13          0.98          4.86         2.75 o                         
   9   3  13         47.38         57.83         4.69 o                         
  10   3  13         43.26         46.40         4.66 o                         
 -12   4  13        122.66        154.44        17.21 o                         
 -11   4  13          7.89         12.69         3.15 o                         
 -10   4  13         75.15         95.85         5.36 o                         
  -9   4  13         75.42         86.37         5.62 o                         
  -8   4  13         38.09         33.34         3.30 o                         
  -7   4  13          0.12         -0.71         2.18 o                         
  -6   4  13         24.60         20.99         3.36 o                         
  -5   4  13          0.95          3.56         1.71 o                         
  -4   4  13         39.34         35.69         2.57 o                         
  -3   4  13          3.10          2.62         2.25 o                         
  -2   4  13         83.76         86.49         3.31 o                         
  -1   4  13          6.16          5.80         1.66 o                         
   0   4  13         70.05         74.66         4.18 o                         
   1   4  13         51.86         48.89         3.35 o                         
   2   4  13          2.08          1.14         2.26 o                         
   3   4  13          0.09         -1.28         2.23 o                         
   4   4  13          1.33          6.05         2.82 o                         
   5   4  13          0.02         -2.04         3.08 o                         
   6   4  13         67.23         85.96         4.65 o                         
   7   4  13         51.94         70.73        10.34 o                         
   8   4  13          9.88          7.48         3.98 o                         
  -8   5  13        147.49        161.69         9.48 o                         
  -7   5  13          5.04         15.44         4.14 o                         
  -6   5  13          2.72          7.85         2.65 o                         
  -5   5  13          3.23          7.08         3.27 o                         
  -4   5  13         19.75         29.28         3.34 o                         
  -3   5  13         23.62         26.38         3.93 o                         
  -2   5  13         50.28         65.60         4.04 o                         
  -1   5  13        101.07        125.80         5.01 o                         
   0   5  13         38.03         47.47         3.63 o                         
   1   5  13         35.08         52.48         4.35 o                         
   2   5  13         24.95         32.06         3.92 o                         
   3   5  13          5.14          4.31         2.69 o                         
   4   5  13         25.73         25.33         4.25 o                         
 -16   0  14          0.18         29.89         7.03 o                         
 -15   0  14         29.37         29.08         8.48 o                         
 -14   0  14         12.08          9.25         4.33 o                         
 -13   0  14         19.02         15.66         4.62 o                         
 -12   0  14        268.55        246.69        10.08 o                         
 -11   0  14          0.33          0.37         3.36 o                         
 -10   0  14        556.10        543.29        15.28 o                         
  -9   0  14         74.64         75.05         6.49 o                         
  -8   0  14       1860.23       1745.07        50.47 o                         
  -7   0  14        106.96        111.36         6.46 o                         
  -6   0  14          8.28          9.88         2.21 o                         
  -5   0  14        330.45        301.34         9.24 o                         
  -4   0  14          1.91          5.51         1.80 o                         
  -3   0  14          6.31          8.46         2.00 o                         
  -2   0  14        564.17        551.12        11.56 o                         
  -1   0  14        358.02        343.48         7.43 o                         
   0   0  14          2.24          2.79         2.33 o                         
   1   0  14         49.51         55.63         3.74 o                         
   2   0  14         64.15         66.15         3.89 o                         
   3   0  14         62.18         66.86         4.91 o                         
   4   0  14        168.93        161.36         7.82 o                         
   5   0  14          5.96          3.83         2.36 o                         
   6   0  14         13.61         13.89         2.84 o                         
   7   0  14          5.61         18.60         4.09 o                         
   8   0  14          4.58          7.80         5.25 o                         
   9   0  14         69.75         86.04        10.03 o                         
  10   0  14         37.82         42.27         5.59 o                         
  11   0  14        115.97        118.79         9.41 o                         
 -16   1  14         48.33        132.16        12.00 o                         
 -15   1  14         26.28         35.95         4.71 o                         
 -14   1  14         49.62         49.70         7.58 o                         
 -13   1  14         19.64         21.53         3.29 o                         
 -12   1  14         17.57         20.75         3.12 o                         
 -11   1  14         70.31         70.63         4.67 o                         
 -10   1  14         69.11         68.19         4.35 o                         
  -9   1  14         20.32         19.28         3.46 o                         
  -8   1  14        274.11        259.05         6.87 o                         
  -7   1  14        100.68        101.39         5.83 o                         
  -6   1  14         32.02         34.15         3.11 o                         
  -5   1  14          4.66          5.74         1.42 o                         
  -4   1  14         11.90         11.42         1.54 o                         
  -3   1  14        113.89        114.48         3.26 o                         
  -2   1  14          8.94         10.50         1.55 o                         
  -1   1  14         43.51         50.11         2.63 o                         
   0   1  14          0.81          0.07         1.30 o                         
   1   1  14         21.41         21.01         1.95 o                         
   2   1  14          6.24          5.23         1.67 o                         
   3   1  14        123.78        118.70         2.75 o                         
   4   1  14         49.27         47.64         2.14 o                         
   5   1  14        133.36        132.57         3.63 o                         
   6   1  14         30.43         29.79         2.26 o                         
   7   1  14         20.65         32.88         3.77 o                         
   8   1  14        183.67        151.01         6.25 o                         
   9   1  14         12.90         10.56         2.88 o                         
  10   1  14        126.10        126.92        12.01 o                         
  11   1  14          0.23         17.95         4.41 o                         
 -15   2  14          0.13          0.64         6.67 o                         
 -14   2  14         33.35         32.78         5.45 o                         
 -13   2  14         57.96         61.21         5.96 o                         
 -12   2  14         33.61         42.56         6.10 o                         
 -11   2  14        107.85        103.46         5.20 o                         
 -10   2  14         31.73         37.47         3.55 o                         
  -9   2  14         12.71         12.50         2.79 o                         
  -8   2  14          1.70          0.85         2.13 o                         
  -7   2  14          5.12          7.95         2.59 o                         
  -6   2  14         30.48         33.60         3.23 o                         
  -5   2  14          1.85          1.98         1.72 o                         
  -4   2  14         18.58         18.28         2.34 o                         
  -3   2  14         39.35         38.23         3.07 o                         
  -2   2  14          3.47          3.92         1.68 o                         
  -1   2  14          1.00          0.77         1.75 o                         
   0   2  14         12.38         11.85         1.98 o                         
   1   2  14        369.54        325.29         6.72 o                         
   2   2  14        592.48        570.28         8.82 o                         
   3   2  14        346.88        341.40         5.97 o                         
   4   2  14        210.53        202.87         4.66 o                         
   5   2  14         92.39         94.18         3.66 o                         
   6   2  14          0.73          1.02         2.41 o                         
   7   2  14         17.40         18.51         3.16 o                         
   8   2  14          0.35          4.55         2.49 o                         
   9   2  14         25.13         29.17         4.81 o                         
  10   2  14         28.79         27.87         4.70 o                         
 -13   3  14          9.25         12.84         3.21 o                         
 -12   3  14         32.76         39.38         4.11 o                         
 -11   3  14         50.42         62.44         4.73 o                         
 -10   3  14          8.78         10.48         3.10 o                         
  -9   3  14          0.92          1.77         2.44 o                         
  -8   3  14          1.37          3.59         3.13 o                         
  -7   3  14         92.06         88.08         5.37 o                         
  -6   3  14         63.52         71.05         6.15 o                         
  -5   3  14        542.20        460.56        11.46 o                         
  -4   3  14         30.12         28.24         2.92 o                         
  -3   3  14        182.78        159.39         4.81 o                         
  -2   3  14          9.01         12.56         2.36 o                         
  -1   3  14          2.87          6.26         2.07 o                         
   0   3  14         12.54         14.16         1.96 o                         
   1   3  14         52.33         55.44         2.48 o                         
   2   3  14         12.85         16.64         1.47 o                         
   3   3  14         13.44         13.99         2.00 o                         
   4   3  14          0.17          4.63         1.61 o                         
   5   3  14          0.36          1.71         1.99 o                         
   6   3  14         63.89         70.41         3.36 o                         
   7   3  14         16.55         21.50         3.46 o                         
   8   3  14         54.85         63.15         4.63 o                         
   9   3  14         27.35         38.23         3.64 o                         
 -11   4  14         35.65         42.02         6.67 o                         
 -10   4  14        277.87        296.92         8.38 o                         
  -9   4  14         11.43         11.33         3.40 o                         
  -8   4  14         10.23         15.87         3.50 o                         
  -7   4  14          0.67         -0.24         2.46 o                         
  -6   4  14          0.49          5.85         2.49 o                         
  -5   4  14         41.32         45.74         3.95 o                         
  -4   4  14         13.45         14.52         2.01 o                         
  -3   4  14          5.21          5.26         1.80 o                         
  -2   4  14          0.92         -0.87         1.81 o                         
  -1   4  14          0.25          0.55         2.37 o                         
   0   4  14        880.72        847.17        10.83 o                         
   1   4  14         26.12         33.35         3.18 o                         
   2   4  14        356.54        336.24         7.51 o                         
   3   4  14          3.87          2.28         2.58 o                         
   4   4  14          1.22          1.11         2.44 o                         
   5   4  14        239.59        239.85         7.75 o                         
   6   4  14          1.35         -0.33         3.85 o                         
   7   4  14         37.76         67.04         6.90 o                         
  -7   5  14         75.09        107.58         6.21 o                         
  -6   5  14          3.16          3.93         2.78 o                         
  -5   5  14          0.02          3.45         4.06 o                         
  -4   5  14          0.78          4.64         2.68 o                         
  -3   5  14          3.46          3.48         2.38 o                         
  -2   5  14         61.19         75.91         4.30 o                         
  -1   5  14          0.03          2.55         2.37 o                         
   0   5  14        213.54        242.63         6.53 o                         
   1   5  14         14.75         11.30         2.62 o                         
   2   5  14         34.88         48.76        10.10 o                         
 -15   1  15         43.06         49.40         9.28 o                         
 -14   1  15        133.06        148.65        11.88 o                         
 -13   1  15         29.52         35.04         3.99 o                         
 -12   1  15          3.70          6.78         2.65 o                         
 -11   1  15         61.23         66.59         4.69 o                         
 -10   1  15          1.85          2.20         2.27 o                         
  -9   1  15         59.54         63.97         4.37 o                         
  -8   1  15        177.22        161.32         5.59 o                         
  -7   1  15         10.27          9.43         2.46 o                         
  -6   1  15        141.79        132.10         5.03 o                         
  -5   1  15         32.21         35.83         5.12 o                         
  -4   1  15         42.87         50.40         3.84 o                         
  -3   1  15        526.35        513.62         8.17 o                         
  -2   1  15         86.07         85.65         3.69 o                         
  -1   1  15        700.05        675.03         9.67 o                         
   0   1  15         57.76         62.44         3.17 o                         
   1   1  15        126.76        130.25         3.68 o                         
   2   1  15         18.58         24.88         2.67 o                         
   3   1  15         23.04         20.95         2.09 o                         
   4   1  15          9.77         14.30         1.69 o                         
   5   1  15        191.23        178.83         4.55 o                         
   6   1  15         27.48         36.58         2.45 o                         
   7   1  15          0.17          0.73         1.52 o                         
   8   1  15         57.95         67.43         5.19 o                         
   9   1  15         82.57         79.13         6.05 o                         
  10   1  15          2.12         10.34         9.93 o                         
 -14   2  15         19.59         15.92         4.95 o                         
 -13   2  15         46.28         40.54         6.41 o                         
 -12   2  15        155.38        149.53         6.26 o                         
 -11   2  15         75.42         81.62         5.00 o                         
 -10   2  15          0.01          1.80         2.39 o                         
  -9   2  15         62.02         62.81         4.91 o                         
  -8   2  15        151.95        148.66         5.56 o                         
  -7   2  15          0.38          1.22         2.14 o                         
  -6   2  15         31.64         41.50         3.78 o                         
  -5   2  15         43.55         40.65         4.28 o                         
  -4   2  15         12.72         12.61         2.54 o                         
  -3   2  15         10.39         14.45         2.29 o                         
  -2   2  15         17.82         27.18         2.60 o                         
  -1   2  15         52.15         57.86         3.39 o                         
   0   2  15         89.03         85.34         3.41 o                         
   1   2  15          1.67          1.30         1.64 o                         
   2   2  15        275.50        255.48         4.89 o                         
   3   2  15        183.57        163.25         5.26 o                         
   4   2  15        215.13        192.88         4.45 o                         
   5   2  15          9.86          9.82         1.89 o                         
   6   2  15         84.20         77.88         3.65 o                         
   7   2  15         35.50         39.43         3.87 o                         
   8   2  15         18.01         26.24         3.42 o                         
   9   2  15         11.27         19.60         4.48 o                         
  10   2  15         25.32        106.44        13.08 o                         
 -13   3  15         60.51         58.40        10.25 o                         
 -12   3  15          8.12         19.03         4.70 o                         
 -11   3  15        149.70        156.27         8.06 o                         
 -10   3  15         40.69         56.96         4.62 o                         
  -9   3  15         30.35         36.60         4.43 o                         
  -8   3  15         23.28         32.64         4.09 o                         
  -7   3  15         33.09         38.87         4.31 o                         
  -6   3  15        460.02        443.53         9.61 o                         
  -5   3  15         62.18         60.83         4.30 o                         
  -4   3  15         18.06         29.06         3.21 o                         
  -3   3  15         32.91         30.62         2.84 o                         
  -2   3  15         18.74         18.06         2.82 o                         
  -1   3  15         87.87         78.38         3.67 o                         
   0   3  15          4.08          7.11         1.75 o                         
   1   3  15        258.77        235.90         5.03 o                         
   2   3  15         38.92         43.71         3.24 o                         
   3   3  15          7.47          9.03         1.98 o                         
   4   3  15         31.79         31.98         2.71 o                         
   5   3  15          6.40          6.85         1.98 o                         
   6   3  15         17.74         21.81         2.68 o                         
   7   3  15          1.73          5.67         3.03 o                         
   8   3  15         12.55         28.86         3.95 o                         
 -10   4  15         59.35         70.93         7.04 o                         
  -9   4  15         50.68         50.80         4.86 o                         
  -8   4  15         82.28         77.53         5.69 o                         
  -7   4  15         24.58         36.23         5.09 o                         
  -6   4  15          8.19          9.04         4.16 o                         
  -5   4  15         34.32         32.23         3.54 o                         
  -4   4  15         16.85         16.53         3.20 o                         
  -3   4  15         13.05         10.37         2.77 o                         
  -2   4  15         80.52         84.50         4.12 o                         
  -1   4  15        504.70        486.84         8.03 o                         
   0   4  15         97.43        105.76         4.55 o                         
   1   4  15       1215.10       1070.36        15.83 o                         
   2   4  15        220.98        211.72         6.48 o                         
   3   4  15         84.76         80.58         4.89 o                         
   4   4  15          3.86          6.34         3.27 o                         
   5   4  15         13.69         30.14         5.43 o                         
   6   4  15        195.05        182.13         8.33 o                         
  -4   5  15         23.35         19.70         3.02 o                         
  -3   5  15          1.39          5.49         2.52 o                         
  -2   5  15         24.58         29.99         3.40 o                         
  -1   5  15        108.05        130.81         8.73 o                         
   0   5  15          0.05         -0.81         4.15 o                         
 -15   0  16          0.38         10.55         6.83 o                         
 -14   0  16        173.76        216.60        19.86 o                         
 -13   0  16         71.96         90.26         9.90 o                         
 -12   0  16          0.09         -1.48         3.11 o                         
 -11   0  16         53.76         52.22         6.72 o                         
 -10   0  16        582.98        569.87        16.27 o                         
  -9   0  16       2072.07       1969.13        40.76 o                         
  -8   0  16       4525.20       4344.56        81.68 o                         
  -7   0  16       1872.18       1813.25        37.58 o                         
  -6   0  16        105.30        101.98         6.62 o                         
  -5   0  16        269.70        255.71         9.54 o                         
  -4   0  16         23.39         34.59         4.65 o                         
  -3   0  16        163.85        166.70        10.65 o                         
  -2   0  16        172.73        180.79         8.11 o                         
  -1   0  16          9.77          9.55         3.57 o                         
   0   0  16          0.16          1.18         3.10 o                         
   1   0  16         33.18         32.54         3.77 o                         
   2   0  16         43.09         52.73         4.51 o                         
   3   0  16        311.87        299.21         9.45 o                         
   4   0  16          0.74         -0.78         1.92 o                         
   5   0  16          1.41          2.18         2.34 o                         
   6   0  16          5.23          6.49         2.92 o                         
   7   0  16          0.24          2.04         5.55 o                         
   8   0  16        693.29        720.88        27.96 o                         
   9   0  16          3.14         17.50         5.33 o                         
  10   0  16        199.26        238.35        32.42 o                         
 -14   1  16          0.00         10.29         4.52 o                         
 -13   1  16          6.50         12.13         3.51 o                         
 -12   1  16         23.48         28.98         3.56 o                         
 -11   1  16          6.92          7.83         2.65 o                         
 -10   1  16         38.01         44.98         3.88 o                         
  -9   1  16          6.58          5.78         2.57 o                         
  -8   1  16         82.84         81.39         4.50 o                         
  -7   1  16         12.07         15.56         2.77 o                         
  -6   1  16         22.65         29.61         3.17 o                         
  -5   1  16         59.67         60.23         4.40 o                         
  -4   1  16         34.09         40.55         3.51 o                         
  -3   1  16          1.81          2.10         2.50 o                         
  -2   1  16        355.43        330.99         9.29 o                         
  -1   1  16        109.13        104.61         5.64 o                         
   0   1  16        324.62        312.94        15.82 o                         
   1   1  16        661.31        628.09        11.40 o                         
   2   1  16        729.17        711.95        12.47 o                         
   3   1  16        843.06        783.97        20.01 o                         
   4   1  16          0.30          2.51         1.53 o                         
   5   1  16        250.14        244.24         5.49 o                         
   6   1  16         61.31         60.23         4.53 o                         
   7   1  16          8.32         11.33         2.15 o                         
   8   1  16          6.88         15.61         2.76 o                         
   9   1  16          1.21         12.70         5.39 o                         
 -14   2  16          2.33          4.86         6.31 o                         
 -13   2  16         39.20         50.99         5.86 o                         
 -12   2  16        196.65        185.66         9.81 o                         
 -11   2  16         16.03         19.24         5.21 o                         
 -10   2  16         19.11         27.54         3.39 o                         
  -9   2  16         29.52         31.24         3.50 o                         
  -8   2  16          7.59         11.86         2.80 o                         
  -7   2  16          0.25          1.85         2.26 o                         
  -6   2  16         20.66         24.94         3.09 o                         
  -5   2  16        434.15        372.63         8.55 o                         
  -4   2  16          1.18          3.11         2.21 o                         
  -3   2  16         72.56         62.60         4.64 o                         
  -2   2  16        136.00        124.95         5.23 o                         
  -1   2  16          7.97          7.68         2.51 o                         
   0   2  16          0.17         -1.63         2.11 o                         
   1   2  16          2.89          3.03         2.76 o                         
   2   2  16         86.51         86.12         4.23 o                         
   3   2  16         60.13         63.45         3.01 o                         
   4   2  16         33.60         35.95         2.68 o                         
   5   2  16        188.07        183.01         4.54 o                         
   6   2  16         18.35         19.02         2.10 o                         
   7   2  16          7.58         12.58         3.26 o                         
   8   2  16         48.99         76.50         9.84 o                         
   9   2  16         55.92         80.47        16.53 o                         
 -12   3  16        140.61        171.45        16.15 o                         
 -11   3  16         90.86        129.96        14.10 o                         
 -10   3  16        125.62        141.36         9.60 o                         
  -9   3  16          0.25          2.66         3.31 o                         
  -8   3  16          0.22         -0.05         3.13 o                         
  -7   3  16         11.41         10.67         2.75 o                         
  -6   3  16          1.08          7.05         2.59 o                         
  -5   3  16        140.53        134.27         5.41 o                         
  -4   3  16          0.01         -1.20         2.05 o                         
  -3   3  16          3.29          3.45         2.42 o                         
  -2   3  16         15.45         16.20         3.43 o                         
  -1   3  16          4.08          3.11         2.31 o                         
   0   3  16         97.54         92.48         5.31 o                         
   1   3  16          7.44          8.16         2.22 o                         
   2   3  16          0.09          2.49         3.46 o                         
   3   3  16         41.68         46.49         3.35 o                         
   4   3  16         13.26         13.99         2.41 o                         
   5   3  16          0.72          6.63         2.34 o                         
   6   3  16         35.68         39.87         3.09 o                         
   7   3  16          4.65         14.69         3.66 o                         
  -9   4  16         50.01         61.80         6.30 o                         
  -8   4  16          1.87         10.06         4.59 o                         
  -7   4  16          2.53          4.48         2.80 o                         
  -6   4  16         34.90         39.39         3.79 o                         
  -5   4  16         24.62         21.03         3.44 o                         
  -4   4  16          4.03         -0.11         2.50 o                         
  -3   4  16          8.66          6.65         2.92 o                         
  -2   4  16          2.20          8.04         2.78 o                         
  -1   4  16          0.98          9.18         2.54 o                         
   0   4  16         82.11         74.91         5.62 o                         
   1   4  16        372.54        304.48         7.07 o                         
   2   4  16        418.38        360.10         8.05 o                         
   3   4  16          1.99          5.49         2.52 o                         
   4   4  16          9.15          8.38         4.60 o                         
 -14   1  17         62.21        125.35        13.19 o                         
 -13   1  17          0.31          2.78         2.94 o                         
 -12   1  17         27.62         33.48         4.31 o                         
 -11   1  17          1.05         -0.24         2.24 o                         
 -10   1  17         30.60         38.48         3.74 o                         
  -9   1  17         65.81         70.16         4.75 o                         
  -8   1  17         66.51         70.02         4.73 o                         
  -7   1  17         23.67         27.34         3.43 o                         
  -6   1  17         73.98         72.12         4.34 o                         
  -5   1  17         33.85         41.26         3.58 o                         
  -4   1  17         14.42         19.41         2.87 o                         
  -3   1  17        319.57        295.47         7.47 o                         
  -2   1  17         18.52         26.46         3.12 o                         
  -1   1  17        359.35        333.15         7.96 o                         
   0   1  17         53.97         62.46         4.98 o                         
   1   1  17         15.49         19.93         3.11 o                         
   2   1  17       1642.65       1586.12        23.67 o                         
   3   1  17        192.41        195.63         5.65 o                         
   4   1  17        499.91        471.11         9.13 o                         
   5   1  17         66.23         68.67         3.38 o                         
   6   1  17          0.70          4.53         1.94 o                         
   7   1  17          5.34         11.79         3.17 o                         
   8   1  17         19.76         27.40         3.87 o                         
   9   1  17         92.49        107.34        11.38 o                         
 -13   2  17          6.78          3.69         3.43 o                         
 -12   2  17          5.88          4.02         5.65 o                         
 -11   2  17          8.84         10.40         3.77 o                         
 -10   2  17         86.28         92.18         5.27 o                         
  -9   2  17          6.69          9.71         2.82 o                         
  -8   2  17          5.86          6.48         2.56 o                         
  -7   2  17          4.73          7.30         2.52 o                         
  -6   2  17         74.69         68.20         4.49 o                         
  -5   2  17         62.80         64.28         4.40 o                         
  -4   2  17        157.93        129.38         5.33 o                         
  -3   2  17        145.71        136.80         5.42 o                         
  -2   2  17          7.64          8.92         2.49 o                         
  -1   2  17         23.43         28.50         3.90 o                         
   0   2  17          0.67         -0.16         2.21 o                         
   1   2  17        113.49        105.27         4.93 o                         
   2   2  17         52.60         62.77         4.59 o                         
   3   2  17          0.15          5.76         2.15 o                         
   4   2  17        170.76        167.92         4.65 o                         
   5   2  17        184.79        173.60         6.77 o                         
   6   2  17        163.00        153.94         4.70 o                         
   7   2  17         11.41         18.71         4.39 o                         
   8   2  17          4.48          8.58         7.24 o                         
 -11   3  17        110.77        143.93        14.14 o                         
 -10   3  17         20.74         30.32         5.56 o                         
  -9   3  17         94.29        106.02         7.42 o                         
  -8   3  17          3.52          5.92         2.95 o                         
  -7   3  17          3.83          3.86         2.55 o                         
  -6   3  17         35.41         32.08         3.73 o                         
  -5   3  17         28.22         29.93         3.77 o                         
  -4   3  17        155.43        141.49         5.60 o                         
  -3   3  17          6.04          0.37         2.16 o                         
  -2   3  17          4.03          2.56         2.28 o                         
  -1   3  17         88.65         86.03         4.68 o                         
   0   3  17          2.46          3.76         3.24 o                         
   1   3  17         28.59         41.51         4.33 o                         
   2   3  17          3.60          1.64         2.39 o                         
   3   3  17         30.38         28.12         2.82 o                         
   4   3  17         15.76         15.58         2.58 o                         
   5   3  17         87.65         95.31         4.20 o                         
   6   3  17        138.18        136.27         6.54 o                         
  -8   4  17          0.03          2.55         3.10 o                         
  -7   4  17          2.20          4.27         4.42 o                         
  -6   4  17          0.79          5.32         2.78 o                         
  -5   4  17         16.42         26.56         3.47 o                         
  -4   4  17         10.28          9.45         4.05 o                         
  -3   4  17          0.32          2.97         3.29 o                         
  -2   4  17          0.11          3.42         2.68 o                         
  -1   4  17        336.96        380.29         8.00 o                         
   0   4  17        145.46        150.20         5.18 o                         
   1   4  17        219.65        211.27         8.09 o                         
   2   4  17        493.55        465.21        10.59 o                         
   3   4  17         28.25         27.70         5.02 o                         
 -13   0  18          0.11          8.28        12.10 o                         
 -12   0  18         65.26         74.51         7.94 o                         
 -11   0  18          1.99          7.03         5.38 o                         
 -10   0  18          0.69          3.75         3.43 o                         
  -9   0  18          6.80         11.58         3.73 o                         
  -8   0  18         42.54         54.61         6.10 o                         
  -7   0  18        241.38        214.25        17.32 o                         
  -6   0  18        544.19        496.21        14.76 o                         
  -5   0  18          0.46          4.10         3.22 o                         
  -4   0  18         11.75         12.50         3.80 o                         
  -3   0  18          7.19         13.58         3.92 o                         
  -2   0  18          0.35         -0.82         3.14 o                         
  -1   0  18        101.22        100.53         7.08 o                         
   0   0  18         77.52         66.85         6.43 o                         
   1   0  18        164.05        168.55         8.73 o                         
   2   0  18        101.98        108.42         9.72 o                         
   3   0  18        115.96        122.40         7.91 o                         
   4   0  18         16.13         34.63         9.26 o                         
   5   0  18         60.15         72.87         8.72 o                         
   6   0  18         26.99         43.22        10.16 o                         
   7   0  18         65.18         95.61        12.59 o                         
   8   0  18        121.75        166.59        32.16 o                         
 -13   1  18         21.26         33.86         4.10 o                         
 -12   1  18         10.49         14.47         4.67 o                         
 -11   1  18         39.28         40.90         8.02 o                         
 -10   1  18          1.08          0.07         2.33 o                         
  -9   1  18         82.29         94.74         5.32 o                         
  -8   1  18        395.22        386.95         9.21 o                         
  -7   1  18         13.90         18.72         3.05 o                         
  -6   1  18          1.01          2.89         2.25 o                         
  -5   1  18         80.74         72.49         4.36 o                         
  -4   1  18          7.46          8.57         2.49 o                         
  -3   1  18          4.97          6.28         2.43 o                         
  -2   1  18          6.41         16.26         2.80 o                         
  -1   1  18         18.42         18.52         3.02 o                         
   0   1  18         19.81         24.27         3.30 o                         
   1   1  18        135.60        131.57         5.46 o                         
   2   1  18         16.50         23.89         3.03 o                         
   3   1  18        548.17        523.00        10.98 o                         
   4   1  18          6.59          9.01         3.03 o                         
   5   1  18          2.28          7.73         2.04 o                         
   6   1  18          2.05         10.79         3.48 o                         
   7   1  18          3.75         12.39         5.02 o                         
   8   1  18         66.16        103.40        13.55 o                         
 -12   2  18         97.85        129.23        11.57 o                         
 -11   2  18          8.27          8.69         2.96 o                         
 -10   2  18         30.51         40.79         5.85 o                         
  -9   2  18          1.33          3.43         2.95 o                         
  -8   2  18          0.03         -2.21         2.21 o                         
  -7   2  18          0.30          2.44         2.90 o                         
  -6   2  18          9.68          3.94         2.43 o                         
  -5   2  18          1.15          0.99         2.27 o                         
  -4   2  18         44.09         35.90         3.60 o                         
  -3   2  18        124.68        100.66         6.37 o                         
  -2   2  18         73.97         67.94         4.47 o                         
  -1   2  18         11.28         15.19         2.83 o                         
   0   2  18          0.81          2.00         2.28 o                         
   1   2  18          4.13          5.77         2.52 o                         
   2   2  18          2.82          6.14         2.61 o                         
   3   2  18          0.48          1.10         2.82 o                         
   4   2  18         14.27         22.64         4.75 o                         
   5   2  18          6.94          8.24         2.30 o                         
   6   2  18         83.98         93.94         5.19 o                         
 -10   3  18        158.43        197.29        13.35 o                         
  -9   3  18          1.03          1.36         9.83 o                         
  -8   3  18          6.83          7.32         4.34 o                         
  -7   3  18          7.46          4.84         2.68 o                         
  -6   3  18          0.01         -2.77         3.47 o                         
  -5   3  18          0.86          3.27         3.08 o                         
  -4   3  18          1.85          2.09         2.50 o                         
  -3   3  18          0.73         -0.23         2.32 o                         
  -2   3  18          2.45          2.01         2.46 o                         
  -1   3  18         14.66         15.82         3.51 o                         
   0   3  18          0.05          0.32         2.29 o                         
   1   3  18         16.51         18.90         3.78 o                         
   2   3  18         11.10         10.27         3.85 o                         
   3   3  18          2.44          4.11         3.34 o                         
   4   3  18         67.10         75.82         5.54 o                         
   5   3  18         88.48        110.35         8.39 o                         
  -6   4  18         97.49        118.25        19.90 o                         
  -5   4  18        276.42        262.81         9.38 o                         
  -4   4  18         10.80          6.68         5.59 o                         
  -3   4  18          3.89          5.12         3.39 o                         
  -2   4  18          0.31         -2.64         3.98 o                         
  -1   4  18        170.45        177.80         7.36 o                         
   0   4  18        311.28        308.61        19.78 o                         
 -12   1  19         49.85         41.90         5.11 o                         
 -11   1  19          2.73          7.84         3.88 o                         
 -10   1  19        156.71        149.82         6.60 o                         
  -9   1  19         30.63         32.02         4.11 o                         
  -8   1  19       1620.84       1539.64        24.16 o                         
  -7   1  19          8.72         11.94         2.76 o                         
  -6   1  19         83.69         91.87         5.55 o                         
  -5   1  19         26.58         34.33         3.60 o                         
  -4   1  19         76.58         70.25         4.41 o                         
  -3   1  19         42.60         52.33         4.26 o                         
  -2   1  19          8.22         10.92         3.81 o                         
  -1   1  19          4.83          9.88         2.74 o                         
   0   1  19         29.08         38.40         4.23 o                         
   1   1  19        160.24        152.39         5.89 o                         
   2   1  19         20.85         29.99         4.37 o                         
   3   1  19          4.37          9.83         2.65 o                         
   4   1  19         96.73        109.83         7.18 o                         
   5   1  19         42.96         50.68         5.56 o                         
   6   1  19          1.73          8.14         3.63 o                         
 -11   2  19        185.26        222.13        17.06 o                         
 -10   2  19          5.93          7.55         2.73 o                         
  -9   2  19          6.82         16.83         3.99 o                         
  -8   2  19         59.77         67.14         7.14 o                         
  -7   2  19         21.95         30.20         4.02 o                         
  -6   2  19         19.71         15.57         3.05 o                         
  -5   2  19          0.25         -2.04         2.04 o                         
  -4   2  19          6.85          6.90         2.57 o                         
  -3   2  19        172.62        152.85         5.96 o                         
  -2   2  19          9.42         18.76         3.28 o                         
  -1   2  19        222.45        190.94         6.53 o                         
   0   2  19         73.83         78.56         4.96 o                         
   1   2  19          5.95          7.89         4.03 o                         
   2   2  19         77.54         78.27         4.95 o                         
   3   2  19         26.83         31.84         3.52 o                         
   4   2  19         81.50         95.50         6.61 o                         
   5   2  19          0.65         10.01         5.37 o                         
  -9   3  19          9.91         17.61         4.94 o                         
  -8   3  19         25.23         35.41         5.90 o                         
  -7   3  19         68.58         64.62         6.09 o                         
  -6   3  19         21.05         10.30         3.15 o                         
  -5   3  19         52.89         50.21         4.37 o                         
  -4   3  19         16.61         22.96         3.45 o                         
  -3   3  19          9.47         12.72         2.84 o                         
  -2   3  19         36.67         35.13         4.19 o                         
  -1   3  19         66.89         70.61         4.93 o                         
   0   3  19          1.91          2.88         2.49 o                         
   1   3  19          0.43          0.57         3.40 o                         
   2   3  19          0.00         -3.31         3.31 o                         
   3   3  19         38.83         56.57         9.30 o                         
 -11   0  20         59.18         68.53        16.54 o                         
 -10   0  20          2.65          1.63         3.30 o                         
  -9   0  20        298.36        277.73        11.40 o                         
  -7   0  20        110.22        105.13         7.68 o                         
  -6   0  20        226.04        220.93         9.94 o                         
  -5   0  20         19.47         23.74         4.89 o                         
  -4   0  20         74.93         77.40         6.69 o                         
  -3   0  20         71.15         80.12        11.38 o                         
  -2   0  20         36.74         43.18         5.59 o                         
  -1   0  20        107.87        101.23         7.49 o                         
   0   0  20          0.23          1.72         3.38 o                         
   1   0  20       1445.14       1456.47        32.43 o                         
   2   0  20        317.69        314.62        19.08 o                         
   3   0  20       3232.00       2972.73        60.56 o                         
   4   0  20        452.15        445.05        17.74 o                         
   5   0  20          0.15         10.87         4.03 o                         
 -11   1  20         16.80         25.03         8.84 o                         
 -10   1  20         11.64         17.46         3.73 o                         
  -9   1  20        459.25        447.76        10.63 o                         
  -8   1  20          0.74          9.33         3.07 o                         
  -7   1  20        732.21        708.63        19.73 o                         
  -6   1  20         85.59         84.91         7.84 o                         
  -5   1  20         44.49         49.35         5.71 o                         
  -4   1  20        291.48        255.95         7.47 o                         
  -3   1  20         10.94         14.83         2.94 o                         
  -2   1  20          9.75          7.22         2.51 o                         
  -1   1  20         28.00         37.19         3.86 o                         
   0   1  20          9.95         12.63         2.88 o                         
   1   1  20         97.75         92.78         8.98 o                         
   2   1  20         57.74         77.81         7.36 o                         
   3   1  20         23.12         22.85         3.68 o                         
   4   1  20         10.45         13.51         3.28 o                         
   5   1  20          2.16          5.07         6.21 o                         
 -10   2  20         73.93         83.56         7.75 o                         
  -9   2  20         92.08        107.86        11.18 o                         
  -8   2  20         96.44         96.82         5.55 o                         
  -7   2  20         14.87         14.56         4.71 o                         
  -6   2  20          0.19          1.11         2.63 o                         
  -5   2  20         19.39         21.33         7.08 o                         
  -4   2  20         59.20         63.30         5.93 o                         
  -3   2  20         26.99         21.75         4.53 o                         
  -2   2  20        237.43        211.18        10.96 o                         
  -1   2  20        286.50        274.23        13.82 o                         
   0   2  20        187.27        179.67         6.82 o                         
   1   2  20          3.35          9.64         3.45 o                         
   2   2  20         10.21         15.14         3.11 o                         
   3   2  20          2.00          6.41         2.84 o                         
   4   2  20          2.04         17.41         8.43 o                         
  -7   3  20          1.84          0.84         6.52 o                         
  -6   3  20          2.24          2.12         8.07 o                         
  -5   3  20          3.73          9.74         3.19 o                         
  -4   3  20          6.18         12.67         3.04 o                         
  -3   3  20          0.03          0.95         2.19 o                         
  -2   3  20         11.43         20.80         5.26 o                         
  -1   3  20         48.05         58.38         6.52 o                         
   0   3  20         24.62         28.93         3.90 o                         
  -9   1  21         13.34         13.88         3.37 o                         
  -8   1  21        297.29        284.17         8.46 o                         
  -7   1  21         16.64         21.34         4.57 o                         
  -6   1  21        180.43        166.30         6.77 o                         
  -5   1  21        102.06        102.78         8.08 o                         
  -4   1  21          3.51          8.09         3.13 o                         
  -3   1  21        200.85        199.84         7.86 o                         
  -2   1  21         11.84         15.23         3.05 o                         
  -1   1  21          4.71          8.98         2.70 o                         
   0   1  21          1.93          2.12         2.58 o                         
   1   1  21          6.95         14.83         3.87 o                         
   2   1  21        116.87        134.12         7.36 o                         
   3   1  21         75.00         95.53         7.91 o                         
  -8   2  21         18.71         16.66         5.50 o                         
  -7   2  21         83.85        100.07         9.98 o                         
  -6   2  21          1.69          1.93         2.59 o                         
  -5   2  21          0.53          2.33         2.80 o                         
  -4   2  21          0.08          0.52         2.87 o                         
  -3   2  21          0.82          5.53         4.52 o                         
  -2   2  21         81.74         86.99         7.46 o                         
  -1   2  21         16.23         18.69         5.07 o                         
   0   2  21         12.19          9.82         3.39 o                         
   1   2  21          5.64         13.44         4.34 o                         
   2   2  21          2.55         48.82         7.03 o                         
  -7   0  22          0.37          7.16         7.14 o                         
  -6   0  22          6.35          8.33         5.48 o                         
  -5   0  22         49.08         52.18         6.39 o                         
  -4   0  22         30.17         45.56         6.17 o                         
  -3   0  22         72.44         80.06        10.70 o                         
  -2   0  22         19.89         29.04         5.36 o                         
  -1   0  22         35.77         29.99         8.38 o                         
   0   0  22         15.46         18.53         7.29 o                         
   1   0  22          4.10          9.27        13.03 o                         
   2   0  22       1119.25       1064.73        37.23 o                         
  -7   1  22         54.81         62.99         8.18 o                         
  -6   1  22          9.21         13.31         3.10 o                         
  -5   1  22          1.06          1.56         3.19 o                         
  -4   1  22         68.11         69.67         5.54 o                         
  -3   1  22          5.92          6.80         5.93 o                         
  -2   1  22         14.27         17.56         5.27 o                         
  -1   1  22         28.66         37.82         6.09 o                         
   0   1  22          1.03          9.64         5.27 o                         
   1   1  22          0.21          8.52         8.89 o                         
  -5   2  22          7.78          9.00         6.41 o                         
  -4   2  22         13.62         12.10         4.42 o                         
  -3   2  22          1.38          3.11         3.08 o                         
  -2   2  22          3.22          0.78         2.96 o                         
                                                                                
