# Supplementary material for: Synthesis and comparative structural study of 2-(pyridin-2-yl)-1H-perimidine and its mono- and di-N-methyl­ated analogues
Source: Acta Crystallogr E Crystallogr Commun. 2021 Jan 8;77(Pt 2):96–100. doi: 10.1107/S205698902100013X (PMC7869552; doi:10.1107/S205698902100013X)
Supplement: Supplementary file 4 [file e-77-00096-2sup3.hkl]

data_2                                                                          
_shelx_title ' kp11_6_a.res in P2(1)/c'                                         
_shelx_refln_list_code          4                                               
_shelx_F_calc_maximum       96.49                                               
_exptl_crystal_F_000       544.00                                               
_reflns_d_resolution_high  0.7330                                               
                                                                                
loop_                                                                           
 _space_group_symop_operation_xyz                                               
 'x, y, z'                                                                      
 '-x, y+1/2, -z+1/2'                                                            
 '-x, -y, -z'                                                                   
 'x, -y-1/2, z-1/2'                                                             
                                                                                
_cell_length_a     7.5095                                                       
_cell_length_b    12.1216                                                       
_cell_length_c    13.5616                                                       
_cell_angle_alpha  90.000                                                       
_cell_angle_beta   92.547                                                       
_cell_angle_gamma  90.000                                                       
                                                                                
_shelx_F_squared_multiplier     1.000                                           
                                                                                
loop_                                                                           
 _refln_index_h                                                                 
 _refln_index_k                                                                 
 _refln_index_l                                                                 
 _refln_F_squared_calc                                                          
 _refln_F_squared_meas                                                          
 _refln_F_squared_sigma                                                         
 _refln_observed_status                                                         
   1   0   0        235.35        296.91         4.38 o                         
   3   0   0       1542.95       1725.35        26.82 o                         
   4   0   0        344.22        368.80         6.72 o                         
   5   0   0         19.76         28.52         2.85 o                         
   6   0   0         96.70         91.79         3.85 o                         
   7   0   0          0.87         -0.44         1.91 o                         
   8   0   0        230.99        222.23        14.46 o                         
   9   0   0        102.18        107.43         7.91 o                         
  10   0   0          5.62         17.99         4.89 o                         
   1   1   0       2842.26       2841.27        21.44 o                         
   3   1   0       2277.88       2431.79        18.65 o                         
   4   1   0         22.64         31.43         1.59 o                         
   5   1   0        241.53        255.31         4.73 o                         
   6   1   0         22.07         25.01         1.97 o                         
   7   1   0          4.84         10.31         2.49 o                         
   8   1   0         15.10         14.11         3.45 o                         
   9   1   0         15.51         18.18         3.29 o                         
  10   1   0          9.88         15.75         3.44 o                         
   0   2   0       4005.71       3791.67        53.12 o                         
   1   2   0         49.92         48.57         0.92 o                         
   2   2   0        869.71        953.68         9.68 o                         
   3   2   0       1791.26       1951.58        15.46 o                         
   4   2   0        283.84        313.12         4.24 o                         
   5   2   0        251.57        282.83         4.40 o                         
   6   2   0         15.95         27.31         2.36 o                         
   7   2   0         14.95         16.54         2.21 o                         
   8   2   0         14.93         17.12         2.98 o                         
   9   2   0        142.73        127.93         6.01 o                         
  10   2   0          8.71         13.76         3.45 o                         
   1   3   0         82.19         83.55         1.32 o                         
   2   3   0        269.54        261.58         3.15 o                         
   3   3   0         93.57         91.73         2.03 o                         
   4   3   0       1166.06       1256.88        11.85 o                         
   5   3   0        162.82        183.04         3.60 o                         
   6   3   0          3.11          5.74         1.31 o                         
   7   3   0         19.25         22.03         2.51 o                         
   8   3   0          0.00         -1.38         2.16 o                         
   9   3   0         15.39         17.24         3.70 o                         
  10   3   0         11.50         11.12         3.50 o                         
   0   4   0         83.52         74.86         3.70 o                         
   1   4   0        227.63        255.78         4.21 o                         
   2   4   0         46.66         57.85         1.42 o                         
   3   4   0          0.00          0.33         0.76 o                         
   4   4   0         14.46         25.58         2.27 o                         
   5   4   0          8.10         11.09         1.18 o                         
   6   4   0          0.42          2.22         1.00 o                         
   7   4   0         26.50         26.39         2.68 o                         
   8   4   0        117.48        113.73         6.23 o                         
   9   4   0          8.46         11.66         3.35 o                         
   1   5   0        108.41        113.06         2.06 o                         
   2   5   0       2668.62       2952.73        22.13 o                         
   3   5   0        352.68        345.05         4.47 o                         
   4   5   0        490.81        546.22         6.12 o                         
   5   5   0          7.19          6.70         1.07 o                         
   6   5   0         58.56         52.40         4.29 o                         
   7   5   0         65.86         67.06         9.49 o                         
   8   5   0          4.94          6.87         2.22 o                         
   9   5   0         29.78         40.00         5.92 o                         
   0   6   0       9309.48      10249.74       101.34 o                         
   1   6   0         28.18         29.96         1.35 o                         
   2   6   0       1560.37       1788.51        14.41 o                         
   3   6   0        116.58        127.21         2.41 o                         
   4   6   0        172.06        163.93         2.97 o                         
   5   6   0         63.40         59.07         2.47 o                         
   6   6   0         40.69         46.08         2.52 o                         
   7   6   0         47.67         51.30         3.30 o                         
   8   6   0          0.15          3.73         1.91 o                         
   9   6   0         49.90         54.47         5.86 o                         
   1   7   0        248.55        274.77         3.68 o                         
   2   7   0         50.46         52.95         1.73 o                         
   3   7   0         59.82         64.21         1.97 o                         
   4   7   0        169.18        167.31         3.34 o                         
   5   7   0         43.62         45.86         2.26 o                         
   6   7   0         34.00         31.18         2.14 o                         
   7   7   0         20.74         23.17         2.20 o                         
   8   7   0         14.74         13.78         2.80 o                         
   9   7   0         25.72         36.16         5.75 o                         
   0   8   0        414.31        481.75         7.83 o                         
   1   8   0         34.40         43.37         1.52 o                         
   2   8   0         17.87         19.59         1.28 o                         
   3   8   0        835.20        801.20         8.21 o                         
   4   8   0         81.39         84.60         2.42 o                         
   5   8   0        202.03        193.34         4.24 o                         
   6   8   0        174.61        162.92         4.57 o                         
   7   8   0          3.76          6.05         1.49 o                         
   8   8   0          9.64          6.76         3.37 o                         
   1   9   0         71.09         76.80         2.40 o                         
   2   9   0          2.45          1.84         0.92 o                         
   3   9   0        125.60        111.47         2.77 o                         
   4   9   0         14.83         23.65         1.71 o                         
   5   9   0         59.94         53.90         5.22 o                         
   6   9   0        156.64        151.38         6.39 o                         
   7   9   0          7.06         13.10         2.49 o                         
   8   9   0          0.54          1.00         2.41 o                         
   0  10   0         92.86         69.17         6.00 o                         
   1  10   0         27.78         23.11         1.67 o                         
   2  10   0         61.53         52.71         2.22 o                         
   3  10   0        223.15        202.21         4.16 o                         
   4  10   0         86.84         74.63         3.59 o                         
   5  10   0         72.77         67.03         4.19 o                         
   6  10   0         26.82         23.97         3.30 o                         
   7  10   0          1.12          1.98         2.43 o                         
   8  10   0          8.32          9.96         3.34 o                         
   1  11   0         40.91         37.65         3.87 o                         
   2  11   0        160.22        115.65         3.34 o                         
   3  11   0        194.92        164.73         3.71 o                         
   4  11   0         16.62         30.26         3.10 o                         
   5  11   0          7.33         12.35         2.41 o                         
   6  11   0          0.26          4.03         3.05 o                         
   7  11   0         10.11         14.91         4.13 o                         
   0  12   0         30.86         24.91         2.75 o                         
   1  12   0         64.81         52.12         2.61 o                         
   2  12   0         20.26         15.91         2.34 o                         
   3  12   0         16.84         16.67         1.94 o                         
   4  12   0          1.37          1.57         2.48 o                         
   5  12   0         27.99         33.15         3.27 o                         
   6  12   0          8.27          5.40         3.86 o                         
   7  12   0         23.82         34.87         6.05 o                         
   1  13   0         12.54          6.75         1.64 o                         
   2  13   0         31.99         30.90         2.70 o                         
   3  13   0         30.14         34.84         3.57 o                         
   4  13   0          5.23          9.45         2.46 o                         
   5  13   0         18.32         28.83         3.59 o                         
   6  13   0          0.28          5.22         4.90 o                         
   0  14   0         13.63         14.12         4.73 o                         
   1  14   0         69.66         65.81         3.81 o                         
   2  14   0          0.98          5.68         1.61 o                         
   3  14   0          0.78          1.91         2.15 o                         
   4  14   0          1.21          8.94         4.52 o                         
   5  14   0         18.91         33.44         7.12 o                         
   1  15   0         13.33         12.64         3.44 o                         
   2  15   0          1.27          4.98         2.30 o                         
   3  15   0        122.77        152.17         5.81 o                         
   4  15   0        155.88        180.99        11.70 o                         
   0  16   0        125.81        152.82         9.20 o                         
   1  16   0         14.58         19.72         3.21 o                         
   2  16   0         10.61         17.56         3.24 o                         
 -10   1   1         31.04         33.88         4.19 o                         
  -9   1   1        245.01        231.26         7.76 o                         
  -8   1   1        104.36        100.32         4.96 o                         
  -7   1   1        243.97        258.00         7.02 o                         
  -6   1   1        106.16        109.33         3.18 o                         
  -5   1   1         27.14         39.38         2.00 o                         
  -4   1   1        161.70        188.68         3.31 o                         
  -3   1   1        358.89        393.37         5.56 o                         
  -1   1   1        439.30        409.38         4.02 o                         
   0   1   1       2015.28       1753.10        68.40 o                         
   1   1   1       2287.10       2361.97        24.65 o                         
   2   1   1       1048.70       1141.03        12.22 o                         
   3   1   1         44.30         39.47         1.65 o                         
   4   1   1        177.39        185.69         3.21 o                         
   5   1   1        348.41        370.82         5.69 o                         
   6   1   1          2.93          6.01         1.26 o                         
   7   1   1          7.84         11.12         2.27 o                         
   8   1   1         77.60         83.83         6.03 o                         
   9   1   1        444.12        433.15        12.70 o                         
  10   1   1         17.29         17.99         3.54 o                         
 -10   2   1         42.55         42.15         4.65 o                         
  -9   2   1         13.20         17.00         3.04 o                         
  -8   2   1        130.56        125.01         6.03 o                         
  -7   2   1         74.02         76.73         4.92 o                         
  -6   2   1          0.44          4.92         1.51 o                         
  -5   2   1        358.88        380.46         5.43 o                         
  -4   2   1       4082.14       4456.79        33.03 o                         
  -3   2   1        283.42        308.96         3.68 o                         
  -1   2   1        666.65        753.44         6.91 o                         
   0   2   1        904.64        879.64         6.73 o                         
   1   2   1        155.70        187.92         2.36 o                         
   2   2   1          7.47          8.18         0.62 o                         
   3   2   1        128.92        153.04         2.69 o                         
   4   2   1        246.01        262.92         4.15 o                         
   5   2   1        152.87        151.18         3.19 o                         
   6   2   1        131.31        131.97         3.74 o                         
   7   2   1          7.91          6.54         1.91 o                         
   8   2   1         16.59         16.83         3.28 o                         
   9   2   1          3.89          5.51         2.60 o                         
  10   2   1         37.16         47.36         4.82 o                         
 -10   3   1          1.38          5.82         2.85 o                         
  -9   3   1          2.03          3.62         2.66 o                         
  -8   3   1         42.90         46.05         4.77 o                         
  -7   3   1        107.01        106.83         4.93 o                         
  -6   3   1        108.51        114.33         3.34 o                         
  -5   3   1        784.18        825.60         8.54 o                         
  -4   3   1       1058.99       1151.78        11.18 o                         
  -3   3   1         33.69         37.86         1.22 o                         
  -2   3   1        125.49        123.10         2.94 o                         
  -1   3   1          8.79          7.94         0.51 o                         
   0   3   1       3707.90       3646.20        25.83 o                         
   1   3   1        100.73        112.10         1.96 o                         
   2   3   1        110.19        121.60         2.18 o                         
   3   3   1         86.56         93.28         2.43 o                         
   4   3   1         31.00         36.61         2.09 o                         
   5   3   1        314.21        322.53         5.11 o                         
   6   3   1          3.01          3.55         1.22 o                         
   7   3   1         48.87         52.79         3.67 o                         
   8   3   1          2.63          1.65         1.92 o                         
   9   3   1          6.99         10.32         2.92 o                         
  10   3   1         92.53         83.20        10.25 o                         
  -9   4   1          0.72          1.14         2.13 o                         
  -8   4   1         48.45         51.04         4.12 o                         
  -7   4   1         20.56         22.04         2.15 o                         
  -6   4   1         93.08         96.64         3.06 o                         
  -5   4   1        399.87        415.64         5.45 o                         
  -4   4   1        350.09        370.06         4.60 o                         
  -3   4   1        334.85        356.21         4.43 o                         
  -2   4   1        698.34        783.84         8.75 o                         
  -1   4   1          1.14          5.06         0.46 o                         
   0   4   1        618.88        629.90         5.58 o                         
   1   4   1         49.52         56.15         1.33 o                         
   2   4   1        250.66        261.36         3.58 o                         
   3   4   1          8.77          8.54         0.88 o                         
   4   4   1        287.81        309.33         4.86 o                         
   5   4   1         62.28         68.44         2.43 o                         
   6   4   1        157.95        160.22         5.97 o                         
   7   4   1        137.94        127.91         4.35 o                         
   8   4   1          1.58          7.12         2.64 o                         
   9   4   1          0.59         -1.20         2.76 o                         
  -9   5   1         78.26         70.71         4.97 o                         
  -8   5   1          2.20          7.89         4.90 o                         
  -7   5   1         11.15         14.36         1.84 o                         
  -6   5   1          4.80          6.39         1.21 o                         
  -5   5   1         19.50         23.74         1.69 o                         
  -4   5   1        207.06        233.32         3.39 o                         
  -3   5   1         87.71         85.29         2.25 o                         
  -2   5   1       1977.96       2174.12        23.44 o                         
  -1   5   1          2.91          7.01         0.68 o                         
   0   5   1       2306.53       2388.56        34.22 o                         
   1   5   1         48.46         68.59         1.88 o                         
   2   5   1        174.78        189.59         2.87 o                         
   3   5   1         42.65         52.49         1.61 o                         
   4   5   1         14.45         19.59         1.46 o                         
   5   5   1          8.53          9.97         1.41 o                         
   6   5   1         39.97         44.43         2.51 o                         
   7   5   1         14.38         18.17         2.36 o                         
   8   5   1          0.05         -0.10         1.85 o                         
   9   5   1        105.21        104.31         6.29 o                         
  -9   6   1          1.08          5.96         3.15 o                         
  -8   6   1        121.67        113.18         5.72 o                         
  -7   6   1         18.17         22.69         2.50 o                         
  -6   6   1         66.33         68.78         2.46 o                         
  -5   6   1         27.07         30.78         1.96 o                         
  -4   6   1        182.15        200.37         4.62 o                         
  -3   6   1        233.29        243.32         4.47 o                         
  -2   6   1         16.19         11.14         0.87 o                         
  -1   6   1       2260.24       2529.47        19.18 o                         
   0   6   1        934.99       1068.11        10.71 o                         
   1   6   1        864.75        943.61         9.09 o                         
   2   6   1          0.12          4.74         0.99 o                         
   3   6   1         12.62         14.34         1.13 o                         
   4   6   1         50.48         50.36         1.93 o                         
   5   6   1         63.66         55.79         2.43 o                         
   6   6   1         50.28         54.83         2.64 o                         
   7   6   1        115.56        113.40         4.44 o                         
   8   6   1         27.90         25.66         3.28 o                         
   9   6   1         43.11         40.86         4.53 o                         
  -9   7   1         55.86         59.59         5.08 o                         
  -8   7   1          1.47          1.26         1.84 o                         
  -7   7   1         30.74         37.20         2.70 o                         
  -6   7   1          7.13          8.65         1.48 o                         
  -5   7   1         73.69         75.88         3.29 o                         
  -4   7   1         61.66         62.00         2.63 o                         
  -3   7   1         29.30         41.98         1.80 o                         
  -2   7   1        793.53        864.48         9.63 o                         
  -1   7   1        111.25        137.68         2.98 o                         
   0   7   1         14.28         28.05         1.33 o                         
   1   7   1        154.69        165.97         3.00 o                         
   2   7   1          2.37          5.07         0.75 o                         
   3   7   1         55.24         54.03         1.78 o                         
   4   7   1         89.74         87.00         2.57 o                         
   5   7   1        491.48        479.78         7.06 o                         
   6   7   1         89.65         81.33         3.01 o                         
   7   7   1         78.98         79.10         4.74 o                         
   8   7   1          9.92         14.89         2.81 o                         
   9   7   1         75.54         73.68         9.79 o                         
  -8   8   1         20.07         22.24         3.80 o                         
  -7   8   1         64.45         60.79         5.54 o                         
  -6   8   1          0.05          1.27         2.55 o                         
  -5   8   1         73.88         73.82         3.42 o                         
  -4   8   1          0.78          3.69         1.23 o                         
  -3   8   1        174.36        190.90         4.26 o                         
  -2   8   1        159.88        189.34         4.09 o                         
  -1   8   1         96.51        111.30         2.71 o                         
   0   8   1        172.82        175.48         3.29 o                         
   1   8   1          4.40          1.99         0.65 o                         
   2   8   1        191.86        179.74         3.27 o                         
   3   8   1         68.62         72.32         2.11 o                         
   4   8   1         12.18         13.59         1.48 o                         
   5   8   1         24.93         28.72         2.21 o                         
   6   8   1         29.68         36.29         2.67 o                         
   7   8   1         46.40         52.77         4.03 o                         
   8   8   1         43.29         50.77         4.55 o                         
  -8   9   1         21.17         18.03         3.40 o                         
  -7   9   1          3.59          7.49         2.70 o                         
  -6   9   1        531.20        471.01         9.12 o                         
  -5   9   1          6.45          8.74         2.03 o                         
  -4   9   1        880.28        806.13        11.94 o                         
  -3   9   1        211.03        200.33         4.70 o                         
  -2   9   1          2.45          5.42         0.91 o                         
  -1   9   1          2.35          3.10         0.87 o                         
   0   9   1        278.68        297.07         4.58 o                         
   1   9   1         81.04         80.00         2.38 o                         
   2   9   1         69.75         73.44         2.15 o                         
   3   9   1        581.26        549.81         7.39 o                         
   4   9   1         14.32         17.87         1.70 o                         
   5   9   1        780.51        706.12         9.28 o                         
   6   9   1         43.41         48.88         2.85 o                         
   7   9   1         57.53         52.59         5.15 o                         
   8   9   1         33.42         33.37         3.99 o                         
  -8  10   1         52.88         66.59         6.74 o                         
  -7  10   1          2.38          2.34         2.16 o                         
  -6  10   1         38.80         39.82         3.05 o                         
  -5  10   1        368.58        332.66         8.64 o                         
  -4  10   1        349.16        296.59         6.25 o                         
  -3  10   1        189.45        156.96         4.30 o                         
  -2  10   1         45.81         43.03         3.40 o                         
  -1  10   1         22.23         22.32         1.65 o                         
   0  10   1         27.98         29.87         1.92 o                         
   1  10   1        180.33        149.87         3.65 o                         
   2  10   1          0.61          0.96         0.83 o                         
   3  10   1         20.58         21.19         1.80 o                         
   4  10   1        423.12        378.61         6.14 o                         
   5  10   1          6.35         10.35         1.60 o                         
   6  10   1         45.97         40.63         3.93 o                         
   7  10   1          1.87          2.06         2.47 o                         
   8  10   1          0.74         -2.76         3.05 o                         
  -7  11   1         33.96         59.99         8.45 o                         
  -6  11   1         35.59         38.26         4.36 o                         
  -5  11   1          6.96         12.76         2.93 o                         
  -4  11   1        388.71        315.89         6.79 o                         
  -3  11   1         23.07         13.75         1.60 o                         
  -2  11   1        109.90         88.22         4.19 o                         
  -1  11   1         21.82         33.78         2.22 o                         
   0  11   1        134.30         91.86         2.99 o                         
   1  11   1         37.40         35.30         2.22 o                         
   2  11   1        433.54        338.64         6.50 o                         
   3  11   1         33.30         35.74         2.43 o                         
   4  11   1         73.68         65.08         2.90 o                         
   5  11   1          7.51          8.55         1.90 o                         
   6  11   1          8.01         11.77         4.75 o                         
   7  11   1         49.92         46.83         4.88 o                         
  -7  12   1          2.17         -0.29         3.82 o                         
  -6  12   1         20.21         33.69         6.51 o                         
  -5  12   1          0.43          3.16         1.81 o                         
  -4  12   1         15.87         14.47         2.06 o                         
  -3  12   1        122.87         99.85         4.11 o                         
  -2  12   1          7.68         11.47         1.51 o                         
  -1  12   1        622.30        453.42         7.75 o                         
   0  12   1        258.56        199.21         4.97 o                         
   1  12   1        444.25        347.03         6.21 o                         
   2  12   1         20.04         17.64         1.90 o                         
   3  12   1         20.66         18.92         2.10 o                         
   4  12   1          0.02          2.46         1.26 o                         
   5  12   1         46.47         56.10         4.15 o                         
   6  12   1          7.42         16.16         3.11 o                         
  -6  13   1          1.19          1.47         4.34 o                         
  -5  13   1          0.08          5.99         4.37 o                         
  -4  13   1         16.95         21.06         3.50 o                         
  -3  13   1         46.14         50.08         3.52 o                         
  -2  13   1         25.44         28.36         2.28 o                         
  -1  13   1         60.10         48.14         2.97 o                         
   0  13   1         44.09         52.79         3.52 o                         
   1  13   1          3.70          4.72         1.75 o                         
   2  13   1          0.19          2.86         1.60 o                         
   3  13   1         13.40         16.48         2.39 o                         
   4  13   1          0.02          2.35         2.26 o                         
   5  13   1          4.93          9.20         2.74 o                         
   6  13   1          7.47         12.04         3.77 o                         
  -5  14   1          2.11         -0.40         3.52 o                         
  -4  14   1         70.75         94.15         4.97 o                         
  -3  14   1          2.88          7.69         2.30 o                         
  -2  14   1        121.01        120.59         4.31 o                         
  -1  14   1         43.88         40.85         3.03 o                         
   0  14   1          5.18          2.69         1.84 o                         
   1  14   1         11.66         18.04         4.49 o                         
   2  14   1         71.40         79.54         4.28 o                         
   3  14   1          3.84         11.20         3.35 o                         
   4  14   1         56.20         66.75         8.46 o                         
   5  14   1          0.96          0.98         4.35 o                         
  -4  15   1         86.10        100.89         9.97 o                         
  -3  15   1         36.35         42.67         4.37 o                         
  -2  15   1         18.09         21.46         2.79 o                         
  -1  15   1         12.56         24.95         3.77 o                         
   0  15   1          8.35          9.64         2.37 o                         
   1  15   1          3.69          5.45         2.26 o                         
   2  15   1          1.43          0.47         1.97 o                         
   3  15   1         25.01         32.73         4.11 o                         
   4  15   1         43.22         67.45         5.51 o                         
  -2  16   1          2.99          8.58         2.56 o                         
  -1  16   1         57.00         62.79         4.96 o                         
   0  16   1          1.63          8.39         2.65 o                         
   1  16   1         53.87         85.58         6.47 o                         
   2  16   1         26.03         29.08         3.63 o                         
 -10   0   2         43.31         43.16         6.76 o                         
  -9   0   2        106.47        112.44         8.05 o                         
  -8   0   2         36.44         43.41         5.98 o                         
  -7   0   2        204.81        191.44        10.40 o                         
  -6   0   2        643.11        637.17        12.78 o                         
  -5   0   2         19.74         25.41         2.22 o                         
  -4   0   2       2038.63       2260.07        25.39 o                         
  -3   0   2         31.92         31.35         1.86 o                         
   1   0   2       3251.92       3420.75        34.48 o                         
   3   0   2        223.87        254.79         5.03 o                         
   4   0   2         41.62         50.83         3.16 o                         
   5   0   2        252.55        265.97         6.30 o                         
   6   0   2         53.24         62.11         4.07 o                         
   7   0   2        687.43        691.24        18.25 o                         
   8   0   2        144.52        154.74        10.46 o                         
   9   0   2        381.58        374.20        14.59 o                         
  10   0   2        179.48        185.41        16.22 o                         
 -10   1   2          1.24         -0.56         2.50 o                         
  -9   1   2         43.45         42.64         4.34 o                         
  -8   1   2        174.08        168.99         6.09 o                         
  -7   1   2         25.80         32.38         4.69 o                         
  -6   1   2        136.08        151.85         3.35 o                         
  -5   1   2        323.02        360.20         5.01 o                         
  -4   1   2       5799.16       6195.80        44.75 o                         
  -3   1   2        192.09        172.64         3.08 o                         
  -2   1   2       4831.97       4953.51        37.29 o                         
  -1   1   2        120.63         96.64         1.27 o                         
   0   1   2       1134.60       1141.10         9.89 o                         
   1   1   2       1396.36       1452.73        11.07 o                         
   2   1   2        285.98        327.13         4.33 o                         
   3   1   2         54.21         51.06         2.11 o                         
   4   1   2          9.62         10.89         1.55 o                         
   5   1   2         41.44         47.46         2.67 o                         
   6   1   2         19.27         23.46         3.49 o                         
   7   1   2         46.68         49.52         4.03 o                         
   8   1   2         23.92         23.78         3.41 o                         
   9   1   2        308.74        279.78        10.26 o                         
  10   1   2         45.98         39.64         5.39 o                         
 -10   2   2         21.48         18.56         3.48 o                         
  -9   2   2         66.02         62.92         6.25 o                         
  -8   2   2        289.52        289.81         8.20 o                         
  -7   2   2        967.93        963.17        17.43 o                         
  -6   2   2       1318.71       1380.10        14.18 o                         
  -5   2   2        783.50        813.86         9.20 o                         
  -4   2   2       4961.57       5360.09        42.01 o                         
  -3   2   2        224.47        228.01         3.14 o                         
  -2   2   2        279.57        320.47         4.44 o                         
  -1   2   2        179.55        183.94         3.33 o                         
   0   2   2         79.18         72.67         1.17 o                         
   1   2   2        174.82        168.48         2.38 o                         
   2   2   2       1264.23       1341.37        11.74 o                         
   3   2   2        471.63        502.87         5.91 o                         
   4   2   2         32.72         35.24         2.00 o                         
   5   2   2          0.58          0.74         0.79 o                         
   6   2   2         40.18         40.37         2.97 o                         
   7   2   2          3.79          4.01         1.78 o                         
   8   2   2         84.66         90.48         7.51 o                         
   9   2   2          4.45          3.39         3.32 o                         
  10   2   2         12.54         18.06         4.67 o                         
 -10   3   2          0.00          2.76         3.77 o                         
  -9   3   2          0.15         -0.30         1.92 o                         
  -8   3   2         40.52         40.29         7.90 o                         
  -7   3   2        148.65        150.19         4.15 o                         
  -6   3   2         66.01         67.95         2.56 o                         
  -5   3   2        905.69        926.96         9.92 o                         
  -4   3   2        170.88        188.15         3.22 o                         
  -3   3   2        339.16        364.19         4.45 o                         
  -2   3   2        547.90        600.86         6.30 o                         
  -1   3   2          0.34          0.69         0.65 o                         
   0   3   2        516.48        511.64         4.58 o                         
   1   3   2        211.34        229.56         3.00 o                         
   2   3   2        101.81        102.86         2.01 o                         
   3   3   2         74.61         82.53         2.02 o                         
   4   3   2          2.31          4.58         0.88 o                         
   5   3   2         81.21         86.19         2.71 o                         
   6   3   2        224.77        237.73         5.29 o                         
   7   3   2          5.10          4.41         1.79 o                         
   8   3   2          1.29         -0.25         2.18 o                         
   9   3   2         27.75         26.68         3.81 o                         
  -9   4   2         29.12         30.06         3.51 o                         
  -8   4   2        157.04        141.36         4.92 o                         
  -7   4   2        456.81        429.39         6.96 o                         
  -6   4   2       1093.61       1063.11        13.35 o                         
  -5   4   2          7.03         11.63         1.19 o                         
  -4   4   2        548.01        648.85         9.23 o                         
  -3   4   2        376.96        428.19         5.50 o                         
  -2   4   2          3.56          5.28         1.10 o                         
  -1   4   2        226.51        208.09         3.54 o                         
   0   4   2         11.29         13.79         0.79 o                         
   1   4   2         18.74         21.21         1.31 o                         
   2   4   2        148.17        152.80         2.78 o                         
   3   4   2          2.32          3.57         0.72 o                         
   4   4   2          6.92         11.48         1.07 o                         
   5   4   2         55.79         58.58         2.58 o                         
   6   4   2         47.52         55.69         2.97 o                         
   7   4   2         20.80         20.24         2.82 o                         
   8   4   2         59.38         55.37         6.41 o                         
   9   4   2         88.20         95.59         6.72 o                         
  -9   5   2          2.39          7.54         2.41 o                         
  -8   5   2         61.17         60.68         5.60 o                         
  -7   5   2         14.87         18.18         1.83 o                         
  -6   5   2         18.01         26.03         1.94 o                         
  -5   5   2          0.12          1.22         1.00 o                         
  -4   5   2        722.23        736.47         8.79 o                         
  -3   5   2        396.24        451.73         6.17 o                         
  -2   5   2        427.80        438.57         7.59 o                         
  -1   5   2          6.81          9.44         0.69 o                         
   0   5   2        553.45        584.87         5.61 o                         
   1   5   2       1083.31       1176.00        19.13 o                         
   2   5   2        115.12        114.16         2.48 o                         
   3   5   2         37.71         41.68         1.82 o                         
   4   5   2         47.02         43.96         2.38 o                         
   5   5   2        185.29        201.41         4.81 o                         
   6   5   2         12.65         16.19         1.99 o                         
   7   5   2        373.35        382.35        10.20 o                         
   8   5   2         13.79         18.83         5.82 o                         
   9   5   2        805.23        782.62        15.59 o                         
  -9   6   2          0.02         -1.77         2.23 o                         
  -8   6   2          0.22         -1.16         1.50 o                         
  -7   6   2          0.01          2.67         2.07 o                         
  -6   6   2         56.64         58.76         5.94 o                         
  -5   6   2        113.16        105.67         3.47 o                         
  -4   6   2        135.76        138.87         4.12 o                         
  -3   6   2         39.00         40.85         2.63 o                         
  -2   6   2        712.21        798.39         8.54 o                         
  -1   6   2        266.69        310.16         3.59 o                         
   0   6   2        287.58        338.28         4.07 o                         
   1   6   2        170.34        190.84         3.94 o                         
   2   6   2        292.30        321.82         5.47 o                         
   3   6   2        179.22        170.92         3.47 o                         
   4   6   2         16.83         20.55         1.64 o                         
   5   6   2        119.14        120.65         4.04 o                         
   6   6   2         22.16         26.25         4.87 o                         
   7   6   2          0.19          4.01         1.63 o                         
   8   6   2        369.17        345.18         9.21 o                         
   9   6   2        110.62        108.60         6.99 o                         
  -9   7   2          5.61          6.50         5.10 o                         
  -8   7   2         65.24         65.94         8.19 o                         
  -7   7   2         32.79         44.56         4.65 o                         
  -6   7   2         72.39         69.46         3.74 o                         
  -5   7   2          0.44          0.29         1.63 o                         
  -4   7   2        901.33        885.81        11.99 o                         
  -3   7   2         36.79         49.84         1.74 o                         
  -2   7   2       1654.05       1665.95        16.15 o                         
  -1   7   2        113.96        111.24         2.08 o                         
   0   7   2         25.18         28.70         1.28 o                         
   1   7   2        179.50        213.85         3.82 o                         
   2   7   2         29.99         37.48         1.55 o                         
   3   7   2          0.73          1.69         0.69 o                         
   4   7   2         21.86         27.99         2.51 o                         
   5   7   2         45.93         50.84         2.49 o                         
   6   7   2        292.49        266.65         9.44 o                         
   7   7   2        317.69        294.85         6.91 o                         
   8   7   2         31.52         36.19         4.06 o                         
   9   7   2         98.43         97.21         6.24 o                         
  -8   8   2         52.04         51.59         5.07 o                         
  -7   8   2        234.97        221.12         6.07 o                         
  -6   8   2          8.14          9.28         1.72 o                         
  -5   8   2        254.95        243.73         5.38 o                         
  -4   8   2       1733.34       1609.83        23.49 o                         
  -3   8   2        891.35        860.99        11.46 o                         
  -2   8   2        253.60        262.09         4.82 o                         
  -1   8   2        105.23         80.28         2.15 o                         
   0   8   2          0.43          2.06         0.67 o                         
   1   8   2          9.96          4.47         0.93 o                         
   2   8   2        357.04        354.82         5.50 o                         
   3   8   2         82.85         73.98         2.29 o                         
   4   8   2         85.36         83.09         3.08 o                         
   5   8   2        323.88        308.85         5.69 o                         
   6   8   2          4.87          5.52         1.81 o                         
   7   8   2        210.70        182.22         5.45 o                         
   8   8   2          1.22          3.75         2.31 o                         
  -8   9   2         56.49         58.54         8.07 o                         
  -7   9   2         10.53         16.01         2.40 o                         
  -6   9   2        243.70        211.36         5.57 o                         
  -5   9   2         48.97         52.08         6.98 o                         
  -4   9   2         84.13         81.58         3.51 o                         
  -3   9   2         43.56         42.77         2.07 o                         
  -2   9   2          3.34          3.64         0.77 o                         
  -1   9   2        147.77        152.16         2.91 o                         
   0   9   2        109.16        100.54         2.39 o                         
   1   9   2         72.84         60.56         2.62 o                         
   2   9   2         36.57         39.97         1.88 o                         
   3   9   2         41.47         41.05         2.23 o                         
   4   9   2          2.36          2.16         1.18 o                         
   5   9   2         62.16         59.04         3.79 o                         
   6   9   2         61.72         56.28         3.76 o                         
   7   9   2         14.89         17.58         3.96 o                         
   8   9   2          9.35         15.51         3.56 o                         
  -8  10   2         17.22         19.12         6.03 o                         
  -7  10   2        106.03        110.96         5.06 o                         
  -6  10   2         65.43         57.16         7.24 o                         
  -5  10   2        100.72         88.32         7.09 o                         
  -4  10   2        230.09        235.62        12.89 o                         
  -3  10   2         72.32         59.50         2.51 o                         
  -2  10   2        214.95        211.23         3.71 o                         
  -1  10   2         39.28         42.80         2.32 o                         
   0  10   2          0.00          0.64         0.79 o                         
   1  10   2          1.66          3.47         1.04 o                         
   2  10   2          8.28         11.79         1.47 o                         
   3  10   2        417.70        419.16         7.37 o                         
   4  10   2          4.43          5.78         1.35 o                         
   5  10   2       1157.51       1052.04        15.52 o                         
   6  10   2          4.86          4.35         1.88 o                         
   7  10   2        100.04         92.36         5.37 o                         
   8  10   2          1.30         -0.17         2.56 o                         
  -7  11   2          7.96         12.17         7.54 o                         
  -6  11   2          3.90          9.37         4.15 o                         
  -5  11   2         21.61         11.28         3.60 o                         
  -4  11   2         19.72         32.77         6.54 o                         
  -3  11   2          0.81          4.08         2.84 o                         
  -2  11   2        104.01         97.12         2.63 o                         
  -1  11   2          3.88         -0.06         1.03 o                         
   0  11   2          1.95          2.67         1.13 o                         
   1  11   2         63.67         53.69         2.33 o                         
   2  11   2         20.01         16.19         1.74 o                         
   3  11   2         97.74         88.14         3.47 o                         
   4  11   2         74.66         73.82         3.20 o                         
   5  11   2        352.90        340.43         7.67 o                         
   6  11   2        407.58        378.16         8.77 o                         
   7  11   2        236.71        237.22        12.17 o                         
  -7  12   2         12.56         12.06         4.52 o                         
  -6  12   2         14.92         15.31         4.59 o                         
  -5  12   2          7.32          7.73         3.37 o                         
  -4  12   2          0.55          2.94         2.84 o                         
  -3  12   2         41.35         46.24         3.88 o                         
  -2  12   2         13.85         17.92         1.60 o                         
  -1  12   2        109.69         96.09         3.04 o                         
   0  12   2        142.43        118.51         3.89 o                         
   1  12   2         13.10         16.71         2.06 o                         
   2  12   2         17.30         20.48         2.06 o                         
   3  12   2          7.71          4.48         1.43 o                         
   4  12   2         12.01         15.69         2.11 o                         
   5  12   2        172.01        150.21         6.18 o                         
   6  12   2        242.59        233.88         7.04 o                         
  -6  13   2         95.72         91.83        12.27 o                         
  -5  13   2         61.20         69.87         8.08 o                         
  -4  13   2          0.95          2.59         2.82 o                         
  -3  13   2        271.60        265.53         5.90 o                         
  -2  13   2          0.96          1.02         1.34 o                         
  -1  13   2         69.79         66.10         3.51 o                         
   0  13   2         15.71         19.37         2.20 o                         
   1  13   2         90.88         82.27         4.01 o                         
   2  13   2         47.31         53.45         3.70 o                         
   3  13   2         47.00         56.14         4.45 o                         
   4  13   2         36.77         45.90         3.92 o                         
   5  13   2         43.59         60.26         5.88 o                         
   6  13   2          7.89         17.41         5.94 o                         
  -5  14   2         71.53         94.02        12.95 o                         
  -4  14   2         36.52         34.90         5.73 o                         
  -3  14   2         94.81         85.32         7.93 o                         
  -2  14   2         17.14         22.07         2.48 o                         
  -1  14   2          5.54         11.11         2.05 o                         
   0  14   2          0.20         -0.14         1.81 o                         
   1  14   2          4.81          2.46         1.91 o                         
   2  14   2          2.76          0.24         2.04 o                         
   3  14   2         15.23         25.22         3.17 o                         
   4  14   2          3.18          7.25         2.27 o                         
   5  14   2          3.21         10.27         2.57 o                         
  -4  15   2          4.23         16.05         4.90 o                         
  -3  15   2         34.98         48.22         7.13 o                         
  -2  15   2          9.11         18.54         3.06 o                         
  -1  15   2          0.03          4.74         2.09 o                         
   0  15   2         13.65         14.16         4.39 o                         
   1  15   2         10.88         12.63         3.71 o                         
   2  15   2         10.92         20.25         3.18 o                         
   3  15   2         37.68         60.32         6.41 o                         
   4  15   2          3.35          3.35         4.02 o                         
  -2  16   2          0.20          0.47         3.95 o                         
  -1  16   2          2.34          2.47         3.91 o                         
   0  16   2          0.24          3.15         2.94 o                         
   1  16   2        111.14        132.39         5.98 o                         
   2  16   2          0.28          5.56         5.42 o                         
 -10   1   3         35.32         36.76         4.30 o                         
  -9   1   3          2.66          4.40         2.16 o                         
  -8   1   3        122.82        124.78         5.24 o                         
  -7   1   3        420.01        419.16         7.87 o                         
  -6   1   3         56.16         62.41         2.31 o                         
  -5   1   3        140.10        130.08         2.80 o                         
  -4   1   3         98.74        114.31         2.34 o                         
  -3   1   3        488.19        545.39         5.78 o                         
  -2   1   3        834.67        813.49         6.88 o                         
  -1   1   3        700.88        712.94         5.86 o                         
   0   1   3          0.87          1.02         0.32 o                         
   2   1   3       3077.61       3151.88        25.07 o                         
   3   1   3        280.00        309.03         5.24 o                         
   4   1   3        593.00        656.41         7.80 o                         
   5   1   3        845.43        898.83         9.75 o                         
   6   1   3         30.65         41.27         3.59 o                         
   7   1   3        800.30        804.11        14.36 o                         
   8   1   3         44.46         47.86         4.64 o                         
   9   1   3          7.43          8.65         2.81 o                         
  10   1   3        253.61        241.51        11.31 o                         
 -10   2   3          3.77          3.88         3.24 o                         
  -9   2   3         24.40         31.19         4.42 o                         
  -8   2   3         12.78         17.89         3.09 o                         
  -7   2   3        204.86        189.33         4.59 o                         
  -6   2   3       1387.68       1382.00        15.14 o                         
  -5   2   3         12.96         12.99         1.30 o                         
  -4   2   3       1394.80       1546.66        14.09 o                         
  -3   2   3       1306.67       1443.04        11.65 o                         
  -2   2   3        985.62       1058.18        10.10 o                         
  -1   2   3          7.93          6.29         0.53 o                         
   0   2   3         10.42         11.51         0.62 o                         
   1   2   3       1144.87       1215.31        11.52 o                         
   2   2   3        720.92        776.52         7.72 o                         
   3   2   3        178.34        198.71         3.47 o                         
   4   2   3        162.51        166.19         3.94 o                         
   5   2   3        289.85        321.07         5.54 o                         
   6   2   3        108.02        108.72         4.00 o                         
   7   2   3         69.01         70.32         4.75 o                         
   8   2   3         20.00         24.97         3.92 o                         
   9   2   3         31.36         39.13         4.34 o                         
 -10   3   3         35.20         47.20         5.06 o                         
  -9   3   3        528.44        483.77        10.95 o                         
  -8   3   3        629.32        583.83        10.18 o                         
  -7   3   3        497.22        465.70         7.34 o                         
  -6   3   3       2101.54       2134.11        20.78 o                         
  -5   3   3          0.38          2.84         0.70 o                         
  -4   3   3        231.41        248.18         4.35 o                         
  -3   3   3         39.23         38.56         1.52 o                         
  -2   3   3        321.67        322.19         6.06 o                         
  -1   3   3          0.02          0.27         0.48 o                         
   0   3   3        152.62        175.25         2.25 o                         
   1   3   3          0.94          0.86         0.39 o                         
   2   3   3         24.80         29.88         1.35 o                         
   3   3   3          0.04         -0.04         0.56 o                         
   4   3   3         19.48         25.00         1.82 o                         
   5   3   3          0.00          0.33         0.84 o                         
   6   3   3          3.34          3.38         1.33 o                         
   7   3   3         10.98         14.61         2.65 o                         
   8   3   3          8.32         10.20         2.97 o                         
   9   3   3         44.57         49.48         5.44 o                         
  -9   4   3        486.54        416.01        14.18 o                         
  -8   4   3         42.06         51.53         3.30 o                         
  -7   4   3        227.16        210.91         4.53 o                         
  -6   4   3          9.48         10.70         1.33 o                         
  -5   4   3         12.03         14.12         1.16 o                         
  -4   4   3        615.71        658.95        11.69 o                         
  -3   4   3        413.58        457.44         5.98 o                         
  -2   4   3         17.84         22.99         1.94 o                         
  -1   4   3        128.03        123.97         3.29 o                         
   0   4   3        329.76        339.85         4.02 o                         
   1   4   3        548.09        576.96         7.54 o                         
   2   4   3         45.30         45.80         1.66 o                         
   3   4   3       1368.80       1445.69        13.54 o                         
   4   4   3         17.19         23.25         1.59 o                         
   5   4   3        215.58        231.65         5.66 o                         
   6   4   3        134.54        141.59         4.94 o                         
   7   4   3          9.70         14.79         2.87 o                         
   8   4   3         70.50         78.48         5.87 o                         
   9   4   3        186.85        183.81        14.77 o                         
  -9   5   3        170.99        163.62         6.67 o                         
  -8   5   3         13.35         16.97         2.08 o                         
  -7   5   3          6.63          8.98         1.67 o                         
  -6   5   3          0.06          4.07         1.26 o                         
  -5   5   3        155.31        150.68         4.43 o                         
  -4   5   3          1.18          2.29         0.86 o                         
  -3   5   3         51.49         52.11         3.07 o                         
  -2   5   3         70.42         83.14         3.12 o                         
  -1   5   3         24.98         32.82         1.54 o                         
   0   5   3          0.17         -0.25         0.52 o                         
   1   5   3         85.55         98.16         2.24 o                         
   2   5   3         36.85         41.61         1.53 o                         
   3   5   3        655.79        658.18         7.59 o                         
   4   5   3          0.13          1.97         0.85 o                         
   5   5   3        534.59        530.43         7.98 o                         
   6   5   3        404.43        389.49         7.70 o                         
   7   5   3        115.98        119.60         6.16 o                         
   8   5   3         99.94        100.75         7.65 o                         
   9   5   3        334.45        312.55         9.64 o                         
  -9   6   3          6.32          5.65         2.79 o                         
  -8   6   3         29.13         36.11         3.50 o                         
  -7   6   3         68.49         64.91         3.49 o                         
  -6   6   3         61.38         53.92         3.27 o                         
  -5   6   3          4.42          6.40         1.68 o                         
  -4   6   3         82.28         73.74         5.18 o                         
  -3   6   3         48.05         50.20         3.20 o                         
  -2   6   3         20.10         21.81         2.15 o                         
  -1   6   3        108.13        110.91         1.83 o                         
   0   6   3         86.06         93.53         1.98 o                         
   1   6   3         19.47         27.15         2.05 o                         
   2   6   3        460.29        479.53         5.66 o                         
   3   6   3        141.77        156.22         3.35 o                         
   4   6   3          2.00          3.36         0.94 o                         
   5   6   3        572.59        582.46        10.31 o                         
   6   6   3         55.49         51.71         3.66 o                         
   7   6   3       1004.37        934.89        18.03 o                         
   8   6   3          0.05          0.13         2.25 o                         
   9   6   3        116.96        122.07         8.40 o                         
  -9   7   3         14.40         11.14         5.86 o                         
  -8   7   3         80.19         74.77         7.18 o                         
  -7   7   3         43.19         44.42         5.64 o                         
  -6   7   3         52.74         47.33         3.59 o                         
  -5   7   3        215.81        208.32         4.49 o                         
  -4   7   3         18.19         22.31         4.52 o                         
  -3   7   3         39.10         44.27         5.90 o                         
  -2   7   3        253.38        225.47         5.64 o                         
  -1   7   3          3.38          2.47         0.59 o                         
   0   7   3         59.33         59.36         1.67 o                         
   1   7   3       1087.18       1146.77        11.17 o                         
   2   7   3        135.42        149.27         3.97 o                         
   3   7   3        214.23        213.11         4.33 o                         
   4   7   3         91.76         85.39         3.45 o                         
   5   7   3        401.02        375.97         8.88 o                         
   6   7   3        362.62        341.62         7.80 o                         
   7   7   3        292.72        275.14         8.79 o                         
   8   7   3        205.27        189.90        10.22 o                         
   9   7   3          3.51          8.77         3.38 o                         
  -8   8   3         73.13         65.71         5.00 o                         
  -7   8   3         52.71         47.26         4.31 o                         
  -6   8   3         81.57         80.86         4.28 o                         
  -5   8   3        296.14        249.06        12.89 o                         
  -4   8   3         77.21         77.73         8.48 o                         
  -3   8   3          6.51          7.11         2.81 o                         
  -2   8   3         49.61         49.45         2.92 o                         
  -1   8   3        112.39        106.87         2.32 o                         
   0   8   3         31.84         29.73         1.46 o                         
   1   8   3        339.70        319.02         4.48 o                         
   2   8   3          2.72          3.75         1.02 o                         
   3   8   3          5.43          4.87         1.04 o                         
   4   8   3        117.86        105.54         3.68 o                         
   5   8   3         17.06         18.46         2.01 o                         
   6   8   3        109.66        104.94         4.16 o                         
   7   8   3         24.71         33.14         4.26 o                         
   8   8   3         46.31         53.65         4.86 o                         
  -8   9   3        110.33        114.35        12.67 o                         
  -7   9   3        151.23        129.11         9.10 o                         
  -6   9   3          9.11         13.56         4.19 o                         
  -4   9   3        192.82        173.71         8.78 o                         
  -3   9   3         15.52         12.68         3.28 o                         
  -2   9   3        853.85        764.71        12.63 o                         
  -1   9   3         42.01         37.57         1.70 o                         
   0   9   3         11.80          9.32         1.06 o                         
   1   9   3         32.37         32.00         1.94 o                         
   2   9   3         18.72         23.31         2.06 o                         
   3   9   3        340.84        313.94         5.83 o                         
   4   9   3         25.60         28.01         2.58 o                         
   5   9   3        104.01        101.84         6.62 o                         
   6   9   3        213.80        198.64         6.06 o                         
   7   9   3        158.44        147.63         6.06 o                         
   8   9   3          0.61          2.53         2.97 o                         
  -8  10   3         25.77         32.64         7.33 o                         
  -7  10   3          0.05          4.97         3.44 o                         
  -6  10   3        177.32        144.72         9.19 o                         
  -5  10   3          7.22          5.86         3.26 o                         
  -4  10   3          3.96          6.30         3.01 o                         
  -3  10   3        162.46        157.82        10.19 o                         
  -2  10   3        214.53        186.49         4.12 o                         
  -1  10   3         66.88         60.57         2.11 o                         
   0  10   3          0.36          1.56         0.82 o                         
   1  10   3        262.66        252.14         4.65 o                         
   2  10   3          0.06          1.54         0.94 o                         
   3  10   3        459.39        432.14         7.16 o                         
   4  10   3        467.35        427.97         7.34 o                         
   5  10   3        316.80        287.63         6.54 o                         
   6  10   3          1.16          1.75         1.92 o                         
   7  10   3          6.74          7.78         2.61 o                         
  -7  11   3          0.38          0.53         5.34 o                         
  -6  11   3          6.70          6.52         3.30 o                         
  -5  11   3          2.15          3.72         3.02 o                         
  -4  11   3         41.15         48.54         6.73 o                         
  -3  11   3          7.95          5.79         2.95 o                         
  -2  11   3        252.74        222.01         4.89 o                         
  -1  11   3         33.51         32.32         1.99 o                         
   0  11   3        102.01         85.14         3.09 o                         
   1  11   3          0.05          2.31         1.24 o                         
   2  11   3          3.39          7.68         1.93 o                         
   3  11   3        387.59        372.09         7.33 o                         
   4  11   3         91.95         96.43         4.13 o                         
   5  11   3        162.81        151.13         4.94 o                         
   6  11   3        390.40        354.90        17.59 o                         
   7  11   3         22.82         22.92         3.80 o                         
  -6  12   3         68.86         91.76         9.16 o                         
  -5  12   3         12.03         22.11         5.37 o                         
  -4  12   3          0.88         -2.34         2.64 o                         
  -3  12   3         48.03         60.82         7.70 o                         
  -2  12   3         18.28         19.47         2.42 o                         
  -1  12   3          2.48          2.78         1.15 o                         
   0  12   3         66.86         54.56         2.95 o                         
   1  12   3        104.53         90.69         3.54 o                         
   2  12   3         73.21         68.00         3.65 o                         
   3  12   3          0.28          1.67         1.64 o                         
   4  12   3         12.39         19.09         2.73 o                         
   5  12   3        289.01        256.86         7.42 o                         
   6  12   3         46.33         45.78         4.49 o                         
  -6  13   3         11.59         16.70         6.50 o                         
  -5  13   3         23.11         29.78         5.83 o                         
  -4  13   3         17.98         21.01         4.96 o                         
  -3  13   3         12.75         10.33         3.38 o                         
  -2  13   3         73.99         62.90         4.24 o                         
  -1  13   3         20.60         21.79         2.30 o                         
   0  13   3         19.26         18.86         2.08 o                         
   1  13   3          3.65          8.02         1.96 o                         
   2  13   3         10.26          8.94         3.41 o                         
   3  13   3         32.12         36.04         4.08 o                         
   4  13   3          3.90          9.03         2.28 o                         
   5  13   3          5.66          8.50         3.12 o                         
   6  13   3        231.84        256.28        12.17 o                         
  -5  14   3         19.16         16.60        22.52 o                         
  -4  14   3         10.88          9.02         6.92 o                         
  -3  14   3          0.12          0.03         3.12 o                         
  -2  14   3        109.58         99.35         6.68 o                         
  -1  14   3         55.61         58.70         3.47 o                         
   0  14   3         21.90         29.21         2.88 o                         
   1  14   3         35.86         50.11         4.16 o                         
   2  14   3         12.16         15.20         3.08 o                         
   3  14   3         44.04         48.96         4.17 o                         
   4  14   3         32.88         38.16         3.81 o                         
   5  14   3         95.12        104.34         8.51 o                         
  -4  15   3        139.01        154.74        14.87 o                         
  -3  15   3          1.53          5.07         3.75 o                         
  -2  15   3          7.37         14.95         5.77 o                         
  -1  15   3          8.10         13.55         2.53 o                         
   0  15   3         29.94         34.84         3.54 o                         
   1  15   3         17.99         22.38         9.67 o                         
   2  15   3         45.47         59.51         5.16 o                         
   3  15   3         63.68         84.69         5.20 o                         
  -2  16   3         94.35        122.47        12.27 o                         
  -1  16   3         50.17         63.10         4.73 o                         
   0  16   3          1.23          2.86         2.50 o                         
   1  16   3        104.11        137.82         8.59 o                         
 -10   0   4         12.04         20.68         6.29 o                         
  -9   0   4          6.77          5.48         3.44 o                         
  -8   0   4         15.68         17.65         4.89 o                         
  -7   0   4        187.52        186.03        11.34 o                         
  -6   0   4         26.96         36.92         3.45 o                         
  -5   0   4         92.18         86.98         3.21 o                         
  -4   0   4        342.49        349.85         6.25 o                         
  -3   0   4          0.01          0.34         0.72 o                         
  -2   0   4        161.74        155.74         3.12 o                         
  -1   0   4       3228.85       3455.33        76.73 o                         
   0   0   4        851.90        838.31        10.04 o                         
   1   0   4       6069.53       6081.48        70.74 o                         
   2   0   4         35.01         35.48         1.85 o                         
   3   0   4       1187.33       1234.21        15.74 o                         
   4   0   4         43.28         53.46         3.79 o                         
   5   0   4       1191.29       1249.03        17.53 o                         
   6   0   4         10.92         10.91         2.96 o                         
   7   0   4        260.32        263.96        11.03 o                         
   8   0   4         85.36         90.18         7.96 o                         
   9   0   4        141.32        166.70        10.32 o                         
 -10   1   4        216.41        199.37         7.61 o                         
  -9   1   4         14.70         16.72         3.57 o                         
  -8   1   4        133.62        124.95         5.92 o                         
  -7   1   4          4.61          6.65         1.74 o                         
  -6   1   4          2.27          7.97         1.47 o                         
  -5   1   4        201.46        205.72         3.53 o                         
  -4   1   4        169.68        175.87         2.92 o                         
  -3   1   4        247.26        242.00         3.51 o                         
  -2   1   4         13.98         14.78         0.90 o                         
  -1   1   4        123.44        134.17         1.89 o                         
   0   1   4          7.15          7.85         0.62 o                         
   1   1   4        479.84        483.93         5.68 o                         
   2   1   4        231.21        251.59         3.98 o                         
   3   1   4       1151.01       1268.72        12.20 o                         
   4   1   4          1.38          0.85         0.67 o                         
   5   1   4        290.56        319.83         8.11 o                         
   6   1   4          8.58          8.53         1.83 o                         
   7   1   4          0.19          0.37         1.55 o                         
   8   1   4         20.57         18.39         3.31 o                         
   9   1   4          6.27          9.77         2.89 o                         
 -10   2   4         43.59         39.51         4.45 o                         
  -9   2   4          1.04          3.25         3.28 o                         
  -8   2   4       1004.82        953.55        16.10 o                         
  -7   2   4          6.82         10.08         1.75 o                         
  -6   2   4       1171.11       1152.18        12.92 o                         
  -5   2   4         30.98         24.05         1.78 o                         
  -4   2   4         68.38         84.10         1.99 o                         
  -3   2   4         56.43         48.35         1.33 o                         
  -2   2   4        873.24        928.18         7.72 o                         
  -1   2   4          1.44          2.57         0.50 o                         
   0   2   4        310.18        279.80         5.48 o                         
   1   2   4        828.39        892.12         8.44 o                         
   2   2   4        101.31        123.84         2.56 o                         
   3   2   4         99.17        110.47         2.48 o                         
   4   2   4         63.01         77.69         2.39 o                         
   5   2   4         94.08        105.76         3.35 o                         
   6   2   4         69.47         73.63         3.94 o                         
   7   2   4        105.32        108.92         6.74 o                         
   8   2   4          0.38          4.40         2.11 o                         
   9   2   4          0.65         -0.44         2.35 o                         
  -9   3   4         90.90         74.30         5.21 o                         
  -8   3   4        111.81        102.85         4.13 o                         
  -7   3   4        102.08        103.60         3.27 o                         
  -6   3   4         18.44         26.48         2.06 o                         
  -5   3   4          2.92          4.13         0.77 o                         
  -4   3   4         42.77         52.74         1.60 o                         
  -3   3   4       1022.01       1105.18        12.47 o                         
  -2   3   4         21.40         22.59         2.30 o                         
  -1   3   4       1725.67       1784.50        16.76 o                         
   0   3   4        978.08        972.78         9.53 o                         
   1   3   4       2428.15       2530.30        20.66 o                         
   2   3   4        248.99        279.55         4.13 o                         
   3   3   4        934.40       1011.48        10.39 o                         
   4   3   4          0.09          0.42         0.64 o                         
   5   3   4        257.63        260.15         7.45 o                         
   6   3   4         64.02         66.41         4.03 o                         
   7   3   4         45.52         55.73         8.26 o                         
   8   3   4         24.68         31.10         3.89 o                         
   9   3   4         25.56         25.29         4.00 o                         
  -9   4   4        182.13        176.78         6.22 o                         
  -8   4   4        591.32        545.11         9.40 o                         
  -7   4   4         92.03         89.58         3.01 o                         
  -6   4   4        169.56        182.80         3.68 o                         
  -5   4   4         15.29         20.83         3.54 o                         
  -4   4   4          0.00         -0.08         0.62 o                         
  -3   4   4         37.20         30.98         5.18 o                         
  -2   4   4          0.06          0.07         0.75 o                         
  -1   4   4         10.79         14.76         1.37 o                         
   0   4   4         18.23         19.95         1.00 o                         
   1   4   4        334.82        354.88         4.29 o                         
   2   4   4         23.72         25.67         1.47 o                         
   3   4   4       1334.26       1348.93        12.33 o                         
   4   4   4         62.28         60.61         2.27 o                         
   5   4   4        267.86        271.72         5.49 o                         
   6   4   4         38.73         36.92         3.47 o                         
   7   4   4          4.08          4.97         3.07 o                         
   8   4   4          9.06         15.07         2.86 o                         
   9   4   4          0.04          1.10         2.76 o                         
  -9   5   4          5.99          7.29         3.09 o                         
  -8   5   4        208.86        185.97         6.00 o                         
  -7   5   4         50.40         45.13         3.33 o                         
  -6   5   4        120.06        103.34         3.64 o                         
  -5   5   4         14.15         17.19         2.70 o                         
  -4   5   4         79.50         81.67         4.20 o                         
  -3   5   4          3.25          7.30         1.94 o                         
  -2   5   4          5.59         11.17         1.92 o                         
  -1   5   4          2.76          6.88         1.04 o                         
   0   5   4        157.30        172.32         2.65 o                         
   1   5   4         38.67         41.76         1.61 o                         
   2   5   4        309.68        329.94         4.48 o                         
   3   5   4          0.02          2.02         0.74 o                         
   4   5   4          8.49         14.99         1.51 o                         
   5   5   4        107.73        109.67         3.53 o                         
   6   5   4         16.97         17.33         2.58 o                         
   7   5   4        354.93        354.13         9.21 o                         
   8   5   4        119.99        101.14         5.79 o                         
   9   5   4        188.27        185.05         9.55 o                         
  -9   6   4          2.39          6.52         2.89 o                         
  -8   6   4          6.97         10.25         3.71 o                         
  -7   6   4          0.00          2.88         1.42 o                         
  -6   6   4         90.26         88.35         3.20 o                         
  -5   6   4         39.08         35.09         7.59 o                         
  -4   6   4         60.73         57.80         5.77 o                         
  -3   6   4         49.33         39.61         3.17 o                         
  -2   6   4         15.09         11.33         1.67 o                         
  -1   6   4        130.93        130.75         2.66 o                         
   0   6   4         95.96         92.45         1.98 o                         
   1   6   4          5.98          7.31         0.89 o                         
   2   6   4         64.79         80.28         2.33 o                         
   3   6   4         66.95         77.85         2.65 o                         
   4   6   4        198.47        186.75         4.32 o                         
   5   6   4        214.56        201.20         5.27 o                         
   6   6   4        320.95        330.30         8.37 o                         
   7   6   4        392.02        382.89         9.70 o                         
   8   6   4         34.89         36.30         4.60 o                         
   9   6   4         60.01         63.43         5.58 o                         
  -9   7   4         62.28         70.58         7.69 o                         
  -8   7   4          1.97          4.46         2.13 o                         
  -7   7   4         23.24         26.64         2.69 o                         
  -6   7   4        131.41        115.19         6.60 o                         
  -5   7   4         72.27         72.24         6.55 o                         
  -4   7   4        103.70        100.00         6.36 o                         
  -3   7   4        274.96        259.00         9.48 o                         
  -2   7   4         24.96         22.82         4.10 o                         
  -1   7   4          2.15          1.81         0.49 o                         
   0   7   4         11.13         18.79         1.63 o                         
   1   7   4         84.25         76.41         2.20 o                         
   2   7   4        424.04        408.37         6.80 o                         
   3   7   4          3.75          5.53         1.16 o                         
   4   7   4       1183.31       1118.01        13.39 o                         
   5   7   4       1246.68       1179.80        15.59 o                         
   6   7   4         79.05         75.38         7.21 o                         
   7   7   4        498.65        470.81        12.18 o                         
   8   7   4          0.56          2.58         2.22 o                         
  -8   8   4         38.21         28.59         5.52 o                         
  -7   8   4        139.50        123.03         8.68 o                         
  -6   8   4        204.47        185.35         9.84 o                         
  -5   8   4          1.98          2.07         5.15 o                         
  -4   8   4        141.80        136.78        17.73 o                         
  -3   8   4        229.45        219.28        13.94 o                         
  -2   8   4       1590.67       1470.67        35.62 o                         
  -1   8   4         17.25         20.34         1.34 o                         
   0   8   4        121.12        119.80         2.49 o                         
   1   8   4        506.22        496.17         6.18 o                         
   2   8   4        337.60        314.79         5.55 o                         
   3   8   4        105.33         91.09         3.34 o                         
   4   8   4        511.74        492.89        10.50 o                         
   5   8   4        212.06        204.68         5.95 o                         
   6   8   4        325.31        315.63        11.70 o                         
   7   8   4        346.08        327.83         9.05 o                         
   8   8   4          1.13         -0.73         2.55 o                         
  -8   9   4        197.15        187.91        18.54 o                         
  -7   9   4        125.23        122.10        10.66 o                         
  -6   9   4         29.01         24.40         4.89 o                         
  -5   9   4          5.36          4.24         2.61 o                         
  -4   9   4         94.65         85.00         8.37 o                         
  -3   9   4        139.16        139.12         7.60 o                         
  -2   9   4         29.87         30.41         4.52 o                         
  -1   9   4        927.88        849.00         9.14 o                         
   0   9   4        195.98        176.67         3.23 o                         
   1   9   4        989.09        910.29        10.03 o                         
   2   9   4         10.31         12.52         1.36 o                         
   3   9   4        457.12        425.40         7.70 o                         
   4   9   4         79.95         76.49         4.92 o                         
   5   9   4         68.56         68.43         4.19 o                         
   6   9   4          9.01         12.61         2.52 o                         
   7   9   4         16.64         15.00         2.91 o                         
   8   9   4          0.52         -0.20         3.38 o                         
  -7  10   4        109.12        113.90        11.28 o                         
  -6  10   4         18.10         20.32         5.35 o                         
  -5  10   4         17.08         16.60         9.46 o                         
  -4  10   4         16.98         24.98         7.54 o                         
  -3  10   4          3.72          1.98         2.35 o                         
  -2  10   4        376.37        377.61        12.53 o                         
  -1  10   4         12.42         13.76         1.47 o                         
   0  10   4         96.40         89.18         2.70 o                         
   1  10   4       1579.36       1455.73        14.68 o                         
   2  10   4        188.85        176.46         4.28 o                         
   3  10   4       1390.47       1261.91        16.11 o                         
   4  10   4        215.46        215.93         7.26 o                         
   5  10   4        312.68        297.57         7.96 o                         
   6  10   4        116.56        112.64         5.37 o                         
   7  10   4        155.63        155.55         8.95 o                         
  -7  11   4         10.44         20.58         6.21 o                         
  -6  11   4         13.89         20.76         5.58 o                         
  -5  11   4          1.78          7.07         3.24 o                         
  -4  11   4         18.66         19.48         4.43 o                         
  -3  11   4        271.28        232.15        10.54 o                         
  -2  11   4          9.47          7.96         2.86 o                         
  -1  11   4         10.88         14.19         1.35 o                         
   0  11   4          0.74          2.91         1.04 o                         
   1  11   4         21.08         27.21         2.38 o                         
   2  11   4        740.76        653.69        11.53 o                         
   3  11   4        493.58        458.06         9.56 o                         
   4  11   4        585.01        525.70        12.21 o                         
   5  11   4         12.68         12.18         3.02 o                         
   6  11   4         86.93         82.05         5.32 o                         
   7  11   4         39.98         51.88         5.31 o                         
  -6  12   4          2.38          6.50         3.97 o                         
  -5  12   4          7.55         15.60         5.51 o                         
  -4  12   4          8.09         12.12         3.91 o                         
  -3  12   4         10.07          9.28         3.40 o                         
  -2  12   4         12.56         15.19         4.52 o                         
  -1  12   4          5.91          6.77         1.24 o                         
   0  12   4        110.17         99.16         3.47 o                         
   1  12   4          4.20          4.58         1.41 o                         
   2  12   4         51.29         45.08         3.61 o                         
   3  12   4         43.00         41.80         4.88 o                         
   4  12   4        296.44        277.16         8.67 o                         
   5  12   4          2.44          5.09         2.25 o                         
   6  12   4        271.21        288.67         8.98 o                         
  -6  13   4         79.51         76.80        14.09 o                         
  -5  13   4          9.66         11.42         4.30 o                         
  -4  13   4        239.60        241.47        21.31 o                         
  -3  13   4         15.16         18.36         4.95 o                         
  -2  13   4          0.64          7.92         3.33 o                         
  -1  13   4          0.99          0.81         1.24 o                         
   0  13   4         91.91         84.86         4.87 o                         
   1  13   4          7.15          8.64         2.08 o                         
   2  13   4          1.66          5.78         1.97 o                         
   3  13   4         20.64         25.08         3.91 o                         
   4  13   4         79.92        104.59         5.71 o                         
   5  13   4         84.01         86.99         8.36 o                         
  -5  14   4        136.05        117.60         9.71 o                         
  -4  14   4         11.68         18.18         6.03 o                         
  -3  14   4         80.49         95.22         8.03 o                         
  -2  14   4         29.38         38.79         8.94 o                         
  -1  14   4         29.20         35.43         4.25 o                         
   0  14   4         44.76         60.43         3.56 o                         
   1  14   4          7.31         14.26         2.54 o                         
   2  14   4         58.91         68.79         5.18 o                         
   3  14   4          5.84         11.03         2.91 o                         
   4  14   4          5.34         19.31         3.50 o                         
  -3  15   4          4.56         -0.44        13.47 o                         
  -2  15   4          4.04         16.42         8.68 o                         
  -1  15   4         22.09         38.68         4.68 o                         
   0  15   4          1.61          2.98         2.74 o                         
   1  15   4         32.56         41.67         4.14 o                         
   2  15   4         51.74         60.47         5.53 o                         
   3  15   4          1.78         13.58         4.00 o                         
  -1  16   4          0.01          8.72         3.87 o                         
   0  16   4         16.17         23.46         6.34 o                         
   1  16   4        189.43        211.65         8.59 o                         
  -9   1   5          7.51         13.50         2.89 o                         
  -8   1   5        113.85        103.88         4.86 o                         
  -7   1   5         24.13         30.09         2.84 o                         
  -6   1   5        736.74        702.87         8.66 o                         
  -5   1   5        280.09        252.99         4.10 o                         
  -4   1   5         25.01         27.14         1.53 o                         
  -3   1   5        220.39        241.85         4.54 o                         
  -2   1   5         70.68         71.62         1.61 o                         
  -1   1   5          0.54          2.56         0.54 o                         
   0   1   5        184.55        171.80         2.69 o                         
   1   1   5       1076.93       1133.01         9.78 o                         
   2   1   5          0.26          1.21         0.67 o                         
   3   1   5       5756.44       6039.47        44.32 o                         
   4   1   5        109.05        112.05         3.02 o                         
   5   1   5        336.51        354.40         9.07 o                         
   6   1   5        195.86        202.35         6.43 o                         
   7   1   5         61.46         70.22         5.31 o                         
   8   1   5          0.06         -0.26         1.89 o                         
   9   1   5         14.29         18.91         3.70 o                         
  -9   2   5          0.12          3.87         3.89 o                         
  -8   2   5         18.95         23.05         2.90 o                         
  -7   2   5        164.63        158.54         4.19 o                         
  -6   2   5        142.34        140.92         3.89 o                         
  -5   2   5         35.47         34.83         1.61 o                         
  -4   2   5         33.15         36.27         1.72 o                         
  -3   2   5        269.12        264.85         3.36 o                         
  -2   2   5       1557.77       1553.08        12.28 o                         
  -1   2   5          0.53          0.57         0.47 o                         
   0   2   5        882.63        929.77         9.65 o                         
   1   2   5       2487.08       2719.69        22.83 o                         
   2   2   5       1324.31       1467.07        13.47 o                         
   3   2   5        742.38        825.04         9.83 o                         
   4   2   5         79.84         87.95         3.03 o                         
   5   2   5        196.43        196.26         6.21 o                         
   6   2   5         32.96         25.97         3.02 o                         
   7   2   5         73.48         81.60         5.32 o                         
   8   2   5         26.36         28.93         4.28 o                         
   9   2   5          9.84         14.55         3.37 o                         
  -9   3   5          2.56          3.61         2.09 o                         
  -8   3   5        309.89        303.54         7.09 o                         
  -7   3   5         53.91         57.32         4.80 o                         
  -6   3   5         23.79         20.19         1.69 o                         
  -5   3   5        213.78        204.70         3.34 o                         
  -4   3   5         15.73         13.96         1.04 o                         
  -3   3   5          7.16         11.82         1.01 o                         
  -2   3   5         17.26         20.61         1.24 o                         
  -1   3   5        833.15        851.67         7.81 o                         
   0   3   5        536.86        611.40         6.40 o                         
   1   3   5        137.90        152.42         2.67 o                         
   2   3   5        412.34        473.44         5.58 o                         
   3   3   5         16.24         22.34         2.05 o                         
   4   3   5         10.30          8.19         1.13 o                         
   5   3   5        124.08        119.79         4.06 o                         
   6   3   5         22.25         23.28         4.10 o                         
   7   3   5         42.28         48.37         4.26 o                         
   8   3   5         15.27         15.18         3.21 o                         
   9   3   5          3.52          5.49         2.81 o                         
  -9   4   5        148.48        148.15         5.69 o                         
  -8   4   5        243.97        234.70         5.11 o                         
  -7   4   5         47.66         43.96         2.10 o                         
  -6   4   5          8.11          7.63         1.25 o                         
  -5   4   5          3.51          4.20         1.01 o                         
  -4   4   5         28.88         32.74         1.67 o                         
  -3   4   5        316.83        316.18         6.90 o                         
  -2   4   5        328.56        369.43         6.97 o                         
  -1   4   5         29.11         37.38         1.56 o                         
   0   4   5        330.70        369.14         4.91 o                         
   1   4   5        868.83        936.24         8.77 o                         
   2   4   5        358.73        381.64         4.95 o                         
   3   4   5         51.13         71.42         2.42 o                         
   4   4   5        199.45        208.55         4.02 o                         
   5   4   5         24.55         26.57         2.46 o                         
   6   4   5          0.41          1.14         1.55 o                         
   7   4   5        251.00        221.79         7.35 o                         
   8   4   5         25.58         26.04         3.62 o                         
   9   4   5          0.49          6.34         3.15 o                         
  -9   5   5          2.46          1.59         2.57 o                         
  -8   5   5         42.35         49.10         6.17 o                         
  -7   5   5         20.40         20.44         4.72 o                         
  -6   5   5         68.02         68.89         3.54 o                         
  -5   5   5         28.09         31.80         1.73 o                         
  -4   5   5         25.35         26.70         3.34 o                         
  -3   5   5         74.83         73.89         3.72 o                         
  -2   5   5         28.36         21.06         2.84 o                         
  -1   5   5        396.30        405.30         6.25 o                         
   0   5   5          1.14          3.88         0.65 o                         
   1   5   5        470.90        448.41         5.68 o                         
   2   5   5         27.11         34.82         1.65 o                         
   3   5   5        455.31        452.66         6.72 o                         
   4   5   5        203.14        218.94         4.80 o                         
   5   5   5         35.87         33.76         2.90 o                         
   6   5   5          0.81         -1.27         2.01 o                         
   7   5   5         31.82         37.41         4.05 o                         
   8   5   5          0.51         -2.18         2.76 o                         
   9   5   5         26.82         27.53         6.50 o                         
  -9   6   5         32.76         41.09         8.11 o                         
  -8   6   5          1.55          5.63         2.70 o                         
  -7   6   5         31.86         30.07         2.92 o                         
  -6   6   5         28.61         25.62         3.27 o                         
  -5   6   5         16.08         12.48         3.38 o                         
  -4   6   5        131.68        110.57         6.32 o                         
  -3   6   5        145.90        138.01         5.38 o                         
  -2   6   5         20.50         20.21         3.42 o                         
  -1   6   5         18.71         21.96         1.58 o                         
   0   6   5        148.63        136.08         2.64 o                         
   1   6   5        627.71        583.10         7.47 o                         
   2   6   5        164.61        189.04         4.03 o                         
   3   6   5        330.49        333.64         5.44 o                         
   4   6   5         20.87         30.66         2.39 o                         
   5   6   5        843.89        818.29        13.98 o                         
   6   6   5         31.33         32.59         3.89 o                         
   7   6   5         38.38         40.14         4.03 o                         
   8   6   5         16.68         18.19         3.53 o                         
   9   6   5          1.01          1.58         3.97 o                         
  -8   7   5          5.31          0.66         2.27 o                         
  -7   7   5          0.16         11.75         5.98 o                         
  -6   7   5          9.41          6.31         3.80 o                         
  -5   7   5         89.70         69.73         5.95 o                         
  -4   7   5        176.87        148.85         7.72 o                         
  -3   7   5          4.73          3.96         2.09 o                         
  -2   7   5          6.05          7.07         1.57 o                         
  -1   7   5        126.97        123.19         2.83 o                         
   0   7   5         60.46         44.86         1.89 o                         
   1   7   5        193.47        201.98         3.69 o                         
   2   7   5        191.97        170.70         3.85 o                         
   3   7   5       2277.25       2132.86        27.33 o                         
   4   7   5        469.64        444.01         8.97 o                         
   5   7   5        537.07        500.02        10.44 o                         
   6   7   5        130.91        119.30         5.35 o                         
   7   7   5        211.96        199.98         8.49 o                         
   8   7   5          7.07          4.20         3.02 o                         
  -8   8   5         15.19         22.85         4.93 o                         
  -7   8   5         29.65         36.01         6.08 o                         
  -6   8   5         27.71         24.39         4.93 o                         
  -5   8   5         55.24         56.07         6.68 o                         
  -4   8   5         73.89         74.40         6.65 o                         
  -3   8   5       1366.71       1247.66        26.25 o                         
  -2   8   5        152.92        139.84         6.95 o                         
  -1   8   5       1848.54       1700.06        17.16 o                         
   0   8   5         22.63         24.88         1.49 o                         
   1   8   5       1028.77        939.82        10.16 o                         
   2   8   5       1018.10        935.30         9.84 o                         
   3   8   5        563.71        522.41         8.07 o                         
   4   8   5        186.91        193.46         6.68 o                         
   5   8   5        125.48        111.82         4.96 o                         
   6   8   5          0.90          1.31         2.21 o                         
   7   8   5         10.13         13.55         3.18 o                         
   8   8   5         68.91         66.51         6.93 o                         
  -8   9   5         28.33         27.52         7.59 o                         
  -7   9   5          7.62         14.00         4.76 o                         
  -6   9   5         78.05         74.68        11.75 o                         
  -5   9   5          1.66          0.66         2.55 o                         
  -4   9   5         38.02         42.08         5.84 o                         
  -3   9   5        156.31        155.59         8.78 o                         
  -2   9   5        699.49        635.49        16.76 o                         
  -1   9   5       1112.08       1019.26        11.75 o                         
   0   9   5       2946.90       2754.67        25.16 o                         
   1   9   5        489.86        451.08         6.48 o                         
   2   9   5       1633.30       1538.32        15.42 o                         
   3   9   5        128.67        130.40         4.85 o                         
   4   9   5          2.68          4.30         1.90 o                         
   5   9   5         50.21         44.34         4.38 o                         
   6   9   5        278.11        270.83         8.07 o                         
   7   9   5         31.35         34.00         3.87 o                         
   8   9   5         40.07         45.84         6.57 o                         
  -7  10   5         16.81         23.60         6.14 o                         
  -6  10   5         22.63         23.19         5.63 o                         
  -5  10   5          5.11          1.76         2.77 o                         
  -4  10   5          0.04         -1.11         2.34 o                         
  -3  10   5         27.83         23.87         4.49 o                         
  -2  10   5        201.58        185.41         8.86 o                         
  -1  10   5         12.01         12.50         1.72 o                         
   0  10   5          6.47          5.85         1.18 o                         
   1  10   5        870.39        787.99        11.11 o                         
   2  10   5        152.01        144.80         4.94 o                         
   3  10   5         23.17         25.97         3.59 o                         
   4  10   5        183.44        163.90         5.79 o                         
   5  10   5          0.45          3.90         1.86 o                         
   6  10   5          0.35         -0.50         2.07 o                         
   7  10   5        147.42        138.92         6.57 o                         
  -7  11   5         10.44         15.89         5.15 o                         
  -6  11   5          7.23          8.12         4.78 o                         
  -5  11   5          0.56         -2.12         2.98 o                         
  -4  11   5         22.40         21.17         4.41 o                         
  -3  11   5         88.58         81.75         7.49 o                         
  -2  11   5          7.34          8.33         3.59 o                         
  -1  11   5         71.02         61.97         3.31 o                         
   0  11   5         14.14         20.22         1.80 o                         
   1  11   5         65.30         63.24         3.66 o                         
   2  11   5         43.87         53.25         4.52 o                         
   3  11   5         55.73         57.96         5.43 o                         
   4  11   5         41.97         45.45         4.01 o                         
   5  11   5          9.94         13.44         2.88 o                         
   6  11   5          1.00          0.76         2.82 o                         
   7  11   5         29.17         32.63         4.31 o                         
  -6  12   5          0.34          1.46         6.24 o                         
  -5  12   5          4.34         11.23         4.29 o                         
  -4  12   5         44.55         49.19         6.62 o                         
  -3  12   5         10.14         15.57         3.73 o                         
  -2  12   5         18.20         26.66         4.90 o                         
  -1  12   5        110.82         98.18         2.80 o                         
   0  12   5          1.33          2.16         1.39 o                         
   1  12   5          8.79         11.21         2.97 o                         
   2  12   5         56.95         58.68         5.20 o                         
   3  12   5          0.93          1.82         2.25 o                         
   4  12   5         89.91         95.48         5.34 o                         
   5  12   5         34.71         41.66         4.81 o                         
   6  12   5         17.86         21.23         3.47 o                         
  -5  13   5          0.52          0.69         3.57 o                         
  -4  13   5         21.10         26.44         5.77 o                         
  -3  13   5         38.43         49.31         6.99 o                         
  -2  13   5         15.37         23.55         5.41 o                         
  -1  13   5          1.44          0.89         1.17 o                         
   0  13   5         13.23         14.35         2.17 o                         
   1  13   5         18.17         16.51         2.28 o                         
   2  13   5          4.82          6.58         2.24 o                         
   3  13   5         62.26         66.90         4.73 o                         
   4  13   5         48.45         69.65         5.74 o                         
   5  13   5        109.78        126.90         6.04 o                         
  -4  14   5         12.89         18.40         8.32 o                         
  -3  14   5        206.33        242.24        12.06 o                         
  -2  14   5         50.26         69.02         9.15 o                         
  -1  14   5        360.57        364.08        13.51 o                         
   0  14   5          3.48          4.16         1.86 o                         
   1  14   5         66.49         72.11         4.61 o                         
   2  14   5        320.74        331.73        10.40 o                         
   3  14   5          1.67          9.43         3.12 o                         
   4  14   5        240.37        250.70         8.28 o                         
  -3  15   5          5.50          5.53         4.27 o                         
  -2  15   5        124.90        152.58         9.93 o                         
  -1  15   5        144.80        159.92        11.54 o                         
   0  15   5        296.20        304.81         7.85 o                         
   1  15   5        126.45        134.25         5.87 o                         
   2  15   5        107.80        116.50         5.65 o                         
   3  15   5          2.32          2.24         2.46 o                         
  -9   0   6         40.57         46.47         6.29 o                         
  -8   0   6          2.46          4.89         4.16 o                         
  -7   0   6         45.88         44.84         5.03 o                         
  -6   0   6       1357.38       1267.93        21.40 o                         
  -5   0   6        207.36        194.59         5.08 o                         
  -4   0   6       1002.73        966.87        12.92 o                         
  -3   0   6          0.11          1.67         0.76 o                         
  -2   0   6         38.53         40.90         2.32 o                         
  -1   0   6        386.81        404.41         7.37 o                         
   0   0   6         44.54         36.44         1.98 o                         
   1   0   6        198.68        188.61         4.67 o                         
   2   0   6        381.28        458.84         7.84 o                         
   3   0   6       2689.72       2669.47        35.70 o                         
   4   0   6        389.32        392.77         9.32 o                         
   5   0   6        177.38        197.93         8.53 o                         
   6   0   6         19.86         15.82         3.74 o                         
   7   0   6         24.26         22.71         5.08 o                         
   8   0   6        127.64        124.06         8.80 o                         
   9   0   6         12.58         14.97         4.99 o                         
  -9   1   6          4.98          9.21         2.95 o                         
  -8   1   6         25.53         26.53         3.02 o                         
  -7   1   6         41.02         44.09         3.17 o                         
  -6   1   6        196.99        186.84         4.03 o                         
  -5   1   6        334.04        332.52         4.74 o                         
  -4   1   6        578.30        560.28         7.08 o                         
  -3   1   6        445.22        443.97         4.99 o                         
  -2   1   6         21.94         27.15         1.31 o                         
  -1   1   6        389.18        401.20         6.51 o                         
   0   1   6         58.51         56.53         1.64 o                         
   1   1   6        268.24        308.03         4.08 o                         
   2   1   6        173.68        199.02         3.38 o                         
   3   1   6        502.60        514.33         6.49 o                         
   4   1   6        124.64        145.10         3.30 o                         
   5   1   6        128.00        146.85         5.17 o                         
   6   1   6          0.43         -0.15         1.76 o                         
   7   1   6         31.58         31.07         3.61 o                         
   8   1   6         75.41         85.59         6.05 o                         
   9   1   6          9.77         15.25         4.77 o                         
  -9   2   6          0.03          2.49         2.50 o                         
  -8   2   6         10.36         11.87         2.25 o                         
  -7   2   6          9.40         12.79         2.58 o                         
  -6   2   6         86.06         92.25         2.86 o                         
  -5   2   6         21.95         25.86         1.64 o                         
  -4   2   6        284.08        288.46         4.36 o                         
  -3   2   6        861.98        946.65         8.55 o                         
  -2   2   6        150.29        154.10         2.45 o                         
  -1   2   6       1250.80       1345.45        11.24 o                         
   0   2   6         68.92         83.04         2.06 o                         
   1   2   6        809.14        897.89         8.52 o                         
   2   2   6        299.00        320.23         4.75 o                         
   3   2   6         56.27         50.74         2.04 o                         
   4   2   6         11.48         14.27         1.39 o                         
   5   2   6        108.79        102.68         4.41 o                         
   6   2   6         10.26         15.50         2.55 o                         
   7   2   6          4.66          4.77         2.10 o                         
   8   2   6         11.78         11.24         3.02 o                         
   9   2   6         37.59         46.61         4.95 o                         
  -9   3   6          6.42          7.76         2.34 o                         
  -8   3   6         16.37         19.74         2.57 o                         
  -7   3   6         12.35         13.24         1.63 o                         
  -6   3   6         28.00         28.19         1.88 o                         
  -5   3   6         24.54         30.17         1.64 o                         
  -4   3   6         12.02         15.24         1.08 o                         
  -3   3   6         62.09         72.61         1.70 o                         
  -2   3   6         16.52         17.91         0.94 o                         
  -1   3   6       6668.15       7183.70        50.94 o                         
   0   3   6         83.84        104.62         2.37 o                         
   1   3   6       3412.63       3674.65        27.73 o                         
   2   3   6         50.28         52.21         1.93 o                         
   3   3   6         30.31         34.67         2.00 o                         
   4   3   6          2.29          1.02         0.86 o                         
   5   3   6          2.94          2.74         1.41 o                         
   6   3   6         17.98         17.23         3.50 o                         
   7   3   6        144.68        127.17         5.82 o                         
   8   3   6          0.85          1.75         2.33 o                         
   9   3   6         45.46         48.33         5.85 o                         
  -9   4   6          0.63          3.40         3.79 o                         
  -8   4   6         10.91         10.48         1.56 o                         
  -7   4   6          1.94          6.80         1.63 o                         
  -6   4   6          4.32          3.24         1.75 o                         
  -5   4   6          6.57          7.73         1.32 o                         
  -4   4   6        101.28        113.70         2.57 o                         
  -3   4   6         45.91         47.20         2.65 o                         
  -2   4   6        805.29        813.45        25.64 o                         
  -1   4   6          9.62         10.35         0.80 o                         
   0   4   6        278.01        334.41         4.62 o                         
   1   4   6        105.26        126.42         2.72 o                         
   2   4   6         88.87        102.07         2.69 o                         
   3   4   6         53.43         67.00         2.29 o                         
   4   4   6          0.10          0.71         1.09 o                         
   5   4   6         22.43         26.20         3.44 o                         
   6   4   6          0.35         -1.29         1.50 o                         
   7   4   6         17.95         17.31         2.91 o                         
   8   4   6          1.06          3.67         2.40 o                         
   9   4   6          5.20         10.13         3.22 o                         
  -9   5   6          0.01         -0.51         2.92 o                         
  -8   5   6         46.94         51.13         7.34 o                         
  -7   5   6         34.44         37.72         2.73 o                         
  -6   5   6          1.32          6.97         1.21 o                         
  -5   5   6         34.46         29.29         4.69 o                         
  -4   5   6          0.92          1.62         1.90 o                         
  -3   5   6         52.13         57.49         3.05 o                         
  -2   5   6          0.02          0.98         0.97 o                         
  -1   5   6          0.42          0.48         0.43 o                         
   0   5   6          9.65         11.98         1.09 o                         
   1   5   6         39.58         54.51         2.02 o                         
   2   5   6          9.70          6.25         0.92 o                         
   3   5   6          7.14          7.66         1.12 o                         
   4   5   6        127.99        121.90         4.09 o                         
   5   5   6         19.18         19.25         3.12 o                         
   6   5   6          0.26          5.59         2.61 o                         
   7   5   6         48.20         54.59         5.97 o                         
   8   5   6          2.11          8.43         3.02 o                         
   9   5   6         66.36         71.77         8.83 o                         
  -9   6   6          3.21          6.14         6.24 o                         
  -8   6   6         16.59         16.87         2.88 o                         
  -7   6   6         13.02         11.54         3.84 o                         
  -6   6   6        347.47        302.60        12.55 o                         
  -5   6   6        116.78        128.83         7.57 o                         
  -4   6   6          1.09          3.26         2.00 o                         
  -3   6   6         68.27         63.42         5.67 o                         
  -2   6   6         47.88         44.18         3.95 o                         
  -1   6   6         48.07         41.54         3.04 o                         
   0   6   6        126.25        142.99         2.93 o                         
   1   6   6          2.49          3.44         0.77 o                         
   2   6   6        109.72        106.74         3.96 o                         
   3   6   6          0.67          3.87         0.98 o                         
   4   6   6         78.60         68.64         3.76 o                         
   5   6   6         45.39         49.68         5.27 o                         
   6   6   6         46.22         49.73         4.60 o                         
   7   6   6         24.23         24.80         3.40 o                         
   8   6   6         17.29         18.90         3.58 o                         
  -8   7   6          1.26          4.47         4.99 o                         
  -7   7   6          0.18         -2.06         2.40 o                         
  -6   7   6        121.32        100.75        10.35 o                         
  -5   7   6        212.66        227.55        12.12 o                         
  -4   7   6        201.70        187.07        12.27 o                         
  -3   7   6        554.44        544.98        15.04 o                         
  -2   7   6         46.03         56.34         6.44 o                         
  -1   7   6         60.98         56.07         2.60 o                         
   0   7   6         45.63         43.70         1.61 o                         
   1   7   6         62.21         57.56         1.99 o                         
   2   7   6        539.61        522.81         7.16 o                         
   3   7   6        950.70        876.16        11.31 o                         
   4   7   6         14.78         14.79         2.39 o                         
   5   7   6        129.00        126.76         5.36 o                         
   6   7   6          4.92          9.49         2.52 o                         
   7   7   6         23.42         27.42         3.83 o                         
   8   7   6          0.58          0.42         2.80 o                         
  -8   8   6          6.26          7.47         4.23 o                         
  -7   8   6         13.57          8.98         3.71 o                         
  -6   8   6        103.46         95.69         7.57 o                         
  -5   8   6         18.60         28.79         6.40 o                         
  -4   8   6         93.29         91.83         6.57 o                         
  -3   8   6       2771.36       2605.04        45.99 o                         
  -2   8   6          3.30          3.89         2.57 o                         
  -1   8   6       2173.32       2001.87        27.81 o                         
   0   8   6        259.27        238.87         4.59 o                         
   1   8   6        551.06        507.18         7.26 o                         
   2   8   6        516.02        503.18         8.50 o                         
   3   8   6        173.56        148.43         5.14 o                         
   4   8   6          8.57          9.15         2.08 o                         
   5   8   6         36.50         36.72         4.03 o                         
   6   8   6        105.76        106.58         5.60 o                         
   7   8   6          9.39          6.81         5.98 o                         
   8   8   6        128.90        111.30         7.35 o                         
  -8   9   6         33.39         36.32         6.40 o                         
  -7   9   6          0.86          1.40         3.34 o                         
  -6   9   6          5.19          6.67         3.21 o                         
  -5   9   6         13.21         17.97         4.42 o                         
  -4   9   6         47.15         54.52         7.35 o                         
  -3   9   6        127.52        117.87         7.34 o                         
  -2   9   6          4.07          3.55         2.54 o                         
  -1   9   6       2192.86       1981.91        23.55 o                         
   0   9   6        491.00        465.30         6.51 o                         
   1   9   6       1396.22       1272.09        14.27 o                         
   2   9   6        120.69        104.61         4.19 o                         
   3   9   6        201.25        193.01         6.82 o                         
   4   9   6          3.25          1.91         1.90 o                         
   5   9   6         26.04         26.02         3.70 o                         
   6   9   6         91.88         98.83         6.05 o                         
   7   9   6         28.04         31.03         4.06 o                         
  -7  10   6          1.87          0.91         3.67 o                         
  -6  10   6          0.34         -3.64         3.64 o                         
  -5  10   6         56.25         79.18         9.46 o                         
  -4  10   6          6.11          7.21         3.11 o                         
  -3  10   6         95.36         92.14         6.94 o                         
  -2  10   6        288.77        303.14        11.62 o                         
  -1  10   6        503.59        453.38         8.31 o                         
   0  10   6        556.32        503.48         7.02 o                         
   1  10   6         44.28         49.94         2.81 o                         
   2  10   6         45.34         49.51         3.32 o                         
   3  10   6        184.90        161.86         5.69 o                         
   4  10   6          2.28          5.31         2.17 o                         
   5  10   6         44.21         48.84         4.44 o                         
   6  10   6        190.26        170.93        10.31 o                         
   7  10   6          5.23          7.11         2.98 o                         
  -7  11   6         35.20         49.18         7.83 o                         
  -6  11   6          0.68          8.06         3.68 o                         
  -5  11   6        105.63        107.86         8.27 o                         
  -4  11   6         73.12         79.64        10.66 o                         
  -3  11   6        105.58         95.04         7.31 o                         
  -2  11   6         62.44         60.54        11.95 o                         
  -1  11   6         41.72         35.72         3.96 o                         
   0  11   6          0.94          3.49         1.12 o                         
   1  11   6          6.17          9.19         1.59 o                         
   2  11   6        213.76        201.40         6.64 o                         
   3  11   6         41.08         45.28         3.85 o                         
   4  11   6          5.62          6.70         2.21 o                         
   5  11   6         38.40         39.65         4.33 o                         
   6  11   6          6.70          9.41         3.81 o                         
  -6  12   6         16.95         26.87         5.54 o                         
  -5  12   6         73.75         67.00        18.30 o                         
  -4  12   6          1.45          1.82         4.52 o                         
  -3  12   6         32.69         31.18         5.57 o                         
  -2  12   6          3.19          4.44         4.26 o                         
  -1  12   6          0.31          0.53         1.57 o                         
   0  12   6        142.56        132.41         3.93 o                         
   1  12   6          4.60          8.07         1.80 o                         
   2  12   6          7.87          9.55         2.36 o                         
   3  12   6         16.12         20.14         3.60 o                         
   4  12   6          2.99          1.90         2.88 o                         
   5  12   6          0.87          1.41         3.63 o                         
   6  12   6         26.68         31.61         4.58 o                         
  -5  13   6        286.93        273.59        23.71 o                         
  -4  13   6          0.32          0.33         3.12 o                         
  -3  13   6        164.86        169.68        10.07 o                         
  -2  13   6         33.85         34.42         5.51 o                         
  -1  13   6          3.73          7.89         3.23 o                         
   0  13   6          0.77          2.91         1.42 o                         
   1  13   6         42.96         49.41         3.48 o                         
   2  13   6         51.29         61.82         6.36 o                         
   3  13   6          5.44         11.57         4.19 o                         
   4  13   6          4.46          3.59         2.43 o                         
   5  13   6         95.93        102.94         6.40 o                         
  -4  14   6          0.37          6.05        15.91 o                         
  -3  14   6        211.93        232.85        12.13 o                         
  -2  14   6         52.43         84.52        19.66 o                         
  -1  14   6        114.77        135.58         8.93 o                         
   0  14   6        137.87        135.14         5.09 o                         
   1  14   6         20.46         31.19         3.50 o                         
   2  14   6        109.74        137.87         6.80 o                         
   3  14   6         92.80        101.16         5.86 o                         
   4  14   6          0.64          2.32         2.54 o                         
  -2  15   6         11.44         21.74         7.23 o                         
  -1  15   6          0.11          4.44         3.82 o                         
   0  15   6         56.41         82.25        10.10 o                         
   1  15   6          3.36          6.28         2.66 o                         
   2  15   6         40.80         65.94         5.34 o                         
  -9   1   7         21.07         22.86         6.70 o                         
  -8   1   7         40.19         49.38         4.82 o                         
  -7   1   7         22.49         24.60         2.45 o                         
  -6   1   7          0.27          1.88         1.15 o                         
  -5   1   7        262.24        273.78         4.54 o                         
  -4   1   7        123.13         93.20         2.39 o                         
  -3   1   7        884.29        896.38         8.47 o                         
  -2   1   7         65.40         67.94         1.78 o                         
  -1   1   7        110.56        108.89         3.20 o                         
   0   1   7         13.30         18.85         1.25 o                         
   1   1   7         19.90         17.28         1.33 o                         
   2   1   7       1191.18       1234.98        11.90 o                         
   3   1   7        255.02        261.88         4.63 o                         
   4   1   7        100.72         98.65         4.92 o                         
   5   1   7        412.14        389.33        10.27 o                         
   6   1   7         64.29         73.72         4.82 o                         
   7   1   7          0.61          0.80         1.91 o                         
   8   1   7         23.02         22.80         3.58 o                         
   9   1   7         28.45         32.90         5.37 o                         
  -9   2   7         19.83         26.65         3.61 o                         
  -8   2   7         29.12         43.00         3.26 o                         
  -7   2   7          5.05          6.58         1.67 o                         
  -6   2   7          0.00          1.44         0.96 o                         
  -5   2   7          4.54          1.79         0.94 o                         
  -4   2   7          0.39          2.89         0.75 o                         
  -3   2   7        894.38        929.13         8.65 o                         
  -2   2   7        174.50        191.11         3.20 o                         
  -1   2   7        582.76        663.47         7.67 o                         
   0   2   7         50.25         45.66         1.71 o                         
   1   2   7        250.60        298.27         4.25 o                         
   2   2   7         52.75         54.89         2.04 o                         
   3   2   7        360.97        362.36         5.33 o                         
   4   2   7        393.30        405.72         8.58 o                         
   5   2   7         56.03         48.92         3.83 o                         
   6   2   7         18.86         18.09         2.81 o                         
   7   2   7          0.37          0.89         1.88 o                         
   8   2   7          0.06          0.43         2.45 o                         
   9   2   7         41.74         46.62         7.22 o                         
  -9   3   7          1.82          0.13         3.35 o                         
  -8   3   7         14.58         17.77         2.82 o                         
  -7   3   7        125.13        115.77         3.72 o                         
  -6   3   7         14.76         23.74         2.05 o                         
  -5   3   7        177.05        153.69         3.21 o                         
  -4   3   7        145.38        136.53         2.86 o                         
  -3   3   7          0.39          2.38         0.62 o                         
  -2   3   7        272.06        277.39         4.12 o                         
  -1   3   7        360.64        386.03         4.57 o                         
   0   3   7        399.10        436.91         5.59 o                         
   1   3   7        226.69        215.95         3.64 o                         
   2   3   7          8.93         10.48         1.43 o                         
   3   3   7         49.64         49.17         2.15 o                         
   4   3   7          9.23         11.65         3.02 o                         
   5   3   7          1.07          2.88         1.54 o                         
   6   3   7        144.37        135.44         5.75 o                         
   7   3   7        159.52        166.51         6.68 o                         
   8   3   7        478.85        442.66        11.62 o                         
   9   3   7         77.54         89.02         6.87 o                         
  -9   4   7          2.90          7.15         3.03 o                         
  -8   4   7          0.00          0.25         2.09 o                         
  -7   4   7         51.80         56.06         4.61 o                         
  -6   4   7          8.67          8.00         1.48 o                         
  -5   4   7         27.35         37.78         6.44 o                         
  -4   4   7        184.09        172.64         4.74 o                         
  -3   4   7        157.17        185.66         6.02 o                         
  -2   4   7       1156.41       1235.60        11.30 o                         
  -1   4   7        520.14        568.30         5.94 o                         
   0   4   7        202.78        207.76         3.30 o                         
   1   4   7        165.29        170.88         3.82 o                         
   2   4   7          0.66          1.40         0.74 o                         
   3   4   7        115.86        103.93         2.83 o                         
   4   4   7         63.00         49.46         4.75 o                         
   5   4   7         14.07         12.67         2.22 o                         
   6   4   7         24.05         21.73         3.24 o                         
   7   4   7         28.89         28.43         3.85 o                         
   8   4   7        308.92        312.33         9.77 o                         
  -9   5   7         24.04         27.37         4.33 o                         
  -8   5   7         47.18         43.53         4.05 o                         
  -7   5   7         68.47         71.62         3.89 o                         
  -6   5   7          0.21          1.40         4.52 o                         
  -5   5   7          1.77          7.03         2.75 o                         
  -4   5   7        412.95        398.87        12.39 o                         
  -3   5   7        331.20        337.56        10.77 o                         
  -2   5   7          0.20          1.33         1.16 o                         
  -1   5   7         15.83         19.57         1.11 o                         
   0   5   7         73.32         74.99         1.98 o                         
   1   5   7        115.38        104.18         2.69 o                         
   2   5   7         78.37         67.81         2.68 o                         
   3   5   7          0.13          1.22         0.89 o                         
   4   5   7         35.79         38.02         3.46 o                         
   5   5   7          5.74          8.31         1.99 o                         
   6   5   7        116.06        112.42         5.32 o                         
   7   5   7          0.16          1.14         1.99 o                         
   8   5   7          0.25          3.65         2.65 o                         
  -8   6   7        103.82         99.92         8.31 o                         
  -7   6   7        258.72        234.46        11.35 o                         
  -6   6   7        276.77        259.04        16.33 o                         
  -5   6   7       1419.78       1286.36        27.83 o                         
  -4   6   7        119.37        121.01         7.02 o                         
  -3   6   7        166.27        163.36         7.64 o                         
  -2   6   7         54.14         41.27         4.41 o                         
  -1   6   7         25.16         26.91         1.54 o                         
   0   6   7          4.78          7.05         0.90 o                         
   1   6   7          8.79         16.70         1.37 o                         
   2   6   7         49.12         47.09         2.69 o                         
   3   6   7         89.53         97.12         3.70 o                         
   4   6   7         83.05         78.08         4.11 o                         
   5   6   7         70.00         66.92         6.27 o                         
   6   6   7          0.02          0.06         2.83 o                         
   7   6   7         39.71         47.04         4.94 o                         
   8   6   7          6.33         13.42         3.23 o                         
  -8   7   7          7.50          7.73         3.95 o                         
  -7   7   7         88.12         90.37         7.68 o                         
  -6   7   7          7.28          3.73         2.87 o                         
  -5   7   7       1052.02        964.71        23.49 o                         
  -4   7   7          6.51          6.72         2.57 o                         
  -3   7   7       1008.77        923.22        30.06 o                         
  -2   7   7         40.45         37.44        15.13 o                         
  -1   7   7        103.39        106.47         4.47 o                         
   0   7   7        104.67         97.64         2.59 o                         
   1   7   7        158.06        150.96         3.62 o                         
   2   7   7         74.86         72.32         2.88 o                         
   3   7   7        202.45        193.43         7.37 o                         
   4   7   7         86.08         80.40         4.24 o                         
   5   7   7         17.38         15.49         3.19 o                         
   6   7   7          4.88          5.95         2.28 o                         
   7   7   7          2.87          4.35         2.60 o                         
   8   7   7         80.72         89.15         6.92 o                         
  -8   8   7          0.42          3.66         5.46 o                         
  -7   8   7          4.23          6.63         4.73 o                         
  -6   8   7         16.54         22.72         7.02 o                         
  -5   8   7        405.06        356.88        13.45 o                         
  -4   8   7        230.29        197.36        17.84 o                         
  -3   8   7       1176.47       1040.96        23.90 o                         
  -2   8   7         51.84         52.58         5.82 o                         
  -1   8   7       1081.94        965.31        19.06 o                         
   0   8   7        141.07        130.24         3.93 o                         
   1   8   7       1037.91        905.94        10.97 o                         
   2   8   7         14.94         12.16         1.66 o                         
   3   8   7        124.25        111.02         4.70 o                         
   4   8   7          1.82          0.37         1.65 o                         
   5   8   7         36.20         35.21         3.97 o                         
   6   8   7         67.12         68.13         5.59 o                         
   7   8   7          0.38          2.20         2.42 o                         
  -7   9   7         15.96         10.58         5.36 o                         
  -6   9   7         14.91         18.28         4.92 o                         
  -5   9   7          1.23         -0.49         4.78 o                         
  -4   9   7        136.97        124.59        14.30 o                         
  -3   9   7         18.66         21.24         7.38 o                         
  -2   9   7       1644.61       1499.00        30.52 o                         
  -1   9   7       1359.36       1263.96        16.60 o                         
   0   9   7       1962.58       1792.15        17.73 o                         
   1   9   7        551.50        515.12         8.36 o                         
   2   9   7          8.92          8.86         1.69 o                         
   3   9   7          7.02          8.31         2.07 o                         
   4   9   7          8.83          8.32         2.22 o                         
   5   9   7          7.33         11.17         2.80 o                         
   6   9   7         43.87         41.61         7.01 o                         
   7   9   7         52.34         60.99         6.52 o                         
  -7  10   7         45.57         53.48         8.58 o                         
  -6  10   7         33.66         30.39        10.76 o                         
  -5  10   7        252.73        243.52        11.84 o                         
  -4  10   7        292.16        273.79        12.48 o                         
  -3  10   7          2.64          5.92         2.87 o                         
  -2  10   7       1365.84       1282.68        28.65 o                         
  -1  10   7        104.41         98.94         4.44 o                         
   0  10   7        186.04        180.35         3.84 o                         
   1  10   7          1.90          2.97         1.31 o                         
   2  10   7          0.00          0.22         1.27 o                         
   3  10   7         24.88         26.68         3.67 o                         
   4  10   7        124.83        120.38         6.13 o                         
   5  10   7          9.69         14.23         3.39 o                         
   6  10   7          3.28          0.82         2.99 o                         
   7  10   7          0.84          3.69         2.76 o                         
  -6  11   7         98.01        101.24        10.85 o                         
  -5  11   7         51.74         62.82         7.90 o                         
  -4  11   7        422.39        419.11        15.59 o                         
  -3  11   7         92.22         96.90         8.25 o                         
  -2  11   7        158.32        164.73        11.95 o                         
  -1  11   7        357.88        326.13        18.10 o                         
   0  11   7         15.61         18.71         1.80 o                         
   1  11   7         48.39         49.98         2.77 o                         
   2  11   7         22.72         26.57         3.09 o                         
   3  11   7          1.89          1.53         1.88 o                         
   4  11   7         10.14         12.46         2.66 o                         
   5  11   7          0.98          2.80         2.19 o                         
   6  11   7         29.41         34.06         4.25 o                         
  -6  12   7         40.57         54.61        10.76 o                         
  -5  12   7         10.79         21.65         5.54 o                         
  -4  12   7         17.38         17.55         4.21 o                         
  -3  12   7         18.47         17.79         4.61 o                         
  -2  12   7          0.04          0.36         4.47 o                         
  -1  12   7         64.39         71.13         7.72 o                         
   0  12   7          0.04          0.32         1.18 o                         
   1  12   7         41.22         42.45         3.17 o                         
   2  12   7         58.22         62.64         4.95 o                         
   3  12   7         93.65         92.73         4.95 o                         
   4  12   7        110.36         97.20         5.28 o                         
   5  12   7          4.51          5.90         2.69 o                         
  -5  13   7        122.97        144.21        21.42 o                         
  -4  13   7          0.84          4.91         6.08 o                         
  -3  13   7         48.14         58.17         7.39 o                         
  -2  13   7         61.89         67.41         9.20 o                         
  -1  13   7          2.21          5.92         3.49 o                         
   0  13   7          7.95         10.64         1.65 o                         
   1  13   7         29.39         35.61         3.22 o                         
   2  13   7         16.75         13.71         4.17 o                         
   3  13   7         17.12         21.95         3.32 o                         
   4  13   7          1.10          2.01         2.51 o                         
  -4  14   7        142.87        154.24        23.39 o                         
  -3  14   7          8.61         20.78         8.32 o                         
  -2  14   7        153.66        141.07         9.48 o                         
  -1  14   7         84.54         98.12         7.94 o                         
   0  14   7         20.68         26.30         3.10 o                         
   1  14   7        209.73        202.22         6.60 o                         
   2  14   7          8.76         13.18         2.95 o                         
   3  14   7         98.33        111.92         5.88 o                         
  -2  15   7        159.97        179.68        15.96 o                         
  -1  15   7         50.82         50.19         7.02 o                         
   0  15   7        339.15        357.35        10.69 o                         
   1  15   7          1.34         -2.39         2.39 o                         
  -9   0   8          0.71         -1.25         4.68 o                         
  -8   0   8        572.07        542.56        15.81 o                         
  -7   0   8        558.65        524.12        14.41 o                         
  -6   0   8        812.05        759.02        15.50 o                         
  -5   0   8       1479.52       1390.78        32.52 o                         
  -4   0   8        790.80        718.12        10.83 o                         
  -3   0   8         13.15         13.22         1.76 o                         
  -2   0   8         57.86         47.00         2.68 o                         
  -1   0   8        683.46        649.48         9.65 o                         
   0   0   8        381.31        355.90         6.67 o                         
   1   0   8        266.00        242.79         6.38 o                         
   2   0   8        167.68        182.63         5.80 o                         
   3   0   8         39.14         35.37         2.80 o                         
   4   0   8       1605.47       1545.38        31.67 o                         
   5   0   8        451.50        438.20        13.93 o                         
   6   0   8        187.43        187.80        13.83 o                         
   7   0   8         27.05         40.19         6.41 o                         
   8   0   8        142.95        139.79         9.56 o                         
   9   0   8          0.20          5.48         4.57 o                         
  -9   1   8          5.97          5.57         3.16 o                         
  -8   1   8         10.40         13.51         3.14 o                         
  -7   1   8         31.23         35.66         3.02 o                         
  -6   1   8         20.83         25.08         2.22 o                         
  -5   1   8        626.26        602.46         7.72 o                         
  -4   1   8        104.07        106.63         2.72 o                         
  -3   1   8        120.80        126.00         2.59 o                         
  -2   1   8         33.58         32.77         1.66 o                         
  -1   1   8         82.28         77.13         2.17 o                         
   0   1   8        189.13        185.54         3.24 o                         
   1   1   8         19.69         22.62         2.11 o                         
   2   1   8         58.99         65.34         2.16 o                         
   3   1   8        503.90        500.13         6.68 o                         
   4   1   8         46.41         50.81         3.62 o                         
   5   1   8        390.04        377.06         9.05 o                         
   6   1   8         14.61         18.75         4.07 o                         
   7   1   8         11.40         10.16         2.53 o                         
   8   1   8         49.03         53.85         5.05 o                         
   9   1   8          4.89          5.24         3.63 o                         
  -9   2   8         32.24         46.36         4.45 o                         
  -8   2   8          0.02          2.16         1.86 o                         
  -7   2   8          3.04          6.83         1.55 o                         
  -6   2   8          2.12          4.57         1.33 o                         
  -5   2   8        697.12        692.41        10.33 o                         
  -4   2   8        125.56        109.94         2.51 o                         
  -3   2   8        272.73        311.39         4.35 o                         
  -2   2   8         40.03         32.46         1.52 o                         
  -1   2   8         85.85         98.74         2.26 o                         
   0   2   8        168.26        171.54         3.29 o                         
   1   2   8        182.29        183.75         3.60 o                         
   2   2   8         13.63         16.16         1.37 o                         
   3   2   8          1.27          5.56         1.17 o                         
   4   2   8         22.60         28.77         5.48 o                         
   5   2   8         23.54         21.06         2.71 o                         
   6   2   8        548.06        527.99        13.84 o                         
   7   2   8        178.59        155.35         6.63 o                         
   8   2   8        161.03        160.23         7.24 o                         
  -9   3   8         71.59         79.00         4.76 o                         
  -8   3   8         16.33         20.90         3.45 o                         
  -7   3   8         10.44         14.31         2.00 o                         
  -6   3   8          0.25          1.23         1.16 o                         
  -5   3   8         40.17         39.94         1.87 o                         
  -4   3   8         43.20         42.57         2.53 o                         
  -3   3   8        419.99        428.49         5.51 o                         
  -2   3   8        110.21        129.71         2.77 o                         
  -1   3   8        113.69        130.87         2.74 o                         
   0   3   8        349.44        371.48         9.49 o                         
   1   3   8        133.31        140.93         3.14 o                         
   2   3   8          0.85          0.69         0.71 o                         
   3   3   8          0.00         -0.04         1.70 o                         
   4   3   8         21.13         19.97         2.66 o                         
   5   3   8          6.65          8.01         2.08 o                         
   6   3   8        267.08        261.45         8.32 o                         
   7   3   8          1.35          2.79         2.08 o                         
   8   3   8        299.49        281.55         9.79 o                         
  -9   4   8         64.12         78.07         5.70 o                         
  -8   4   8         18.73         25.18         3.70 o                         
  -7   4   8         23.24         26.95         2.69 o                         
  -6   4   8        260.28        230.84         5.44 o                         
  -5   4   8         34.65         37.37         4.89 o                         
  -4   4   8        258.96        246.48         4.73 o                         
  -3   4   8        216.04        226.45         3.19 o                         
  -2   4   8         78.98         85.92         2.28 o                         
  -1   4   8        133.24        148.54         2.74 o                         
   0   4   8         26.90         36.88         1.58 o                         
   1   4   8          1.81          1.96         0.75 o                         
   2   4   8         37.58         33.68         2.20 o                         
   3   4   8         17.02         16.59         2.04 o                         
   4   4   8          4.00          6.47         1.89 o                         
   5   4   8        164.10        146.05         5.73 o                         
   6   4   8         96.88         95.97         5.19 o                         
   7   4   8         90.41         89.02         5.69 o                         
   8   4   8        454.29        419.78        13.39 o                         
  -8   5   8        233.97        217.70         7.24 o                         
  -7   5   8        270.46        263.24         5.76 o                         
  -6   5   8        344.34        325.79        15.50 o                         
  -5   5   8          1.95          5.15         2.87 o                         
  -4   5   8        115.42        114.50         8.42 o                         
  -3   5   8          2.36          8.19         2.76 o                         
  -2   5   8          0.14          1.33         0.85 o                         
  -1   5   8         27.38         38.47         2.21 o                         
   0   5   8         32.32         41.04         2.08 o                         
   1   5   8          7.08          9.53         1.24 o                         
   2   5   8          0.85          0.15         0.82 o                         
   3   5   8        201.89        198.25         5.40 o                         
   4   5   8         67.66         70.47         4.03 o                         
   5   5   8         33.76         30.17         3.31 o                         
   6   5   8         75.16         76.84         6.02 o                         
   7   5   8         19.85         21.82         4.06 o                         
   8   5   8        130.79        133.69         7.29 o                         
  -8   6   8        119.10        125.21         9.18 o                         
  -7   6   8        753.29        681.36        20.22 o                         
  -6   6   8         66.23         77.66         8.25 o                         
  -5   6   8        262.05        260.70        10.95 o                         
  -4   6   8          1.44          2.32         3.48 o                         
  -3   6   8         19.20         13.88         3.23 o                         
  -2   6   8          0.63         -0.58         1.87 o                         
  -1   6   8         92.97         83.84         2.16 o                         
   0   6   8          0.03         -0.51         0.67 o                         
   1   6   8          2.41          4.03         1.17 o                         
   2   6   8          6.55          6.10         1.30 o                         
   3   6   8          0.28          3.21         1.52 o                         
   4   6   8         93.61         95.25         4.62 o                         
   5   6   8        120.06        119.88         6.12 o                         
   6   6   8         33.23         37.03         4.23 o                         
   7   6   8          4.02          4.05         2.53 o                         
   8   6   8          1.83          5.23         2.80 o                         
  -8   7   8         32.86         24.96         5.70 o                         
  -7   7   8        440.17        396.32        15.21 o                         
  -6   7   8         66.44         61.78         7.35 o                         
  -5   7   8        478.40        466.90        16.22 o                         
  -4   7   8         56.25         56.39         6.37 o                         
  -3   7   8          0.01         -0.45         2.12 o                         
  -2   7   8         46.08         49.98         5.84 o                         
  -1   7   8         21.02         23.86         1.82 o                         
   0   7   8         14.47         18.13         1.59 o                         
   1   7   8          5.17          4.88         1.38 o                         
   2   7   8          3.61          3.53         1.24 o                         
   3   7   8         95.55         84.52         4.20 o                         
   4   7   8        231.98        205.27         6.70 o                         
   5   7   8          6.17          3.68         2.71 o                         
   6   7   8         12.14          9.52         2.81 o                         
   7   7   8          1.41          2.29         2.29 o                         
  -7   8   8         10.13         18.12         4.48 o                         
  -6   8   8          7.22          4.13         7.02 o                         
  -5   8   8        512.34        473.44        15.99 o                         
  -3   8   8        130.45        123.49         7.56 o                         
  -2   8   8        180.47        160.24         8.24 o                         
  -1   8   8        238.88        231.69         5.41 o                         
   0   8   8        166.87        160.52         3.60 o                         
   1   8   8        171.24        163.76         4.00 o                         
   2   8   8         65.67         70.15         3.65 o                         
   3   8   8         14.95         15.70         2.60 o                         
   4   8   8          1.73          4.43         1.84 o                         
   5   8   8          8.71         11.76         2.76 o                         
   6   8   8        211.22        199.24         7.52 o                         
   7   8   8         31.58         35.15         4.66 o                         
  -7   9   8         65.21         85.67         9.05 o                         
  -6   9   8         47.37         49.23         6.99 o                         
  -5   9   8          4.01          8.60         5.25 o                         
  -4   9   8         35.69         27.39         6.86 o                         
  -3   9   8        128.39        156.71        22.05 o                         
  -2   9   8        192.63        185.22         9.18 o                         
  -1   9   8        304.86        276.02         6.03 o                         
   0   9   8          0.54          3.50         1.08 o                         
   1   9   8        279.51        246.22         5.32 o                         
   2   9   8         53.78         61.59         3.71 o                         
   3   9   8          3.09          4.43         1.90 o                         
   4   9   8          8.47          5.91         2.54 o                         
   5   9   8         14.79         13.49         2.86 o                         
   6   9   8         88.75         86.31         5.69 o                         
   7   9   8          0.00          0.51         4.11 o                         
  -7  10   8         15.14         20.89         5.67 o                         
  -6  10   8          1.77         -0.62         4.99 o                         
  -5  10   8         34.67         25.97         5.82 o                         
  -4  10   8        357.96        312.10        13.13 o                         
  -3  10   8        359.01        338.84        13.31 o                         
  -2  10   8        421.84        392.24        27.87 o                         
  -1  10   8         13.35         15.88         1.99 o                         
   0  10   8         33.49         36.67         2.14 o                         
   1  10   8        254.35        238.57         5.81 o                         
   2  10   8         11.56         11.37         2.51 o                         
   3  10   8         11.71          8.33         2.60 o                         
   4  10   8         24.74         33.20         4.31 o                         
   5  10   8          2.36          4.90         2.67 o                         
   6  10   8          1.82          0.94         4.10 o                         
  -6  11   8        171.02        150.01        10.99 o                         
  -5  11   8         21.27         34.67         6.41 o                         
  -4  11   8        720.43        670.09        20.55 o                         
  -3  11   8        109.70        113.12         8.08 o                         
  -2  11   8         71.55         76.15        16.64 o                         
  -1  11   8          0.02          1.75         1.79 o                         
   0  11   8         50.32         46.61         2.39 o                         
   1  11   8         34.09         40.32         4.11 o                         
   2  11   8         87.60         86.59         4.77 o                         
   3  11   8          7.95         15.30         2.85 o                         
   4  11   8          5.05         11.61         2.58 o                         
   5  11   8         83.97         86.26         5.90 o                         
   6  11   8          0.00          3.29         3.38 o                         
  -4  12   8        130.76        108.33         8.63 o                         
  -3  12   8          5.21          7.86         3.57 o                         
  -2  12   8         17.84         36.89         6.39 o                         
  -1  12   8          2.14          3.92         3.07 o                         
   0  12   8         34.99         39.09         2.56 o                         
   1  12   8         41.08         45.36         3.39 o                         
   2  12   8         47.95         50.51         4.82 o                         
   3  12   8         38.96         41.07         4.25 o                         
   4  12   8          0.00          5.16         2.46 o                         
   5  12   8          5.47         11.56         2.88 o                         
  -4  13   8         84.12         79.34        20.90 o                         
  -3  13   8        146.46        155.69        10.00 o                         
  -2  13   8          0.07         -2.33         2.95 o                         
  -1  13   8          0.60         -0.78         2.56 o                         
   0  13   8         24.91         23.51         2.72 o                         
   1  13   8          2.00          2.44         2.04 o                         
   2  13   8         57.22         73.00         5.15 o                         
   3  13   8         54.91         66.46         6.16 o                         
   4  13   8        157.92        178.13        14.18 o                         
  -3  14   8         10.89         17.25         5.49 o                         
  -2  14   8         67.90         93.01         9.56 o                         
  -1  14   8         18.24         30.83         5.84 o                         
   0  14   8          6.73          3.14         3.92 o                         
   1  14   8          5.90         10.47         2.58 o                         
   2  14   8          0.31          3.01         2.48 o                         
  -9   1   9         56.52         59.20         5.00 o                         
  -8   1   9         15.66         16.63         2.94 o                         
  -7   1   9        341.77        337.44         7.94 o                         
  -6   1   9          4.50          8.69         1.47 o                         
  -5   1   9         63.45         58.47         2.48 o                         
  -4   1   9        329.53        300.82         4.83 o                         
  -3   1   9          1.73          2.63         0.83 o                         
  -2   1   9          3.42          3.12         0.82 o                         
  -1   1   9          0.89          1.54         0.73 o                         
   0   1   9         10.07         14.66         1.38 o                         
   1   1   9        815.85        746.66         8.50 o                         
   2   1   9         11.70         10.73         1.25 o                         
   3   1   9        199.85        164.87         5.33 o                         
   4   1   9       1393.09       1326.49        19.47 o                         
   5   1   9        283.27        253.73         7.59 o                         
   6   1   9        121.50        110.81         5.50 o                         
   7   1   9         33.38         32.17         4.53 o                         
   8   1   9         14.46         12.15         3.18 o                         
  -9   2   9        119.28        127.61         5.84 o                         
  -8   2   9         60.93         68.95         8.14 o                         
  -7   2   9         41.70         45.43         2.88 o                         
  -6   2   9         15.55         19.52         1.97 o                         
  -5   2   9         35.43         30.20         2.31 o                         
  -4   2   9         31.26         32.71         1.89 o                         
  -3   2   9        285.56        255.67         3.94 o                         
  -2   2   9         57.35         53.39         1.81 o                         
  -1   2   9         33.76         38.22         1.73 o                         
   0   2   9        490.17        493.36         6.06 o                         
   1   2   9         56.48         51.19         2.09 o                         
   2   2   9        401.42        380.01         6.80 o                         
   3   2   9        303.27        268.19         6.88 o                         
   4   2   9       1103.28       1025.52        16.83 o                         
   5   2   9          3.41          3.45         1.64 o                         
   6   2   9        520.84        486.65        11.43 o                         
   7   2   9          6.58          6.12         2.43 o                         
   8   2   9         51.37         53.10         5.22 o                         
  -8   3   9         66.08         77.87         7.99 o                         
  -7   3   9          0.04         -0.03         1.53 o                         
  -6   3   9         12.24         13.18         1.93 o                         
  -5   3   9         33.30         32.38         1.93 o                         
  -4   3   9         91.58         75.40         2.30 o                         
  -3   3   9        118.85        110.65         2.42 o                         
  -2   3   9         51.86         55.27         1.77 o                         
  -1   3   9         16.32         19.66         1.43 o                         
   0   3   9          0.13          1.75         0.75 o                         
   1   3   9         32.73         33.85         2.72 o                         
   2   3   9         53.09         52.45         2.61 o                         
   3   3   9         20.16         20.62         2.63 o                         
   4   3   9        431.47        404.44         9.25 o                         
   5   3   9        159.82        146.00         5.87 o                         
   6   3   9       1481.03       1383.52        21.83 o                         
   7   3   9          7.31         10.57         2.88 o                         
   8   3   9        413.38        368.98        11.30 o                         
  -8   4   9          2.45          1.76         2.55 o                         
  -7   4   9          5.97          7.25         1.95 o                         
  -6   4   9         24.56         24.24         2.32 o                         
  -5   4   9         56.12         47.47         2.61 o                         
  -4   4   9          0.86          0.40         0.89 o                         
  -3   4   9        148.87        129.34         2.65 o                         
  -2   4   9         32.06         30.00         1.92 o                         
  -1   4   9          9.49         11.53         1.15 o                         
   0   4   9        423.66        461.56         5.98 o                         
   1   4   9          0.01          0.52         0.89 o                         
   2   4   9          1.92         26.89        10.09 o                         
   3   4   9         10.58          5.24         1.73 o                         
   4   4   9         88.44         77.11         4.18 o                         
   5   4   9          9.04          6.65         2.37 o                         
   6   4   9          0.29          2.57         3.38 o                         
   7   4   9         42.82         54.41         5.26 o                         
   8   4   9          0.03          1.26         3.05 o                         
  -8   5   9         19.43         25.74         5.63 o                         
  -7   5   9         15.09         18.09         4.94 o                         
  -6   5   9         73.13         78.23         8.01 o                         
  -5   5   9        286.33        257.88        10.77 o                         
  -4   5   9          3.75          3.93         2.47 o                         
  -3   5   9         40.63         39.57        11.44 o                         
  -2   5   9          4.31          7.87         0.93 o                         
  -1   5   9         16.78         22.16         1.68 o                         
   0   5   9        109.38        100.51         3.28 o                         
   1   5   9         78.48         68.28         2.89 o                         
   2   5   9         14.77         15.21         1.72 o                         
   3   5   9         64.40         47.02         4.56 o                         
   4   5   9         16.81         19.95         3.98 o                         
   5   5   9        132.24        119.48         5.89 o                         
   6   5   9          2.12          5.31         2.50 o                         
   7   5   9          0.88          2.68         2.35 o                         
   8   5   9         26.10         31.32         4.35 o                         
  -8   6   9        327.20        337.37        16.95 o                         
  -7   6   9        491.80        422.99        15.66 o                         
  -6   6   9         18.38         31.11         5.98 o                         
  -5   6   9        354.75        318.42        22.57 o                         
  -4   6   9          3.18          1.10         2.62 o                         
  -3   6   9         63.13         64.93         6.74 o                         
  -2   6   9          4.47          4.74         1.73 o                         
  -1   6   9          1.55          1.78         0.81 o                         
   0   6   9         30.94         34.78         2.01 o                         
   1   6   9          0.59          0.71         1.02 o                         
   2   6   9        204.24        172.27         4.83 o                         
   3   6   9         91.22         93.46         4.46 o                         
   4   6   9         31.09         32.00         3.53 o                         
   5   6   9        139.28        121.31         7.07 o                         
   6   6   9         98.44        101.04         5.52 o                         
   7   6   9         39.88         46.22         4.95 o                         
  -8   7   9        328.33        354.75        18.04 o                         
  -7   7   9        137.87        132.32         9.41 o                         
  -6   7   9         73.68         79.34        12.12 o                         
  -5   7   9          6.69          9.22         5.98 o                         
  -4   7   9         19.79         12.62         3.49 o                         
  -3   7   9        113.26        101.47         9.31 o                         
  -2   7   9        130.36        122.05         7.30 o                         
  -1   7   9          0.26         -0.25         0.78 o                         
   0   7   9        102.70         88.70         2.78 o                         
   1   7   9        110.31         93.18         3.10 o                         
   2   7   9          0.17          1.28         1.28 o                         
   3   7   9         27.46         37.60         3.71 o                         
   4   7   9        373.60        334.90         9.13 o                         
   5   7   9         24.71         20.89         4.22 o                         
   6   7   9         24.77         29.60         4.10 o                         
   7   7   9          4.35         10.72         3.02 o                         
  -7   8   9          0.25          3.55         3.37 o                         
  -6   8   9         82.36         69.76        12.22 o                         
  -5   8   9          0.38          0.83         2.77 o                         
  -4   8   9         32.21         28.28         5.13 o                         
  -3   8   9          2.94          2.98         2.79 o                         
  -2   8   9         43.81         35.70         8.53 o                         
  -1   8   9        102.64         80.44         3.40 o                         
   0   8   9         21.58         22.04         1.82 o                         
   1   8   9         85.96         78.18         4.23 o                         
   2   8   9         15.58         10.22         2.00 o                         
   3   8   9         37.57         33.67         3.48 o                         
   4   8   9        104.29         81.23         5.90 o                         
   5   8   9          1.77          2.91         2.02 o                         
   6   8   9        114.27        106.77         5.99 o                         
   7   8   9         60.66         81.94         6.58 o                         
  -7   9   9          5.74          3.87         4.07 o                         
  -6   9   9          0.10          2.20         3.23 o                         
  -5   9   9        109.89        104.95         8.24 o                         
  -4   9   9        130.70        115.44         8.15 o                         
  -3   9   9        252.78        228.79        10.66 o                         
  -2   9   9        150.42        152.12        11.97 o                         
  -1   9   9        238.62        224.23         6.83 o                         
   0   9   9        117.47        110.43         3.94 o                         
   1   9   9        277.61        272.53         5.64 o                         
   2   9   9         57.71         61.05         5.61 o                         
   3   9   9         64.63         66.55         5.02 o                         
   4   9   9        162.94        151.90         6.24 o                         
   5   9   9         19.62         19.63         4.15 o                         
   6   9   9         44.11         37.13         4.43 o                         
  -6  10   9        112.06        119.67        10.89 o                         
  -5  10   9         14.91         22.65         5.03 o                         
  -4  10   9        379.05        368.39        14.63 o                         
  -3  10   9         37.90         49.41         6.95 o                         
  -2  10   9         15.02         17.11         5.04 o                         
  -1  10   9         84.57         76.84         6.06 o                         
   0  10   9        372.09        337.16         5.65 o                         
   1  10   9         33.21         34.55         3.14 o                         
   2  10   9         36.31         39.36         5.07 o                         
   3  10   9         13.64         15.47         2.97 o                         
   4  10   9          0.01         -0.54         2.00 o                         
   5  10   9         19.54         19.97         3.27 o                         
   6  10   9         73.62         78.37         7.13 o                         
  -6  11   9        676.35        660.63        22.06 o                         
  -5  11   9        102.15        113.29         9.10 o                         
  -4  11   9        253.51        258.11        12.61 o                         
  -3  11   9        147.87        110.85         8.33 o                         
  -2  11   9          7.53          9.55         3.44 o                         
  -1  11   9          1.47          4.23         4.06 o                         
   0  11   9          1.15          4.55         1.55 o                         
   1  11   9         19.78         20.16         2.70 o                         
   2  11   9          1.83          2.82         1.93 o                         
   3  11   9         10.42         10.86         2.94 o                         
   4  11   9         10.35         13.41         3.48 o                         
   5  11   9         15.15         21.18         3.60 o                         
  -5  12   9         57.84         56.39         8.49 o                         
  -4  12   9        128.43        153.08        11.23 o                         
  -3  12   9         30.02         38.53         5.88 o                         
  -2  12   9          4.03          1.38         3.32 o                         
  -1  12   9         15.29         13.43         4.07 o                         
   0  12   9          3.55          7.44         1.56 o                         
   1  12   9          0.65          3.21         1.76 o                         
   2  12   9         53.06         70.54         4.81 o                         
   3  12   9         10.83         19.32         3.28 o                         
   4  12   9          1.86          6.71         2.54 o                         
  -4  13   9         26.08         28.77         6.06 o                         
  -3  13   9         27.93         25.14         5.40 o                         
  -2  13   9         11.10          8.81         4.32 o                         
  -1  13   9         20.80         24.31         5.40 o                         
   0  13   9          7.80          8.50         2.93 o                         
   1  13   9          1.35          8.38         2.65 o                         
   2  13   9         40.81         53.68         5.87 o                         
   3  13   9          0.84          6.57         2.84 o                         
  -2  14   9         10.18         12.59         4.92 o                         
  -1  14   9          0.03          2.84         7.44 o                         
   0  14   9         52.90         74.23         6.21 o                         
   1  14   9          3.16          5.61         3.63 o                         
  -8   0  10        207.07        204.10         9.55 o                         
  -7   0  10         38.23         37.70         5.29 o                         
  -6   0  10          0.28          1.26         2.86 o                         
  -5   0  10        179.61        163.60         5.09 o                         
  -4   0  10        304.47        289.57         7.13 o                         
  -3   0  10        339.72        318.52         7.80 o                         
  -2   0  10        458.49        414.07        10.98 o                         
  -1   0  10        857.34        776.63        12.03 o                         
   0   0  10        209.62        192.07         5.24 o                         
   1   0  10       1817.64       1602.62        24.21 o                         
   2   0  10       1540.37       1375.80        27.02 o                         
   3   0  10        777.44        775.27        18.86 o                         
   4   0  10        144.76        134.94        11.49 o                         
   6   0  10        680.16        605.87        18.68 o                         
   7   0  10         15.73         11.75         4.94 o                         
   8   0  10          0.04          1.50         5.06 o                         
  -8   1  10          0.84          2.32         2.46 o                         
  -7   1  10         46.17         58.43         3.94 o                         
  -6   1  10          1.87         -0.04         1.24 o                         
  -5   1  10         18.85         22.26         2.01 o                         
  -4   1  10         14.62         14.56         1.71 o                         
  -3   1  10        147.14        140.28         3.06 o                         
  -2   1  10         33.06         42.39         1.99 o                         
  -1   1  10        121.67        118.34         3.07 o                         
   0   1  10         22.04         28.16         2.06 o                         
   1   1  10        243.48        202.68         4.02 o                         
   2   1  10        756.06        706.06        12.06 o                         
   3   1  10        404.34        376.24         8.66 o                         
   4   1  10       1107.28       1015.74        18.15 o                         
   5   1  10        118.89        103.57        19.24 o                         
   6   1  10          0.29          3.15         1.88 o                         
   7   1  10          5.37         10.54         2.81 o                         
   8   1  10          0.01          7.11         3.92 o                         
  -8   2  10          6.43         11.24         3.78 o                         
  -7   2  10          0.00          3.99         1.67 o                         
  -6   2  10          1.57          3.70         1.46 o                         
  -5   2  10         77.67         77.69         2.79 o                         
  -4   2  10         12.95         16.73         1.70 o                         
  -3   2  10        193.76        186.48         3.53 o                         
  -2   2  10         23.98         26.54         2.18 o                         
  -1   2  10         39.91         49.24         2.49 o                         
   0   2  10        176.37        179.48         3.80 o                         
   1   2  10         60.89         72.06         2.80 o                         
   2   2  10        196.07        186.24         5.04 o                         
   3   2  10         44.56         46.66         4.00 o                         
   4   2  10        620.13        568.76        11.54 o                         
   5   2  10          1.04          1.66         2.58 o                         
   6   2  10        120.52        111.45         5.71 o                         
   7   2  10         21.10         23.38         3.70 o                         
   8   2  10         20.33         20.64         4.33 o                         
  -8   3  10          0.04          0.47         3.52 o                         
  -7   3  10         13.06         19.53         2.47 o                         
  -6   3  10          4.13          7.02         1.89 o                         
  -5   3  10          3.78          1.11         2.06 o                         
  -4   3  10         44.45         46.43         2.61 o                         
  -3   3  10          3.44          1.78         0.88 o                         
  -2   3  10         80.76         79.17         2.46 o                         
  -1   3  10        127.81        131.87         3.29 o                         
   0   3  10         80.32         88.54         4.38 o                         
   1   3  10        140.85        127.38         3.67 o                         
   2   3  10        179.78        188.30         5.05 o                         
   3   3  10          0.46          2.19         1.56 o                         
   4   3  10         81.34         91.81         4.69 o                         
   5   3  10         23.00         24.12         3.54 o                         
   6   3  10          4.55          8.06         2.39 o                         
   7   3  10         20.57         28.77         6.53 o                         
   8   3  10         18.86         29.46         4.50 o                         
  -8   4  10          0.55         -2.51         3.49 o                         
  -7   4  10          0.01          1.58         2.00 o                         
  -6   4  10          9.08         13.19         4.02 o                         
  -5   4  10          8.81         10.93         1.58 o                         
  -4   4  10         75.56         57.88         2.17 o                         
  -3   4  10         17.49         18.78         1.46 o                         
  -2   4  10         16.23         18.62         1.54 o                         
  -1   4  10          1.72          2.18         0.89 o                         
   0   4  10          5.25          4.61         1.10 o                         
   1   4  10         18.96         18.28         2.02 o                         
   2   4  10         12.13         14.41         1.91 o                         
   3   4  10        172.66        135.61         5.30 o                         
   4   4  10        201.09        162.16         6.39 o                         
   5   4  10         24.13         22.61         3.07 o                         
   6   4  10        232.28        202.33         7.55 o                         
   7   4  10         31.14         40.63         5.43 o                         
   8   4  10         11.37         18.63         4.14 o                         
  -8   5  10          1.79          7.17         4.14 o                         
  -7   5  10        165.60        149.00         9.37 o                         
  -6   5  10         79.36         92.01         8.12 o                         
  -5   5  10         25.45         31.54         5.17 o                         
  -4   5  10         81.87         73.64         5.96 o                         
  -3   5  10        133.86        114.39         4.43 o                         
  -2   5  10          7.71         11.41         1.61 o                         
  -1   5  10        134.19        114.82         3.88 o                         
   0   5  10          6.81          4.73         1.16 o                         
   1   5  10         17.99         11.17         2.36 o                         
   2   5  10        128.32        118.38         4.70 o                         
   3   5  10        189.71        155.31         5.66 o                         
   4   5  10        387.34        346.68         9.21 o                         
   5   5  10        135.47        122.40         5.76 o                         
   6   5  10          5.37          6.91         2.68 o                         
   7   5  10         40.12         41.62         4.60 o                         
  -8   6  10         37.19         51.54         8.43 o                         
  -7   6  10          5.16         10.49         4.45 o                         
  -6   6  10          0.11         -1.70         2.81 o                         
  -5   6  10         24.51         13.25         3.76 o                         
  -4   6  10         26.56         19.68         4.20 o                         
  -3   6  10         17.31         16.65         3.90 o                         
  -2   6  10         23.09         22.60         2.27 o                         
  -1   6  10        364.63        291.94         5.14 o                         
   0   6  10          2.84          1.66         1.01 o                         
   1   6  10        242.59        179.55         4.77 o                         
   2   6  10         84.05         66.42         3.54 o                         
   3   6  10        145.41        112.78         5.00 o                         
   4   6  10          3.52          1.69         2.07 o                         
   5   6  10          7.60          8.58         2.60 o                         
   6   6  10         56.61         59.79         6.75 o                         
   7   6  10          4.37          8.44         3.36 o                         
  -7   7  10         41.77         42.47        11.69 o                         
  -6   7  10          0.00          0.12         3.09 o                         
  -5   7  10          0.09          0.07         2.45 o                         
  -4   7  10         99.68         84.64         7.63 o                         
  -3   7  10          0.00          1.43         2.50 o                         
  -2   7  10         52.50         52.84         7.22 o                         
  -1   7  10          1.34          0.92         0.97 o                         
   0   7  10        501.44        415.79         6.54 o                         
   1   7  10         66.11         60.42         3.62 o                         
   2   7  10        602.99        484.37        10.09 o                         
   3   7  10          0.25          2.92         2.17 o                         
   4   7  10         79.96         72.94         7.95 o                         
   5   7  10          0.90          0.61         1.99 o                         
   6   7  10          2.31          4.97         2.52 o                         
   7   7  10          0.02         -2.82         4.92 o                         
  -7   8  10         59.21         72.79        14.04 o                         
  -6   8  10         12.92         31.57         6.07 o                         
  -5   8  10         16.16         12.55         5.51 o                         
  -4   8  10        167.34        149.53        11.49 o                         
  -3   8  10         57.41         50.91        10.24 o                         
  -1   8  10         76.38         79.30         3.49 o                         
   0   8  10        276.31        259.83         5.13 o                         
   1   8  10        553.91        532.44         9.25 o                         
   2   8  10        134.71        115.54         5.63 o                         
   3   8  10         99.11         96.41         4.90 o                         
   4   8  10        125.91        110.10         5.99 o                         
   5   8  10        101.22        108.33         6.30 o                         
   6   8  10          8.95         14.29         3.68 o                         
  -6   9  10          0.61          1.81         3.82 o                         
  -5   9  10         12.49         15.49         4.22 o                         
  -4   9  10         14.73         20.98         7.54 o                         
  -3   9  10         29.81         40.47         6.43 o                         
  -2   9  10         32.71         25.53         6.92 o                         
  -1   9  10        129.21        128.04         4.40 o                         
   0   9  10          0.78          0.82         1.15 o                         
   1   9  10         48.46         46.41         3.76 o                         
   2   9  10         22.11         26.72         3.21 o                         
   3   9  10         22.60         22.48         3.13 o                         
   4   9  10         48.82         42.67         4.42 o                         
   5   9  10         30.44         46.65         5.17 o                         
   6   9  10         33.37         49.04         8.29 o                         
  -6  10  10          3.15         14.34         4.74 o                         
  -5  10  10         60.65         47.07         6.94 o                         
  -4  10  10          5.11         10.65         3.79 o                         
  -3  10  10         25.79         24.70         6.76 o                         
  -2  10  10          2.12          0.14         2.52 o                         
  -1  10  10         99.80         85.04         4.79 o                         
   0  10  10        142.25        135.89         3.96 o                         
   1  10  10         60.69         56.56         3.92 o                         
   2  10  10          0.60          2.35         1.94 o                         
   3  10  10        106.49        122.03         5.62 o                         
   4  10  10         18.63         26.95         3.56 o                         
   5  10  10        172.00        186.06         7.54 o                         
  -5  11  10         78.41         90.64        10.76 o                         
  -4  11  10         43.65         60.00         8.41 o                         
  -3  11  10         66.10        104.10        10.55 o                         
  -2  11  10         59.17         78.67         8.58 o                         
  -1  11  10          0.47          4.27         3.10 o                         
   0  11  10        145.20        151.14         5.48 o                         
   1  11  10          5.17          8.76         1.91 o                         
   2  11  10        116.32        102.33         5.91 o                         
   3  11  10         86.42         98.37         6.02 o                         
   4  11  10          2.85          9.15         4.22 o                         
   5  11  10        139.99        138.30         7.82 o                         
  -4  12  10          2.43          1.86         6.14 o                         
  -3  12  10         26.59         38.05        10.19 o                         
  -2  12  10         91.74         92.55        10.01 o                         
  -1  12  10          0.33          3.08         3.69 o                         
   0  12  10        192.14        196.77         7.72 o                         
   1  12  10          1.13         -0.38         2.72 o                         
   2  12  10         86.84         96.91        10.15 o                         
   3  12  10         20.82         16.06         4.77 o                         
   4  12  10          9.18          6.65         3.54 o                         
  -3  13  10          9.61         16.22         5.06 o                         
  -2  13  10          1.40          2.35         3.64 o                         
  -1  13  10         39.29         41.19         8.27 o                         
   0  13  10         36.96         43.93         4.93 o                         
   1  13  10         60.21         69.75         5.08 o                         
   2  13  10         23.98         39.92         4.51 o                         
  -8   1  11         28.82         35.32         4.80 o                         
  -7   1  11          3.27          0.41         1.86 o                         
  -6   1  11          4.69          3.55         2.03 o                         
  -5   1  11         36.16         44.53         2.86 o                         
  -4   1  11         34.10         36.67         2.57 o                         
  -3   1  11       1166.21       1077.82        11.56 o                         
  -2   1  11         39.95         46.67         2.44 o                         
  -1   1  11       1907.32       1700.55        16.53 o                         
   0   1  11       1499.91       1354.79        15.08 o                         
   1   1  11       1127.43       1005.09        13.93 o                         
   2   1  11       1441.47       1319.40        19.05 o                         
   3   1  11          1.77          1.27         1.65 o                         
   4   1  11        143.85        134.97         5.68 o                         
   5   1  11         53.88         42.98         4.47 o                         
   6   1  11        397.81        358.45        10.14 o                         
   7   1  11         66.43         56.22         5.19 o                         
  -8   2  11          6.52         13.09         3.29 o                         
  -7   2  11         42.72         52.82         8.23 o                         
  -6   2  11          1.40          3.09         2.28 o                         
  -5   2  11         18.00         21.26         2.02 o                         
  -4   2  11        193.82        185.29         4.60 o                         
  -3   2  11         12.72         18.56         1.91 o                         
  -2   2  11          5.61          6.40         1.24 o                         
  -1   2  11         42.01         36.67         3.53 o                         
   0   2  11          6.76          5.68         1.29 o                         
   1   2  11          3.94          2.23         1.34 o                         
   2   2  11       1443.89       1301.05        18.96 o                         
   3   2  11          3.77          2.56         1.76 o                         
   4   2  11        186.44        179.56         6.54 o                         
   5   2  11        166.62        154.97         6.39 o                         
   6   2  11         11.44         14.22         3.19 o                         
   7   2  11          3.39          2.37         2.57 o                         
  -8   3  11          0.34          7.38         2.75 o                         
  -7   3  11          0.16          1.93         1.80 o                         
  -6   3  11          0.06          2.85         1.67 o                         
  -5   3  11          1.89          3.30         1.16 o                         
  -4   3  11         85.47         77.18         2.74 o                         
  -3   3  11         71.50         65.40         2.43 o                         
  -2   3  11          0.01          0.52         0.95 o                         
  -1   3  11         25.80         23.61         1.98 o                         
   0   3  11         97.46         78.72         3.38 o                         
   1   3  11          3.97          4.32         1.45 o                         
   2   3  11         22.17         22.48         2.93 o                         
   3   3  11          8.81          8.11         2.19 o                         
   4   3  11        155.87        127.97         7.05 o                         
   5   3  11         64.62         54.76         5.16 o                         
   6   3  11          5.17          7.06         2.41 o                         
   7   3  11          7.02          7.54         4.89 o                         
  -8   4  11          0.01         -0.49         7.07 o                         
  -7   4  11         41.16         55.02         4.11 o                         
  -6   4  11         30.30         37.14         6.89 o                         
  -5   4  11         85.69         78.12         3.17 o                         
  -4   4  11          1.32          0.96         0.90 o                         
  -3   4  11        166.39        151.52         3.36 o                         
  -2   4  11         57.77         49.50         2.12 o                         
  -1   4  11         21.24         20.12         1.82 o                         
   0   4  11          4.73          9.05         1.62 o                         
   1   4  11        156.26        123.65         4.09 o                         
   2   4  11         49.74         31.27         3.23 o                         
   3   4  11         42.85         36.88         3.54 o                         
   4   4  11         29.25         21.23         3.81 o                         
   5   4  11         10.30          9.59         2.63 o                         
   6   4  11         16.15         22.64         3.55 o                         
   7   4  11         45.54         51.29         6.35 o                         
  -7   5  11         54.89         91.29        20.80 o                         
  -6   5  11         19.24         22.71         4.67 o                         
  -5   5  11          1.07          2.39         2.85 o                         
  -4   5  11         11.47          9.59         6.14 o                         
  -3   5  11         37.79         31.22         1.67 o                         
  -2   5  11        102.70         81.39         2.51 o                         
  -1   5  11        121.61         98.22         2.97 o                         
   0   5  11        235.05        183.39         4.28 o                         
   1   5  11        121.91         92.15         4.13 o                         
   2   5  11        152.92        117.56         5.46 o                         
   3   5  11         40.57         40.18         4.17 o                         
   4   5  11         10.08          4.43         2.17 o                         
   5   5  11         12.59         15.11         2.98 o                         
   6   5  11          4.69          3.57         2.45 o                         
   7   5  11         43.65         40.85         6.81 o                         
  -7   6  11         37.97         43.54         8.37 o                         
  -6   6  11         96.56        100.16         8.63 o                         
  -5   6  11         11.49          5.25         3.38 o                         
  -4   6  11         30.12         17.32         5.36 o                         
  -3   6  11         14.34         10.61         3.49 o                         
  -2   6  11          4.07          2.64         1.35 o                         
  -1   6  11         58.60         59.76         3.38 o                         
   0   6  11         62.69         45.76         2.57 o                         
   1   6  11        146.81        110.34         4.01 o                         
   2   6  11          2.14          0.60         1.70 o                         
   3   6  11          9.52          8.33         2.54 o                         
   4   6  11          0.32          1.74         2.02 o                         
   5   6  11         37.32         41.92         5.88 o                         
   6   6  11          1.12          4.44         3.23 o                         
   7   6  11          0.00          1.58         4.43 o                         
  -7   7  11         27.31         32.44         6.71 o                         
  -6   7  11          0.30          2.18         4.84 o                         
  -5   7  11          1.81         -0.10         2.80 o                         
  -4   7  11         11.79         12.87         3.71 o                         
  -3   7  11        236.52        204.54        10.04 o                         
  -2   7  11         52.15         51.07         6.57 o                         
  -1   7  11         60.13         45.66         2.22 o                         
   0   7  11        351.61        279.58         5.39 o                         
   1   7  11         75.20         68.81         3.61 o                         
   2   7  11        439.71        385.21         9.21 o                         
   3   7  11          1.61          5.62         2.26 o                         
   4   7  11         29.97         38.33         4.17 o                         
   5   7  11          3.64          1.69         2.23 o                         
   6   7  11         24.19         23.63         3.90 o                         
  -6   8  11          7.38         12.78         5.41 o                         
  -5   8  11          3.00         -0.40         2.99 o                         
  -4   8  11         10.84          8.86         3.50 o                         
  -3   8  11          4.49         10.91         3.58 o                         
  -2   8  11          1.25          4.29         2.81 o                         
  -1   8  11         60.05         56.88         4.23 o                         
   0   8  11          5.98          7.89         1.52 o                         
   1   8  11          6.57          9.89         2.17 o                         
   2   8  11          6.67          3.93         1.90 o                         
   3   8  11          0.19         -0.13         1.82 o                         
   4   8  11         16.34         16.68         2.98 o                         
   5   8  11          0.03          4.72         2.32 o                         
   6   8  11         57.91         61.74         5.91 o                         
  -6   9  11         35.01         49.97        15.07 o                         
  -5   9  11         19.00         21.71         5.30 o                         
  -4   9  11          0.36          1.65         3.02 o                         
  -3   9  11          0.11          0.60         2.90 o                         
  -2   9  11         28.81         32.91         5.85 o                         
  -1   9  11          1.79          5.13         1.96 o                         
   0   9  11        182.83        186.33         4.36 o                         
   1   9  11        150.05        150.86         4.82 o                         
   2   9  11         89.85         88.16         4.71 o                         
   3   9  11          7.51          7.33         2.48 o                         
   4   9  11         28.13         39.60         4.25 o                         
   5   9  11         33.50         45.05         4.70 o                         
  -5  10  11         39.78         64.94        13.02 o                         
  -4  10  11         45.06         53.28        14.76 o                         
  -3  10  11         19.85         13.57         3.79 o                         
  -2  10  11          5.65         17.87         4.89 o                         
  -1  10  11         10.50         17.02         3.16 o                         
   0  10  11         11.75         13.67         1.80 o                         
   1  10  11          3.07          1.42         1.79 o                         
   2  10  11         56.64         62.95         4.88 o                         
   3  10  11        227.04        235.61         7.86 o                         
   4  10  11          1.34          3.74         2.32 o                         
   5  10  11         18.41         28.24         4.05 o                         
  -3  11  11          8.66          5.26         4.47 o                         
  -2  11  11        181.05        199.23        10.95 o                         
  -1  11  11         14.97         23.44         5.02 o                         
   0  11  11          0.50          0.99         1.99 o                         
   1  11  11         21.98         25.65         3.68 o                         
   2  11  11         22.09         20.75         3.78 o                         
   3  11  11         51.61         82.94         8.08 o                         
   4  11  11          4.55         13.32         3.17 o                         
  -3  12  11          1.04          0.58         3.30 o                         
  -2  12  11          2.36         10.38         3.77 o                         
  -1  12  11         57.38         71.18        13.83 o                         
   0  12  11         91.87         97.52         6.01 o                         
   1  12  11        126.43        142.54         6.81 o                         
   2  12  11          0.23          3.08         2.31 o                         
   3  12  11         23.42         34.48         4.14 o                         
  -1  13  11         19.75         14.37         5.24 o                         
   0  13  11          2.87         12.97         9.98 o                         
   1  13  11         19.57         12.17         3.73 o                         
  -8   0  12         33.57         44.10         7.01 o                         
  -7   0  12         32.06         35.32         5.40 o                         
  -6   0  12        104.27         97.73         6.58 o                         
  -5   0  12          6.01         10.13         2.94 o                         
  -4   0  12         63.74         59.73         5.14 o                         
  -3   0  12         34.86         50.34         4.48 o                         
  -2   0  12       2126.40       1998.17        29.78 o                         
  -1   0  12        814.74        730.98        17.39 o                         
   0   0  12       4165.70       3710.38        60.04 o                         
   1   0  12         46.77         58.76         6.47 o                         
   2   0  12        155.64        145.54         7.80 o                         
   3   0  12          0.27          4.09         3.54 o                         
   4   0  12         30.68         29.07         4.85 o                         
   5   0  12        459.36        408.34        24.49 o                         
   6   0  12        125.61        108.51         8.68 o                         
   7   0  12         26.68         32.53         8.24 o                         
  -8   1  12         27.33         31.63         3.98 o                         
  -7   1  12          3.33          5.57         2.47 o                         
  -6   1  12          0.00         -0.17         1.61 o                         
  -5   1  12        173.51        171.03         5.50 o                         
  -4   1  12        185.23        172.91         4.36 o                         
  -3   1  12       1039.41        963.85        11.80 o                         
  -2   1  12        561.35        513.19        10.91 o                         
  -1   1  12        367.12        347.53         6.89 o                         
   0   1  12        106.59        109.47         4.59 o                         
   1   1  12          3.41          3.56         1.88 o                         
   2   1  12        212.12        192.12         6.32 o                         
   3   1  12         11.08         14.71         2.67 o                         
   4   1  12         14.88         12.11         2.79 o                         
   5   1  12          8.22          8.83         2.45 o                         
   6   1  12         59.97         60.35         5.60 o                         
   7   1  12         13.17         20.49         8.42 o                         
  -7   2  12          7.50         12.84         2.52 o                         
  -6   2  12         15.33         23.06         2.31 o                         
  -5   2  12        387.63        360.53         6.40 o                         
  -4   2  12         44.72         44.86         2.97 o                         
  -3   2  12        162.79        156.21         3.97 o                         
  -2   2  12          3.60          5.84         1.50 o                         
  -1   2  12          2.72          1.56         1.16 o                         
   0   2  12          1.38          4.39         1.42 o                         
   1   2  12         56.23         58.87         4.05 o                         
   2   2  12          2.78          5.12         1.93 o                         
   3   2  12         53.72         46.94         4.33 o                         
   4   2  12          1.10          4.18         1.93 o                         
   5   2  12         71.07         60.57         4.89 o                         
   6   2  12         74.06         70.99         5.66 o                         
   7   2  12          2.94          2.55         4.29 o                         
  -7   3  12         26.35         39.81         4.53 o                         
  -6   3  12         12.65         17.06         2.40 o                         
  -5   3  12         64.99         63.76         4.28 o                         
  -4   3  12          7.72         13.36         1.76 o                         
  -3   3  12         36.92         39.40         2.47 o                         
  -2   3  12         54.09         62.44         2.76 o                         
  -1   3  12          6.05          7.65         1.62 o                         
   0   3  12          0.35          0.97         1.28 o                         
   1   3  12         93.46         90.51         4.36 o                         
   2   3  12         76.05         72.29         4.31 o                         
   3   3  12          0.04         -0.64         1.94 o                         
   4   3  12         50.52         47.85         4.42 o                         
   5   3  12         44.88         41.19         4.37 o                         
   6   3  12          0.03         -0.64         2.73 o                         
   7   3  12         32.01         29.10         4.88 o                         
  -7   4  12          5.65          5.65         2.43 o                         
  -6   4  12         10.67         14.73         2.72 o                         
  -5   4  12         70.55         64.34         4.79 o                         
  -4   4  12          1.22          0.99         1.01 o                         
  -3   4  12         22.28         19.21         1.74 o                         
  -2   4  12         11.75         16.72         2.19 o                         
  -1   4  12          6.93          6.94         1.42 o                         
   0   4  12          7.73          7.22         1.70 o                         
   1   4  12         49.50         42.57         3.69 o                         
   2   4  12          0.65          4.03         1.92 o                         
   3   4  12          6.71          2.47         2.55 o                         
   4   4  12          1.58          4.79         2.13 o                         
   5   4  12          0.00          2.90         2.14 o                         
   6   4  12          1.09          1.53         2.21 o                         
   7   4  12         45.35         49.65         5.20 o                         
  -7   5  12         11.49          9.15         4.20 o                         
  -6   5  12          0.19          0.75         3.42 o                         
  -5   5  12         30.69         31.08         5.44 o                         
  -4   5  12        180.38        161.24         8.89 o                         
  -3   5  12        153.38        127.07         3.10 o                         
  -2   5  12        373.22        301.30         5.23 o                         
  -1   5  12          5.23          7.53         1.35 o                         
   0   5  12          0.65          3.16         1.24 o                         
   1   5  12          0.86         -0.50         1.45 o                         
   2   5  12        135.61        102.30         6.35 o                         
   3   5  12         40.09         41.11         4.05 o                         
   4   5  12        132.30        112.38         5.61 o                         
   5   5  12         18.51         20.46         3.47 o                         
   6   5  12         43.48         39.14         4.77 o                         
  -7   6  12         96.01        118.35        14.40 o                         
  -6   6  12          7.80         14.37         4.55 o                         
  -5   6  12          7.13          6.77         3.51 o                         
  -4   6  12          0.61         -0.14         2.61 o                         
  -3   6  12         25.23         29.75         2.93 o                         
  -2   6  12        353.16        276.92         6.44 o                         
  -1   6  12        235.57        194.37         4.74 o                         
   0   6  12        612.93        469.77         8.96 o                         
   1   6  12        133.63        114.17         4.25 o                         
   2   6  12         52.23         40.12         3.99 o                         
   3   6  12          2.91          2.19         2.01 o                         
   4   6  12          6.36          7.15         2.44 o                         
   5   6  12         87.57         84.67         7.22 o                         
   6   6  12          5.86          1.97         2.74 o                         
  -6   7  12          4.30          7.47         4.16 o                         
  -5   7  12         11.95         10.00        13.88 o                         
  -4   7  12          7.94         11.21         6.81 o                         
  -3   7  12        112.11        102.82         7.79 o                         
  -2   7  12         50.52         47.38         3.23 o                         
  -1   7  12        295.08        242.28         4.91 o                         
   0   7  12         73.01         61.80         3.85 o                         
   1   7  12        130.01        115.24         4.35 o                         
   2   7  12         85.08         74.69         4.46 o                         
   3   7  12          5.01          5.72         2.25 o                         
   4   7  12         10.56         11.53         2.86 o                         
   5   7  12         30.96         37.53         4.43 o                         
   6   7  12          0.65          6.03         3.09 o                         
  -6   8  12         46.99         69.02        11.92 o                         
  -5   8  12         37.91         32.52         5.76 o                         
  -4   8  12         57.58         63.17         7.67 o                         
  -3   8  12          1.72          6.35         3.48 o                         
  -2   8  12          0.42         -2.20         2.20 o                         
  -1   8  12         14.67         13.44         1.59 o                         
   0   8  12         33.41         43.54         3.06 o                         
   1   8  12         36.45         37.68         3.77 o                         
   2   8  12        210.83        201.83         6.84 o                         
   3   8  12        111.67        102.54         5.38 o                         
   4   8  12          6.94         11.43         2.75 o                         
   5   8  12         47.97         49.87         5.21 o                         
  -5   9  12          7.61         13.79         5.30 o                         
  -4   9  12          0.06          2.68         3.07 o                         
  -3   9  12         27.21         34.15         5.82 o                         
  -2   9  12         13.65         17.99         4.25 o                         
  -1   9  12          1.37          2.69         3.11 o                         
   0   9  12          0.40          4.72         1.66 o                         
   1   9  12         48.97         51.95         3.56 o                         
   2   9  12         31.43         39.01         4.05 o                         
   3   9  12          0.24         -0.89         3.63 o                         
   4   9  12          7.92         12.59         3.11 o                         
   5   9  12          1.35          2.67         4.11 o                         
  -5  10  12        121.67        124.65        10.87 o                         
  -4  10  12         73.77        123.70        12.95 o                         
  -3  10  12         59.10         61.11         8.34 o                         
  -2  10  12          5.99         10.54         4.01 o                         
  -1  10  12          2.06          2.53         2.67 o                         
   0  10  12         27.89         29.24         2.75 o                         
   1  10  12         43.36         53.56         4.10 o                         
   2  10  12        382.56        357.79        10.83 o                         
   3  10  12        117.96        119.58         8.17 o                         
   4  10  12         80.25        104.00         7.34 o                         
  -4  11  12         66.94        109.98        11.51 o                         
  -2  11  12        289.15        304.82        13.82 o                         
  -1  11  12          8.39         25.76         5.81 o                         
   0  11  12         17.45         20.91         3.32 o                         
   1  11  12        272.43        270.03        12.82 o                         
   2  11  12         29.02         31.13         7.43 o                         
   3  11  12         44.13         54.13         5.24 o                         
  -2  12  12          6.99         15.40         8.48 o                         
  -1  12  12         32.05         43.89        13.10 o                         
   0  12  12          0.57         -2.11         3.64 o                         
   1  12  12         35.28         42.75         4.87 o                         
   2  12  12         21.07         24.79         4.15 o                         
  -7   1  13         55.58         67.08         5.11 o                         
  -6   1  13         48.35         60.25         4.66 o                         
  -5   1  13        139.81        141.90         5.84 o                         
  -4   1  13        260.76        241.47         6.61 o                         
  -3   1  13        806.71        769.95        12.91 o                         
  -2   1  13       1343.86       1228.18        17.82 o                         
  -1   1  13        362.08        350.17         8.17 o                         
   0   1  13        137.86        122.88         5.01 o                         
   1   1  13          0.00          1.19         1.65 o                         
   2   1  13         69.38         68.67         4.38 o                         
   3   1  13        140.20        132.35         6.38 o                         
   4   1  13          0.46          1.87         2.14 o                         
   5   1  13         40.17         37.74         4.44 o                         
   6   1  13          0.24          7.59         3.57 o                         
  -7   2  13          4.61          6.92         3.38 o                         
  -6   2  13         31.23         40.24         3.80 o                         
  -5   2  13        377.80        351.45         7.13 o                         
  -4   2  13        186.71        174.30         4.44 o                         
  -3   2  13        365.45        343.20         6.40 o                         
  -2   2  13         14.30         15.86         1.95 o                         
  -1   2  13          7.09          8.03         1.78 o                         
   0   2  13          1.18          1.07         1.55 o                         
   1   2  13         90.92         87.65         4.51 o                         
   2   2  13         22.60         23.55         3.35 o                         
   3   2  13         21.90         28.96         3.48 o                         
   4   2  13          1.18         -0.50         1.78 o                         
   5   2  13          0.52          5.63         2.28 o                         
   6   2  13          1.98          2.28         2.43 o                         
  -7   3  13        487.86        452.74        11.20 o                         
  -6   3  13         16.08         21.06         2.69 o                         
  -5   3  13        587.69        553.86        11.54 o                         
  -4   3  13        110.83         90.59         3.65 o                         
  -3   3  13          0.84          2.62         1.23 o                         
  -2   3  13          9.18         11.60         1.64 o                         
  -1   3  13          7.01          4.84         1.60 o                         
   0   3  13         19.04         16.03         2.51 o                         
   1   3  13          0.12          0.12         1.55 o                         
   2   3  13          1.10          0.51         1.77 o                         
   3   3  13         20.45         29.51         3.57 o                         
   4   3  13         43.63         41.26         4.28 o                         
   5   3  13         52.55         49.07         4.84 o                         
   6   3  13         18.68         20.72         3.73 o                         
  -7   4  13          0.00          5.97         6.50 o                         
  -6   4  13         89.05         86.79         5.60 o                         
  -5   4  13        133.20        126.06         3.71 o                         
  -4   4  13        114.71         97.64         3.27 o                         
  -3   4  13        195.26        176.60         4.85 o                         
  -2   4  13         31.48         32.23         2.37 o                         
  -1   4  13          3.55          2.30         1.40 o                         
   0   4  13         49.60         56.02         3.47 o                         
   1   4  13         49.05         53.05         4.98 o                         
   2   4  13          2.73          3.59         1.92 o                         
   3   4  13         26.28         36.58         4.34 o                         
   4   4  13         74.99         67.08         5.29 o                         
   5   4  13          4.33          5.95         2.45 o                         
   6   4  13          7.92         12.95         4.66 o                         
  -6   5  13         51.25         56.57         8.00 o                         
  -5   5  13          4.10         15.12         4.03 o                         
  -4   5  13        170.94        149.90         5.89 o                         
  -3   5  13          2.38          2.94         1.11 o                         
  -2   5  13        323.82        266.03         5.14 o                         
  -1   5  13         40.81         41.28         2.80 o                         
   0   5  13         49.44         36.62         2.99 o                         
   1   5  13         11.27         16.28         2.57 o                         
   2   5  13          0.21         -1.23         1.59 o                         
   3   5  13         32.58         32.02         3.73 o                         
   4   5  13         18.39         21.82         3.89 o                         
   5   5  13          4.13          9.41         2.82 o                         
   6   5  13         33.29         41.10         5.78 o                         
  -6   6  13          3.36          9.34         4.15 o                         
  -5   6  13          5.39          3.97         3.40 o                         
  -4   6  13          7.09          8.18         3.74 o                         
  -3   6  13         30.20         34.43         2.89 o                         
  -2   6  13         40.77         49.29         2.78 o                         
  -1   6  13        122.11        100.14         3.82 o                         
   0   6  13         37.97         33.88         4.92 o                         
   1   6  13         29.32         26.04         3.11 o                         
   2   6  13         38.25         35.23         5.27 o                         
   3   6  13          3.35          4.58         2.27 o                         
   4   6  13          0.19         -1.22         1.98 o                         
   5   6  13         63.00         71.60        13.31 o                         
  -6   7  13         34.75         40.54         7.60 o                         
  -5   7  13        124.27        141.79         9.60 o                         
  -4   7  13          2.95          8.84         3.51 o                         
  -3   7  13        290.36        266.22        16.01 o                         
  -2   7  13         58.18         45.40         4.29 o                         
  -1   7  13         47.42         45.33         2.72 o                         
   0   7  13          4.75          1.02         1.53 o                         
   1   7  13         27.50         27.24         3.35 o                         
   2   7  13         98.84         83.68         5.04 o                         
   3   7  13        154.58        144.60         7.42 o                         
   4   7  13          0.08          1.86         2.29 o                         
   5   7  13          0.37          4.06         3.00 o                         
  -5   8  13         81.51         88.70        10.61 o                         
  -4   8  13          1.71          3.12         3.12 o                         
  -3   8  13         74.56         78.02         8.45 o                         
  -2   8  13         40.77         42.23        12.01 o                         
  -1   8  13          0.95          1.80         1.34 o                         
   0   8  13         77.05         69.26         3.67 o                         
   1   8  13          5.08          1.06         2.49 o                         
   2   8  13         10.31         13.99         3.30 o                         
   3   8  13          0.01          4.84         2.42 o                         
   4   8  13          1.76          4.87         4.38 o                         
   5   8  13         47.65         54.11         5.97 o                         
  -5   9  13         29.70         38.49         6.65 o                         
  -4   9  13         46.12         71.12         9.10 o                         
  -3   9  13         53.52         42.67         6.54 o                         
  -2   9  13          3.63          1.36         3.69 o                         
  -1   9  13          8.63         12.97         3.08 o                         
   0   9  13          2.76          7.29         2.30 o                         
   1   9  13          3.29          4.56         2.43 o                         
   2   9  13        130.03        136.49         6.14 o                         
   3   9  13        100.75         95.53         6.37 o                         
   4   9  13         60.86         74.39         6.50 o                         
  -4  10  13        107.67        140.76        10.55 o                         
  -3  10  13          5.11         26.73        14.04 o                         
  -2  10  13          1.05         -0.26         4.47 o                         
  -1  10  13         15.07         18.49         4.50 o                         
   0  10  13          0.59          3.90         1.97 o                         
   1  10  13         10.79         11.66         3.95 o                         
   2  10  13         47.09         60.33         5.17 o                         
   3  10  13         63.09         72.00         6.74 o                         
  -2  11  13          0.04          1.16         3.70 o                         
  -1  11  13         19.38         27.66         9.10 o                         
   0  11  13         22.98         10.71         8.32 o                         
   1  11  13         53.78         67.83         9.86 o                         
   2  11  13          0.70          7.31         2.98 o                         
  -7   0  14        123.27        136.13         8.78 o                         
  -6   0  14          0.97          8.77         6.71 o                         
  -5   0  14         15.72         28.83         4.52 o                         
  -4   0  14        190.54        182.96         8.56 o                         
  -3   0  14         19.84         26.87         9.15 o                         
  -2   0  14          1.27          6.98         2.75 o                         
  -1   0  14        434.88        417.28        16.69 o                         
   0   0  14          2.15         -0.20         2.44 o                         
   1   0  14         32.86         29.86         4.90 o                         
   2   0  14          7.72          4.27         4.01 o                         
   3   0  14          1.05          1.80         2.90 o                         
   4   0  14          8.17         15.26         5.15 o                         
   5   0  14         17.33         21.05         5.12 o                         
   6   0  14         55.95        114.98        10.63 o                         
  -7   1  14          2.24          6.56         2.94 o                         
  -6   1  14        157.77        173.45         8.11 o                         
  -5   1  14        228.57        217.30         6.71 o                         
  -4   1  14        495.16        469.81         9.91 o                         
  -3   1  14         44.91         55.49         4.13 o                         
  -2   1  14        274.01        256.85         7.09 o                         
  -1   1  14         71.47         74.91         5.03 o                         
   0   1  14         87.39         79.97         4.54 o                         
   1   1  14          9.62          9.50         3.15 o                         
   2   1  14         14.82         18.74         3.00 o                         
   3   1  14         30.10         23.00         3.25 o                         
   4   1  14          6.07          8.75         2.72 o                         
   5   1  14         32.63         36.14         4.85 o                         
   6   1  14         61.07         58.01         6.11 o                         
  -6   2  14        192.06        211.82         6.76 o                         
  -5   2  14        252.01        252.27         7.02 o                         
  -4   2  14        159.31        153.14         6.07 o                         
  -3   2  14         51.07         48.22         3.89 o                         
  -2   2  14        129.42        118.66         6.20 o                         
  -1   2  14         25.65         22.67         2.82 o                         
   0   2  14         62.12         66.23         4.91 o                         
   1   2  14         31.03         36.77         4.36 o                         
   2   2  14         94.94         83.72         5.04 o                         
   3   2  14         27.88         31.60         3.90 o                         
   4   2  14        143.73        140.39         6.45 o                         
   5   2  14          0.28          0.24         2.34 o                         
   6   2  14         15.60         21.79         3.78 o                         
  -6   3  14         28.67         34.73         3.38 o                         
  -5   3  14        172.01        178.55         5.85 o                         
  -4   3  14         32.57         35.42         2.93 o                         
  -3   3  14          0.19          3.15         1.63 o                         
  -2   3  14         37.34         42.17         3.76 o                         
  -1   3  14         21.29         20.41         2.80 o                         
   0   3  14          8.71          8.03         2.44 o                         
   1   3  14          0.00         -1.63         1.64 o                         
   2   3  14         74.74         73.73         5.16 o                         
   3   3  14        155.67        141.50         6.31 o                         
   4   3  14          5.43         10.34         3.26 o                         
   5   3  14         16.75         18.85         4.08 o                         
   6   3  14          5.10         13.77         3.99 o                         
  -6   4  14         59.76         69.49         8.19 o                         
  -5   4  14          2.62          7.62         2.01 o                         
  -4   4  14         54.51         51.15         2.79 o                         
  -3   4  14         21.58         18.24         2.33 o                         
  -2   4  14         23.39         24.53         2.46 o                         
  -1   4  14         48.25         47.15         3.41 o                         
   0   4  14         19.88         22.56         2.95 o                         
   1   4  14          1.64          4.16         2.03 o                         
   2   4  14          0.30          2.25         2.46 o                         
   3   4  14          0.16          3.97         2.23 o                         
   4   4  14         23.66         35.08         4.30 o                         
   5   4  14         27.00         41.26         4.80 o                         
  -6   5  14          8.10          4.82         4.99 o                         
  -5   5  14         22.15         21.30         4.97 o                         
  -4   5  14         43.89         42.95         3.78 o                         
  -3   5  14         40.65         40.95         2.49 o                         
  -2   5  14         62.36         59.81         3.57 o                         
  -1   5  14          4.56          2.25         1.55 o                         
   0   5  14         29.44         38.78         3.78 o                         
   1   5  14         22.80         28.74         3.60 o                         
   2   5  14         50.40         52.13         4.69 o                         
   3   5  14          4.69          9.63         2.94 o                         
   4   5  14          9.39          9.38         2.91 o                         
   5   5  14          3.18          2.03         3.24 o                         
  -5   6  14         41.59         72.34         9.10 o                         
  -4   6  14          1.34          3.31         3.27 o                         
  -3   6  14          0.06          1.71         2.60 o                         
  -2   6  14          1.44          4.52         2.15 o                         
  -1   6  14         23.10         23.62         3.08 o                         
   0   6  14         18.33          9.17         2.24 o                         
   1   6  14         34.87         40.58         3.93 o                         
   2   6  14          5.20          6.98         2.27 o                         
   3   6  14         26.99         22.55         3.29 o                         
   4   6  14          2.34          4.02         2.53 o                         
   5   6  14         34.32         69.28         6.90 o                         
  -5   7  14          2.78          2.28         3.52 o                         
  -4   7  14        110.61        114.23         8.75 o                         
  -3   7  14        117.86        104.72         8.16 o                         
  -2   7  14         48.05         48.81         3.80 o                         
  -1   7  14          4.11          4.53         1.70 o                         
   0   7  14          2.05          0.52         1.74 o                         
   1   7  14         32.01         32.67         4.66 o                         
   2   7  14          2.48          2.23         2.15 o                         
   3   7  14         10.83         11.23         2.86 o                         
   4   7  14         46.43         61.12         7.99 o                         
  -4   8  14         32.22         29.12         5.54 o                         
  -3   8  14         16.97         18.62         4.76 o                         
  -2   8  14         36.50         43.83         6.42 o                         
  -1   8  14         28.76         32.53         3.71 o                         
   0   8  14          0.43          4.45         2.10 o                         
   1   8  14        155.55        135.91         5.87 o                         
   2   8  14        102.13         98.24         5.50 o                         
   3   8  14          9.03         16.77         3.26 o                         
   4   8  14        183.37        173.22         9.73 o                         
  -4   9  14          0.57         -1.77         7.44 o                         
  -3   9  14          0.02         11.23         8.42 o                         
  -2   9  14         13.65         10.94         4.94 o                         
  -1   9  14          6.90          7.61         2.61 o                         
   0   9  14          6.80         10.31         3.84 o                         
   1   9  14         75.36         85.64         5.59 o                         
   2   9  14        115.56        112.67        10.18 o                         
   3   9  14          8.50          9.60         3.00 o                         
  -2  10  14         16.71         29.86         6.21 o                         
  -1  10  14         10.48         21.15         3.84 o                         
   0  10  14         18.78         18.85         3.63 o                         
   1  10  14          0.04         -1.10         3.01 o                         
   2  10  14          0.22          0.08         2.96 o                         
  -6   1  15         23.04         22.71         3.53 o                         
  -5   1  15         17.86         23.16         3.24 o                         
  -4   1  15          0.24         -1.25         1.98 o                         
  -3   1  15         31.31         31.28         3.90 o                         
  -2   1  15         21.77         26.88         3.63 o                         
  -1   1  15        218.65        218.02         6.96 o                         
   0   1  15          2.90          3.19         2.43 o                         
   1   1  15         93.16         90.54         5.32 o                         
   2   1  15          7.49         15.37         2.98 o                         
   3   1  15         13.96         10.62         2.84 o                         
   4   1  15         25.74         35.73         4.29 o                         
   5   1  15         92.16        110.59        10.73 o                         
  -6   2  15         40.06         50.15         4.39 o                         
  -5   2  15          7.44         11.99         2.71 o                         
  -4   2  15         11.83         16.01         2.79 o                         
  -3   2  15         35.38         45.44         4.13 o                         
  -2   2  15         44.72         57.32         4.46 o                         
  -1   2  15         24.20         21.25         3.47 o                         
   0   2  15         56.70         54.53         4.51 o                         
   1   2  15         75.99         77.62         5.26 o                         
   2   2  15          4.99          9.58         2.63 o                         
   3   2  15         38.05         44.92         4.53 o                         
   4   2  15         21.21         33.26         4.15 o                         
   5   2  15         15.09         25.03         4.93 o                         
  -6   3  15        243.32        224.88         6.97 o                         
  -5   3  15         73.92         90.53         6.51 o                         
  -4   3  15          1.22          0.78         1.85 o                         
  -3   3  15          0.08         -0.64         1.78 o                         
  -2   3  15          4.00          4.17         2.49 o                         
  -1   3  15         26.02         28.78         3.39 o                         
   0   3  15        104.64        111.32         5.29 o                         
   1   3  15          6.04          7.71         2.39 o                         
   2   3  15          2.11          2.28         3.11 o                         
   3   3  15         10.81          9.78         2.80 o                         
   4   3  15          2.16          3.58         2.45 o                         
   5   3  15         16.28         20.79         4.52 o                         
  -5   4  15          5.41          5.51         2.78 o                         
  -4   4  15         61.96         73.82         7.28 o                         
  -3   4  15         29.25         33.73         3.29 o                         
  -2   4  15          0.01          2.42         1.96 o                         
  -1   4  15          1.89          1.42         1.85 o                         
   0   4  15         43.63         45.65         4.15 o                         
   1   4  15         19.63         27.77         3.53 o                         
   2   4  15         44.99         52.11         4.60 o                         
   3   4  15        113.99        113.35         6.44 o                         
   4   4  15          0.01          2.31         2.43 o                         
   5   4  15         36.32         37.17         6.57 o                         
  -5   5  15         13.69         20.40         5.10 o                         
  -4   5  15          7.37         11.58         2.85 o                         
  -3   5  15          1.51          9.65         2.55 o                         
  -2   5  15          0.02          1.10         1.53 o                         
  -1   5  15          0.13         -0.88         1.78 o                         
   0   5  15          6.35          6.11         2.19 o                         
   1   5  15          1.03          3.17         2.17 o                         
   2   5  15          3.64         11.89         2.82 o                         
   3   5  15        154.23        164.54         7.91 o                         
   4   5  15         11.09         12.16         4.16 o                         
  -5   6  15         77.54        102.79         9.92 o                         
  -4   6  15          3.72          3.39         3.67 o                         
  -3   6  15          7.57         12.65         4.54 o                         
  -2   6  15          8.63          9.99         2.00 o                         
  -1   6  15         90.00         78.23         4.49 o                         
   0   6  15         28.02         33.76         3.62 o                         
   1   6  15         11.23         16.10         2.97 o                         
   2   6  15         15.75         22.34         3.52 o                         
   3   6  15          5.99         10.83         3.23 o                         
   4   6  15         31.34         51.76         5.34 o                         
  -4   7  15          0.99         14.03         5.29 o                         
  -3   7  15          0.91          2.74         3.32 o                         
  -2   7  15         41.37         53.81         6.24 o                         
  -1   7  15         67.47         67.96         4.27 o                         
   0   7  15          1.06          3.54         2.91 o                         
   1   7  15         35.44         30.07         3.77 o                         
   2   7  15         25.46         39.28         4.32 o                         
   3   7  15         24.61         26.12         4.36 o                         
  -3   8  15          0.45          1.87         6.14 o                         
  -2   8  15          6.41         10.88         2.81 o                         
  -1   8  15         21.32         33.94         3.39 o                         
   0   8  15         94.47        109.97         5.38 o                         
   1   8  15          7.39          6.42         2.76 o                         
   2   8  15         45.87         54.07         5.51 o                         
   3   8  15         96.79        117.45         6.75 o                         
  -2   9  15         15.03         14.39         6.19 o                         
  -1   9  15          7.03         12.05         3.35 o                         
   0   9  15         71.76         85.72         5.27 o                         
   1   9  15        230.31        242.15         9.20 o                         
  -5   0  16        154.95        170.23         9.67 o                         
  -4   0  16         33.90         35.46         7.90 o                         
  -3   0  16         28.05         26.56         5.07 o                         
  -2   0  16        311.57        292.25        12.79 o                         
  -1   0  16         12.54          5.36         3.37 o                         
   0   0  16        278.18        268.12        11.58 o                         
   1   0  16        212.71        209.93        10.51 o                         
   2   0  16         32.12         41.17         5.95 o                         
   3   0  16         64.73         70.14        10.92 o                         
   4   0  16        116.81        140.98        10.74 o                         
  -5   1  16          7.13         19.70         5.31 o                         
  -4   1  16          1.09         -0.38         2.51 o                         
  -3   1  16          0.07         -0.93         2.23 o                         
  -2   1  16          0.77          4.40         2.20 o                         
  -1   1  16         65.40         68.29         4.82 o                         
   0   1  16         44.97         50.44         4.57 o                         
   1   1  16          0.63          3.33         2.29 o                         
   2   1  16          6.59         13.89         3.05 o                         
   3   1  16         57.31         61.51         5.33 o                         
   4   1  16         41.48         43.62         5.61 o                         
  -5   2  16          7.81         19.91         3.09 o                         
  -4   2  16          0.03          4.01         2.19 o                         
  -3   2  16         14.41         20.72         2.96 o                         
  -2   2  16         27.09         33.21         3.61 o                         
  -1   2  16         18.24         16.55         2.93 o                         
   0   2  16         25.20         33.13         3.92 o                         
   1   2  16          5.87          7.62         2.59 o                         
   2   2  16        119.41        145.04         6.60 o                         
   3   2  16         38.38         56.02         6.95 o                         
   4   2  16        126.32        137.07         8.65 o                         
  -5   3  16          0.03          1.13         3.99 o                         
  -4   3  16         15.93         23.58         3.45 o                         
  -3   3  16         14.16         21.53         3.33 o                         
  -2   3  16          6.70         16.59         2.71 o                         
  -1   3  16          0.89          0.81         1.88 o                         
   0   3  16        112.53        144.45         6.20 o                         
   1   3  16         67.16         80.76         6.32 o                         
   2   3  16        189.55        211.39         7.79 o                         
   3   3  16          4.95         13.77         3.20 o                         
   4   3  16         22.88         34.39         5.00 o                         
  -4   4  16         27.08         35.77         4.64 o                         
  -3   4  16          9.19         10.00         3.95 o                         
  -2   4  16          1.43          6.04         2.14 o                         
  -1   4  16         10.25         11.39         3.78 o                         
   0   4  16          7.36          7.70         2.48 o                         
   1   4  16         31.82         45.55         4.76 o                         
   2   4  16         14.66         18.37         3.40 o                         
   3   4  16        103.54        132.20         8.44 o                         
   4   4  16          5.51          5.21         3.73 o                         
  -4   5  16         10.29         17.95         4.67 o                         
  -3   5  16          6.03         12.49         2.51 o                         
  -2   5  16          0.17          4.61         2.09 o                         
  -1   5  16          7.73         12.34         2.72 o                         
   0   5  16         37.57         41.12         4.09 o                         
   1   5  16          7.32         16.23         3.58 o                         
   2   5  16          2.74          8.83         2.76 o                         
   3   5  16         12.70         21.48         4.31 o                         
  -3   6  16          0.10          0.16         3.84 o                         
  -2   6  16         40.48         45.63         3.95 o                         
  -1   6  16         11.38         16.04         2.81 o                         
   0   6  16         14.03         13.97         3.43 o                         
   1   6  16         10.30         10.41         3.48 o                         
   2   6  16          9.15         17.80         6.05 o                         
   3   6  16          0.36          3.36         2.88 o                         
  -3   7  16          7.17         10.61         7.49 o                         
  -2   7  16         32.03         53.27         7.99 o                         
  -1   7  16         27.75         40.28         4.11 o                         
   0   7  16          0.05          7.97         3.19 o                         
   1   7  16          2.06          9.59         3.58 o                         
   2   7  16         32.09         55.87         5.41 o                         
  -1   8  16         71.29        101.90         8.80 o                         
   0   8  16          0.60          1.88         3.48 o                         
  -4   1  17          9.47         13.09         4.04 o                         
  -3   1  17         30.87         34.76         4.05 o                         
  -2   1  17         10.83         18.01         3.13 o                         
  -1   1  17         86.55         86.59         5.36 o                         
   0   1  17         64.75         80.96         6.04 o                         
   1   1  17         29.02         40.52         4.48 o                         
   2   1  17          4.65          9.98         3.15 o                         
   3   1  17         35.04         53.76         6.12 o                         
  -4   2  17        170.07        199.61        11.78 o                         
  -3   2  17          4.08          8.25         2.61 o                         
  -2   2  17        131.98        161.85         6.48 o                         
  -1   2  17         93.58        112.23         5.71 o                         
   0   2  17        279.56        296.67        14.55 o                         
   1   2  17        139.51        148.14         6.73 o                         
   2   2  17        115.04        137.91        12.83 o                         
   3   2  17         13.67         20.80        11.25 o                         
  -4   3  17         10.12         14.04         3.21 o                         
  -3   3  17          2.67         10.19         2.85 o                         
  -2   3  17          0.13          2.95         2.27 o                         
  -1   3  17        150.69        155.63         6.51 o                         
   0   3  17         13.11         19.86         3.26 o                         
   1   3  17         67.73         78.54         5.78 o                         
   2   3  17          7.10         12.14         3.38 o                         
   3   3  17         29.65         26.25         4.46 o                         
  -3   4  17         10.09         22.35         3.77 o                         
  -2   4  17        102.33        128.57         7.63 o                         
  -1   4  17          2.13          5.87         3.14 o                         
   0   4  17         88.35        117.90         6.21 o                         
   1   4  17         18.13         31.98         4.47 o                         
   2   4  17          3.51          6.88         3.48 o                         
  -3   5  17          0.03          3.78         3.15 o                         
  -2   5  17         65.64         83.31         5.50 o                         
  -1   5  17          8.88          5.38         3.48 o                         
   0   5  17          0.92          3.76         2.65 o                         
   1   5  17         48.70         60.67         6.27 o                         
   2   5  17          2.38          4.70         2.95 o                         
  -2   6  17          8.48         13.67         3.24 o                         
  -1   6  17         59.08         76.30         6.32 o                         
   0   6  17         54.86         58.94         5.21 o                         
   1   6  17         39.79         53.11         5.16 o                         
  -2   0  18          0.00          6.44         3.55 o                         
  -1   0  18          4.26          9.26         3.97 o                         
   0   0  18        105.83        100.28        13.31 o                         
   1   0  18          1.53          3.54         3.64 o                         
  -2   1  18         20.64         25.62         3.69 o                         
  -1   1  18          0.51          4.42         2.59 o                         
   0   1  18          0.01         11.81         2.84 o                         
   1   1  18          0.22          6.52         4.20 o                         
  -2   2  18         20.71         34.60         4.11 o                         
  -1   2  18          2.78          4.34         2.52 o                         
   0   2  18         28.90         43.89         4.64 o                         
   1   2  18         64.95         79.00         6.88 o                         
  -1   3  18         66.55        106.79         6.42 o                         
   0   3  18         50.39         76.04         6.99 o                         
   1   3  18          3.53         20.73         3.82 o                         
                                                                                
