# Supplementary material for: Synthesis and comparative structural study of 2-(pyridin-2-yl)-1H-perimidine and its mono- and di-N-methyl­ated analogues
Source: Acta Crystallogr E Crystallogr Commun. 2021 Jan 8;77(Pt 2):96–100. doi: 10.1107/S205698902100013X (PMC7869552; doi:10.1107/S205698902100013X)
Supplement: Supplementary file 5 [file e-77-00096-2sup6.mol]

  ACD/Labs12212012142D

  0  0  0  0  0  0  0  0  0  0999 V3000
M  V30 BEGIN CTAB
M  V30 COUNTS 20 23 0 0 0
M  V30 BEGIN ATOM
M  V30 1 C 7.1308 -5.2957 0 0
M  V30 2 C 6.4655 -6.4474 0 0
M  V30 3 C 6.4659 -4.1437 0 0
M  V30 4 C 5.1354 -6.4471 0 0
M  V30 5 C 5.1359 -4.1435 0 0
M  V30 6 C 4.4707 -5.2952 0 0
M  V30 7 C 7.1302 -7.5994 0 0
M  V30 8 C 6.4648 -8.7511 0 0
M  V30 9 C 4.4701 -7.5987 0 0
M  V30 10 C 5.1348 -8.7507 0 0
M  V30 11 N 8.4607 -5.2961 0 0
M  V30 12 C 9.1253 -6.4481 0 0
M  V30 13 N 8.4601 -7.5996 0 0
M  V30 14 C 10.4553 -6.4484 0 0
M  V30 15 C 11.1207 -5.2968 0 0
M  V30 16 N 11.1201 -7.6005 0 0
M  V30 17 C 12.4508 -5.2972 0 0
M  V30 18 C 12.4501 -7.6008 0 0
M  V30 19 C 13.1154 -6.4492 0 0
M  V30 20 C 9.1249 -8.7516 0 0
M  V30 END ATOM
M  V30 BEGIN BOND
M  V30 1 2 3 1
M  V30 2 1 5 3
M  V30 3 1 6 4
M  V30 4 2 6 5
M  V30 5 2 4 2
M  V30 6 2 8 7
M  V30 7 1 9 4
M  V30 8 1 10 8
M  V30 9 2 10 9
M  V30 10 1 11 1
M  V30 11 1 2 1
M  V30 12 2 12 11
M  V30 13 1 7 2
M  V30 14 1 13 12
M  V30 15 1 13 7
M  V30 16 1 15 14
M  V30 17 2 16 14
M  V30 18 2 17 15
M  V30 19 1 18 16
M  V30 20 1 19 17
M  V30 21 2 19 18
M  V30 22 1 12 14
M  V30 23 1 13 20
M  V30 END BOND
M  V30 END CTAB
M  END
