# Supplementary material for: Synthesis and comparative structural study of 2-(pyridin-2-yl)-1H-perimidine and its mono- and di-N-methyl­ated analogues
Source: Acta Crystallogr E Crystallogr Commun. 2021 Jan 8;77(Pt 2):96–100. doi: 10.1107/S205698902100013X (PMC7869552; doi:10.1107/S205698902100013X)
Supplement: Supplementary file 6 [file e-77-00096-3sup4.hkl]

data_3                                                                          
_shelx_title ' kp11_a.res in P2(1)/n'                                           
_shelx_refln_list_code          4                                               
_shelx_F_calc_maximum      165.20                                               
_exptl_crystal_F_000       792.00                                               
_reflns_d_resolution_high  0.7482                                               
                                                                                
loop_                                                                           
 _space_group_symop_operation_xyz                                               
 'x, y, z'                                                                      
 '-x+1/2, y+1/2, -z+1/2'                                                        
 '-x, -y, -z'                                                                   
 'x-1/2, -y-1/2, z-1/2'                                                         
                                                                                
_cell_length_a     9.8821                                                       
_cell_length_b     9.7125                                                       
_cell_length_c    17.9839                                                       
_cell_angle_alpha  90.000                                                       
_cell_angle_beta  103.676                                                       
_cell_angle_gamma  90.000                                                       
                                                                                
_shelx_F_squared_multiplier     1.000                                           
                                                                                
loop_                                                                           
 _refln_index_h                                                                 
 _refln_index_k                                                                 
 _refln_index_l                                                                 
 _refln_F_squared_calc                                                          
 _refln_F_squared_meas                                                          
 _refln_F_squared_sigma                                                         
 _refln_observed_status                                                         
   4   0   0      14906.53      15024.79       194.33 o                         
   6   0   0        769.93        818.41        13.43 o                         
   8   0   0         88.55         91.35         5.14 o                         
  10   0   0        339.51        325.72        16.65 o                         
  12   0   0        256.00        295.08        15.43 o                         
   1   1   0       4016.67       4484.79        58.57 o                         
   4   1   0       1232.95       1216.86        10.83 o                         
   5   1   0        584.27        520.31         6.50 o                         
   6   1   0        828.16        805.33         8.60 o                         
   7   1   0         23.59         34.09         2.42 o                         
   8   1   0        416.94        381.79         6.31 o                         
   9   1   0        390.74        382.40         9.14 o                         
  10   1   0        140.01        120.11         5.95 o                         
  11   1   0        179.99        195.94         7.89 o                         
  12   1   0         26.76         32.57         5.64 o                         
   1   2   0       2378.04       2440.83        19.76 o                         
   2   2   0       2752.02       2763.88        25.02 o                         
   3   2   0       2069.21       2090.60        18.72 o                         
   4   2   0       3587.21       3645.25        28.75 o                         
   5   2   0       5939.32       6139.71        47.52 o                         
   6   2   0          0.36          3.04         1.60 o                         
   7   2   0       3373.99       3292.56        27.47 o                         
   8   2   0        337.75        311.32         5.73 o                         
   9   2   0        340.81        341.81         7.27 o                         
  10   2   0       1174.56       1136.81        16.50 o                         
  11   2   0        470.62        482.42        12.08 o                         
  12   2   0        140.05        185.37        11.21 o                         
   1   3   0       3559.15       3778.41        31.00 o                         
   2   3   0       1364.25       1412.66        13.98 o                         
   3   3   0       3604.34       3860.32        33.48 o                         
   4   3   0       4031.23       3896.73        34.08 o                         
   5   3   0        325.78        304.77         5.25 o                         
   6   3   0       6258.71       6062.17        52.48 o                         
   7   3   0          0.22         -0.01         1.91 o                         
   8   3   0       1808.95       1733.38        17.11 o                         
   9   3   0         38.66         38.94         3.36 o                         
  10   3   0        305.73        318.66        10.71 o                         
  11   3   0          2.37          4.07         3.05 o                         
  12   3   0          4.14         15.88         8.73 o                         
   0   4   0        457.32        536.30        13.61 o                         
   1   4   0         13.13         15.53         1.53 o                         
   2   4   0       1979.21       2347.46        20.30 o                         
   3   4   0      12141.30      12895.85       106.61 o                         
   4   4   0        225.09        241.16         4.63 o                         
   5   4   0       5816.09       5789.16        50.07 o                         
   6   4   0         42.85         43.02         2.91 o                         
   7   4   0       5233.10       5092.20        47.68 o                         
   8   4   0         74.80         65.82         4.97 o                         
   9   4   0       1176.02       1198.60        19.04 o                         
  10   4   0         61.21         71.72         6.12 o                         
  11   4   0        145.26        150.21         9.39 o                         
  12   4   0         25.52         25.06         9.93 o                         
   1   5   0       3094.65       3352.89        28.31 o                         
   2   5   0       2957.40       3103.13        25.22 o                         
   3   5   0        673.41        661.70         8.32 o                         
   4   5   0       4656.87       4542.84        40.07 o                         
   5   5   0        443.55        427.51         6.80 o                         
   6   5   0       3844.38       3825.21        35.06 o                         
   7   5   0        278.56        274.22         7.35 o                         
   8   5   0       1273.21       1248.55        19.09 o                         
   9   5   0         11.70          3.72         3.89 o                         
  10   5   0        322.39        341.15        10.38 o                         
  11   5   0          0.22          5.92         5.55 o                         
   0   6   0       6698.78       6535.36        79.15 o                         
   1   6   0         61.69         96.84         3.10 o                         
   2   6   0       4596.87       4491.09        35.92 o                         
   3   6   0       3274.22       3337.12        30.54 o                         
   4   6   0       1473.88       1452.68        15.60 o                         
   5   6   0       2430.68       2433.64        23.84 o                         
   6   6   0          5.84         10.36         3.44 o                         
   7   6   0       1443.61       1463.09        26.38 o                         
   8   6   0        107.66         98.57         6.08 o                         
   9   6   0        497.76        503.52        11.77 o                         
  10   6   0        104.45        113.96         8.30 o                         
  11   6   0         42.65         78.01         9.56 o                         
   1   7   0       2575.88       2508.13        21.99 o                         
   2   7   0        350.42        359.59         5.56 o                         
   3   7   0       2939.34       2934.31        31.23 o                         
   4   7   0        464.35        458.56         7.64 o                         
   5   7   0        340.08        391.53         9.48 o                         
   6   7   0        347.29        363.42         8.57 o                         
   7   7   0          8.00         11.00         4.23 o                         
   8   7   0        113.74        131.64         6.93 o                         
   9   7   0         65.39         43.11         6.06 o                         
  10   7   0         58.94         62.30         9.05 o                         
   0   8   0       9146.38       8777.83       108.94 o                         
   1   8   0        176.51        173.50         5.00 o                         
   2   8   0       4844.63       4789.94        41.75 o                         
   3   8   0         58.34         75.15         3.73 o                         
   4   8   0        993.88        994.29        16.71 o                         
   5   8   0         27.78         44.27         5.05 o                         
   6   8   0        176.06        186.71         7.24 o                         
   7   8   0         15.03         16.28         5.05 o                         
   8   8   0         57.75         33.46         7.57 o                         
   9   8   0          0.00          2.51        10.65 o                         
  10   8   0        148.17        137.34        29.53 o                         
   1   9   0       1952.23       1950.32        22.64 o                         
   2   9   0        326.06        301.52         6.61 o                         
   3   9   0        926.33        986.91        14.90 o                         
   4   9   0         11.31         17.78         4.96 o                         
   5   9   0        158.57        201.10         7.59 o                         
   6   9   0         64.04         52.81         4.98 o                         
   7   9   0         35.50         24.69         8.21 o                         
   8   9   0         83.20         90.91        13.62 o                         
   9   9   0         35.62         36.22        17.83 o                         
   0  10   0        647.30        632.08        15.43 o                         
   1  10   0          0.15          0.62         2.73 o                         
   2  10   0       1456.85       1371.20        18.82 o                         
   3  10   0        256.12        247.67         6.77 o                         
   4  10   0        279.52        306.48         9.33 o                         
   5  10   0        404.08        408.03        13.39 o                         
   6  10   0          2.44         10.62         4.11 o                         
   7  10   0        172.76        155.81        12.85 o                         
   8  10   0         56.32         79.67        25.07 o                         
   1  11   0        465.67        459.32        13.04 o                         
   2  11   0         99.41         98.65         5.49 o                         
   3  11   0         87.23        107.26         8.97 o                         
   4  11   0        256.44        252.83        11.92 o                         
   5  11   0         18.18         35.10         6.44 o                         
   6  11   0        393.47        417.56        13.45 o                         
   0  12   0          8.46         21.24         6.69 o                         
   1  12   0         40.04         39.65         4.59 o                         
   2  12   0         49.10         62.55         5.60 o                         
   3  12   0        473.67        510.64        19.11 o                         
   4  12   0          0.52          3.42         5.99 o                         
 -11   0   1          3.26          2.46         5.90 o                         
  -9   0   1       1420.46       1380.15        20.11 o                         
  -7   0   1       5000.65       4862.59        60.32 o                         
  -5   0   1      17155.82      17727.88       205.39 o                         
   1   0   1       1775.63       1646.15        21.27 o                         
   3   0   1      12088.90      12063.03       180.12 o                         
   5   0   1       6219.16       6201.02        83.07 o                         
   7   0   1       4955.80       4769.78        59.50 o                         
   9   0   1       1459.90       1459.85        36.59 o                         
  11   0   1        267.24        282.89        14.26 o                         
 -12   1   1          8.47         18.70         5.15 o                         
 -11   1   1        266.62        255.81         9.26 o                         
 -10   1   1        459.34        441.11        10.88 o                         
  -9   1   1        127.12        116.13         4.93 o                         
  -8   1   1       2678.91       2618.69        23.97 o                         
  -7   1   1        252.60        279.57         5.15 o                         
  -6   1   1       6787.68       6585.55        56.03 o                         
  -5   1   1        213.00        216.93         4.30 o                         
  -4   1   1      10227.84      10458.39        86.23 o                         
  -3   1   1       2139.43       2274.05        19.80 o                         
  -2   1   1       5218.11       5734.85        49.72 o                         
  -1   1   1         39.54         54.63         1.21 o                         
   1   1   1       2523.07       2669.65        23.62 o                         
   3   1   1       1184.41       1431.49        12.50 o                         
   4   1   1       4721.58       4876.30        37.85 o                         
   5   1   1        190.46        150.54         3.49 o                         
   6   1   1       7922.41       7900.85        60.96 o                         
   7   1   1         33.90         33.08         2.43 o                         
   8   1   1       2735.04       2605.18        23.95 o                         
   9   1   1         50.24         43.30         3.71 o                         
  10   1   1        918.74        921.58        16.30 o                         
  11   1   1          1.84         -1.62         4.00 o                         
  12   1   1         19.44         36.90         6.31 o                         
 -12   2   1         77.55        108.41        10.54 o                         
 -11   2   1        377.57        398.12        17.61 o                         
 -10   2   1        296.01        281.24         7.48 o                         
  -9   2   1        732.55        745.04        10.94 o                         
  -8   2   1        275.76        259.36         5.49 o                         
  -7   2   1       2005.56       1943.73        17.47 o                         
  -6   2   1          0.25          3.62         2.05 o                         
  -5   2   1       9119.20       9138.57        69.56 o                         
  -4   2   1        818.09        762.08         7.58 o                         
  -3   2   1       9476.47      10130.77        93.41 o                         
  -2   2   1       9132.66       9308.30       140.02 o                         
  -1   2   1       6110.86       6681.71        86.76 o                         
   1   2   1       1433.38       1563.61        14.19 o                         
   3   2   1        168.00        164.21         3.15 o                         
   4   2   1       1828.81       1698.64        18.72 o                         
   5   2   1       5482.58       5657.07        44.04 o                         
   6   2   1        574.52        566.21         6.81 o                         
   7   2   1       2954.87       2953.03        26.22 o                         
   8   2   1          3.08          2.48         2.27 o                         
   9   2   1        781.14        750.99        11.11 o                         
  10   2   1        402.70        386.56         9.89 o                         
  11   2   1         22.87         34.78         4.72 o                         
  12   2   1         29.74         42.21         6.01 o                         
 -12   3   1         23.14         36.66        11.01 o                         
 -11   3   1        920.16        939.10        16.38 o                         
 -10   3   1         43.76         37.52         3.61 o                         
  -9   3   1         14.98         12.09         2.86 o                         
  -8   3   1       1362.06       1359.54        14.22 o                         
  -7   3   1          0.60         -0.05         1.84 o                         
  -6   3   1        974.09        997.32        11.46 o                         
  -5   3   1        885.85        883.82        10.64 o                         
  -4   3   1       1924.91       1993.48        18.69 o                         
  -3   3   1      13640.22      13929.99       209.23 o                         
  -2   3   1       2289.13       2419.55        20.27 o                         
   0   3   1        544.25        581.08         6.21 o                         
   2   3   1         68.47         84.50         2.44 o                         
   3   3   1      13360.83      13682.68       126.87 o                         
   4   3   1        710.14        709.10         8.42 o                         
   5   3   1       6016.13       6041.64        51.82 o                         
   6   3   1        882.39        897.68        10.69 o                         
   7   3   1        379.07        356.74         5.58 o                         
   8   3   1        200.46        196.61         4.87 o                         
   9   3   1        256.84        246.09         6.28 o                         
  10   3   1        288.48        291.43         9.81 o                         
  11   3   1         13.12         13.00         3.37 o                         
  12   3   1          2.69          5.29         9.26 o                         
 -12   4   1        226.92        277.44        27.47 o                         
 -11   4   1          0.16          1.26         5.48 o                         
 -10   4   1        564.18        523.33        12.68 o                         
  -9   4   1        177.64        154.58         7.31 o                         
  -8   4   1       2792.23       2690.65        34.19 o                         
  -7   4   1          9.32         14.20         2.74 o                         
  -6   4   1         36.02         35.93         2.78 o                         
  -5   4   1         32.23         56.09         2.89 o                         
  -4   4   1       1207.68       1206.47        12.64 o                         
  -3   4   1         17.19         22.80         2.19 o                         
  -2   4   1       5860.92       5587.78        47.14 o                         
  -1   4   1         47.52         51.80         2.16 o                         
   1   4   1       2168.28       2444.26        19.91 o                         
   2   4   1      13540.60      13827.60       136.24 o                         
   3   4   1        174.79        236.30         5.46 o                         
   4   4   1       5496.67       5391.58        46.53 o                         
   5   4   1        441.23        486.97         7.87 o                         
   6   4   1         76.16         77.82         4.31 o                         
   7   4   1         20.45         17.16         3.01 o                         
   8   4   1         40.03         37.90         4.36 o                         
   9   4   1          1.72          0.40         3.72 o                         
  10   4   1        319.55        314.12         9.88 o                         
  11   4   1          7.81         15.07         6.71 o                         
  12   4   1        366.80        408.95        31.77 o                         
 -11   5   1        239.20        264.95        15.19 o                         
 -10   5   1         43.37         39.31         5.14 o                         
  -9   5   1        232.46        228.62         8.49 o                         
  -8   5   1         50.95         44.66         4.28 o                         
  -7   5   1          8.25          5.17         3.21 o                         
  -6   5   1       1633.48       1530.09        16.43 o                         
  -5   5   1        477.86        476.39         7.30 o                         
  -4   5   1        599.04        504.85         7.49 o                         
  -3   5   1       5600.17       5857.65        50.37 o                         
  -2   5   1        425.98        423.97         5.91 o                         
   0   5   1          0.88          6.75         2.01 o                         
   1   5   1       3544.44       3258.70        26.40 o                         
   2   5   1         18.25         25.08         2.14 o                         
   3   5   1       5986.39       5984.97        54.40 o                         
   4   5   1        202.47        189.73         4.37 o                         
   5   5   1       1229.83       1211.18        14.26 o                         
   6   5   1        351.81        333.78         6.32 o                         
   7   5   1        100.82        113.09         5.72 o                         
   8   5   1         76.70         75.12         6.21 o                         
   9   5   1        153.32        143.46         7.18 o                         
  10   5   1         66.51         58.73         6.56 o                         
  11   5   1        143.17        150.46        11.14 o                         
 -11   6   1         14.86         18.83         9.20 o                         
 -10   6   1        199.92        191.18         8.66 o                         
  -9   6   1        261.48        242.25         9.95 o                         
  -8   6   1        163.06        152.11         7.15 o                         
  -7   6   1        584.31        549.09        10.48 o                         
  -6   6   1          6.48          4.92         3.08 o                         
  -5   6   1       2035.67       1993.31        20.25 o                         
  -4   6   1        862.23        858.63        10.61 o                         
  -3   6   1       1963.19       1979.14        20.68 o                         
  -2   6   1       2439.82       2436.53        21.62 o                         
  -1   6   1        346.91        327.80         5.29 o                         
   0   6   1       8419.72       8884.44        71.42 o                         
   1   6   1        463.82        480.77         6.39 o                         
   2   6   1       7753.25       8038.91        61.96 o                         
   3   6   1        713.92        693.19         8.96 o                         
   4   6   1       1771.02       1783.88        22.07 o                         
   5   6   1        840.89        806.82        10.84 o                         
   6   6   1        143.49        145.11         5.65 o                         
   7   6   1       1266.13       1272.25        21.55 o                         
   8   6   1         15.86         10.45         3.81 o                         
   9   6   1        457.09        474.95        16.43 o                         
  10   6   1        127.11        139.18        13.02 o                         
  11   6   1        107.89        121.92        13.10 o                         
 -10   7   1        151.61        167.75        12.48 o                         
  -9   7   1        201.53        200.34        13.16 o                         
  -8   7   1        565.55        595.98        12.72 o                         
  -7   7   1         12.12         17.31         4.09 o                         
  -6   7   1       2141.28       2078.10        25.72 o                         
  -5   7   1         57.85         71.39         5.14 o                         
  -4   7   1       2195.92       2163.86        23.80 o                         
  -3   7   1         86.03         92.42         4.07 o                         
  -2   7   1       2542.75       2545.03        22.95 o                         
  -1   7   1       1966.07       2006.25        28.87 o                         
   0   7   1         19.46         24.48         2.20 o                         
   1   7   1        669.12        653.81         8.27 o                         
   2   7   1        371.57        317.65         5.40 o                         
   3   7   1       1410.05       1442.54        16.86 o                         
   4   7   1       2527.38       2399.35        23.71 o                         
   5   7   1         62.53         89.40         5.97 o                         
   6   7   1       1648.64       1555.04        33.43 o                         
   7   7   1         39.07         28.14         6.13 o                         
   8   7   1        995.61        976.71        23.15 o                         
   9   7   1         50.20         50.95         8.41 o                         
  10   7   1        296.80        345.66        16.76 o                         
 -10   8   1         90.41         95.83        20.06 o                         
  -9   8   1        583.16        592.32        25.08 o                         
  -8   8   1          3.64          3.88         4.11 o                         
  -7   8   1       1474.54       1448.54        22.10 o                         
  -6   8   1         29.42         28.25         5.33 o                         
  -5   8   1       2714.53       2558.00        30.55 o                         
  -4   8   1         16.71         16.65         3.44 o                         
  -3   8   1       2057.01       1979.50        19.01 o                         
  -2   8   1          0.13          5.68         2.31 o                         
  -1   8   1       1380.93       1350.79        15.16 o                         
   0   8   1         13.40         27.29         2.78 o                         
   1   8   1         72.02         78.32         3.51 o                         
   2   8   1         53.46         81.37         3.62 o                         
   3   8   1        673.56        613.50         9.72 o                         
   4   8   1         32.02         35.05         4.41 o                         
   5   8   1       1498.83       1467.41        23.20 o                         
   6   8   1          0.16         -3.51         4.74 o                         
   7   8   1        888.91        896.80        21.95 o                         
   8   8   1         30.17         33.22         7.51 o                         
   9   8   1        200.46        197.90        13.18 o                         
  -9   9   1         57.22         64.79        15.87 o                         
  -8   9   1        531.70        561.74        17.94 o                         
  -7   9   1          0.62          6.33         3.91 o                         
  -6   9   1        911.94        905.29        16.17 o                         
  -5   9   1         54.35         60.94         5.26 o                         
  -4   9   1       1456.37       1427.76        21.91 o                         
  -3   9   1        124.87        116.92         6.61 o                         
  -2   9   1        965.89        907.87        14.85 o                         
  -1   9   1          0.87          4.97         1.94 o                         
   0   9   1          0.42         -1.90         2.31 o                         
   1   9   1        185.53        170.72         5.71 o                         
   2   9   1        180.35        193.26         5.74 o                         
   3   9   1        106.82        122.43         6.59 o                         
   4   9   1       1087.97       1002.25        16.68 o                         
   5   9   1         32.40         41.46         4.45 o                         
   6   9   1        921.44        936.54        22.54 o                         
   7   9   1          6.75         12.04         6.63 o                         
   8   9   1        500.68        539.83        19.01 o                         
   9   9   1          9.59          9.19        16.99 o                         
  -8  10   1         16.09          2.51         6.56 o                         
  -7  10   1        199.88        219.55        11.57 o                         
  -6  10   1          7.01         11.27         4.16 o                         
  -5  10   1        641.17        644.19        13.47 o                         
  -4  10   1         62.49         68.66         5.53 o                         
  -3  10   1        620.30        596.81        10.01 o                         
  -2  10   1        560.49        569.94        10.12 o                         
  -1  10   1        382.19        352.38         8.57 o                         
   0  10   1       1110.69       1067.78        15.11 o                         
   1  10   1         25.60         19.06         3.05 o                         
   2  10   1        998.88        975.32        13.88 o                         
   3  10   1        367.41        357.78         9.75 o                         
   4  10   1        520.64        513.74        11.71 o                         
   5  10   1        516.86        512.78        11.68 o                         
   6  10   1         83.76         95.63        12.17 o                         
   7  10   1        369.87        419.74        20.34 o                         
  -6  11   1        106.85        129.22         9.03 o                         
  -5  11   1         21.18         37.89         6.04 o                         
  -4  11   1        216.74        231.75         9.53 o                         
  -3  11   1        483.13        499.00        10.78 o                         
  -2  11   1         70.89         66.03         5.06 o                         
  -1  11   1        960.75        939.34        16.76 o                         
   0  11   1         69.30         62.59         4.52 o                         
   1  11   1        922.70        922.25        15.03 o                         
   2  11   1         29.05         29.88         4.04 o                         
   3  11   1        658.65        690.48        16.21 o                         
   4  11   1        110.35        120.84         8.26 o                         
   5  11   1        157.54        209.05        10.98 o                         
   6  11   1        138.27        139.12        12.71 o                         
  -4  12   1         72.85         93.62        14.91 o                         
  -3  12   1          0.09          3.39         5.93 o                         
  -2  12   1        372.95        387.63        13.20 o                         
  -1  12   1         19.11         19.00         4.19 o                         
   0  12   1        662.99        672.58        15.42 o                         
   1  12   1          0.66         -2.05         3.19 o                         
   2  12   1        342.18        386.70        13.14 o                         
   3  12   1         15.24         32.87        13.55 o                         
   4  12   1        275.12        295.58        12.06 o                         
 -12   0   2        351.13        430.36        17.37 o                         
 -10   0   2        912.49        894.49        23.20 o                         
  -8   0   2       1980.87       1935.74        25.14 o                         
  -6   0   2        202.44        202.52         5.64 o                         
  -4   0   2        497.63        456.70         9.32 o                         
   0   0   2       2244.80       2349.97        68.20 o                         
   4   0   2      22376.62      22029.47       283.92 o                         
   6   0   2       2345.54       2207.97        27.35 o                         
   8   0   2          1.62          8.11         3.43 o                         
  10   0   2        294.34        274.44        18.48 o                         
  12   0   2        329.91        361.95        24.12 o                         
 -13   1   2        166.29        190.24        39.28 o                         
 -12   1   2         16.85         27.08         5.33 o                         
 -11   1   2        821.63        847.69        15.00 o                         
 -10   1   2          0.61         -2.65         2.89 o                         
  -9   1   2       1717.27       1631.13        16.23 o                         
  -8   1   2       1085.49       1073.46        11.51 o                         
  -7   1   2        234.10        228.31         4.48 o                         
  -6   1   2       1117.70       1053.36        10.37 o                         
  -5   1   2         78.90         73.71         2.81 o                         
  -4   1   2       3236.76       3328.80        27.45 o                         
  -3   1   2       7286.68       7309.11        55.08 o                         
  -2   1   2       1722.75       1851.15        15.27 o                         
   0   1   2       1881.76       2033.83        16.33 o                         
   3   1   2       7438.33       7149.80        59.29 o                         
   4   1   2       1602.09       1739.95        14.88 o                         
   5   1   2       3834.31       3758.02        32.99 o                         
   6   1   2        217.08        217.26         4.53 o                         
   7   1   2        390.77        352.74         6.19 o                         
   8   1   2        658.68        586.77         8.38 o                         
   9   1   2          5.95          6.38         2.87 o                         
  10   1   2        139.77        136.85         6.10 o                         
  11   1   2        199.83        213.44         8.43 o                         
  12   1   2          1.65          7.16         5.29 o                         
 -12   2   2         89.80        116.67         7.52 o                         
 -11   2   2         17.96         15.75         4.12 o                         
 -10   2   2        155.06        156.95         6.75 o                         
  -9   2   2       1023.15        987.54        12.22 o                         
  -8   2   2        891.29        882.18        10.43 o                         
  -7   2   2       1551.02       1491.61        14.70 o                         
  -6   2   2         34.10         41.77         2.69 o                         
  -5   2   2       8753.02       8902.11        74.25 o                         
  -4   2   2         34.26         37.21         2.00 o                         
  -3   2   2       3827.55       3860.37        31.19 o                         
  -2   2   2      11196.61      12079.28       313.10 o                         
  -1   2   2       6636.13       6960.87       161.19 o                         
   1   2   2         27.68         50.77         1.54 o                         
   3   2   2       1879.24       1937.90        17.63 o                         
   4   2   2       1763.85       1696.43        15.22 o                         
   5   2   2       1706.35       1638.97        14.51 o                         
   6   2   2        211.31        189.56         3.96 o                         
   7   2   2       2213.50       2126.78        19.90 o                         
   8   2   2          1.32         -0.75         2.23 o                         
   9   2   2        680.71        643.46        11.48 o                         
  10   2   2         61.88         71.81         4.92 o                         
  11   2   2        120.55        135.83         8.69 o                         
  12   2   2        213.70        265.33        12.65 o                         
 -12   3   2         56.62         69.84         8.92 o                         
 -11   3   2        402.84        414.49        10.75 o                         
 -10   3   2        107.82        115.34         5.16 o                         
  -9   3   2          7.97          4.95         2.62 o                         
  -8   3   2       1525.14       1484.47        14.51 o                         
  -7   3   2        195.27        186.04         4.27 o                         
  -6   3   2       6114.59       5939.46        51.02 o                         
  -5   3   2          5.67          7.97         1.87 o                         
  -4   3   2       8043.36       7965.10        66.82 o                         
  -3   3   2       1374.81       1561.27        16.39 o                         
  -1   3   2       4228.52       4671.67        36.66 o                         
   0   3   2       2282.19       2405.00        24.57 o                         
   1   3   2       8092.05       8593.57        67.53 o                         
   2   3   2          0.89          0.97         1.68 o                         
   3   3   2         21.75         14.81         2.37 o                         
   4   3   2      14165.37      14943.02       123.17 o                         
   5   3   2       3934.54       4099.99        36.22 o                         
   6   3   2       1487.72       1444.75        13.44 o                         
   7   3   2          1.01          1.45         1.89 o                         
   8   3   2       1835.86       1780.55        18.53 o                         
   9   3   2         33.21         36.69         3.61 o                         
  10   3   2        695.81        685.58        15.68 o                         
  11   3   2         14.99         18.47         3.47 o                         
  12   3   2         83.40        128.21        14.08 o                         
 -12   4   2         16.80         35.54         6.67 o                         
 -11   4   2          7.16         22.49         5.85 o                         
 -10   4   2          7.14          9.38         4.44 o                         
  -9   4   2       1691.60       1628.99        24.68 o                         
  -8   4   2        224.52        220.29         7.63 o                         
  -7   4   2       1357.78       1339.65        15.86 o                         
  -6   4   2         13.83         14.41         2.36 o                         
  -5   4   2       9108.47       9258.28        82.34 o                         
  -4   4   2          8.77         11.50         2.08 o                         
  -3   4   2      12101.50      12341.38       102.07 o                         
  -2   4   2          2.90          9.60         1.74 o                         
  -1   4   2       3261.61       3453.75        29.94 o                         
   0   4   2         19.60         24.24         1.92 o                         
   1   4   2       1118.29       1379.10        13.19 o                         
   2   4   2        144.84        189.85         6.24 o                         
   3   4   2        357.54        303.50         6.15 o                         
   4   4   2         16.50         35.68         3.39 o                         
   5   4   2       4173.36       4020.05        40.75 o                         
   6   4   2         31.26         39.72         2.99 o                         
   7   4   2       5920.20       5739.42        53.54 o                         
   8   4   2         13.75          6.24         3.92 o                         
   9   4   2       1368.14       1373.08        23.23 o                         
  10   4   2          0.16         -3.84         3.84 o                         
  11   4   2        282.34        316.33        13.56 o                         
 -12   5   2          0.43         15.58         5.78 o                         
 -11   5   2         83.74         70.62         8.14 o                         
 -10   5   2        214.20        229.33        11.23 o                         
  -9   5   2         47.34         46.00         5.22 o                         
  -8   5   2       1047.76       1069.65        17.40 o                         
  -7   5   2         83.36         87.03         5.60 o                         
  -6   5   2       6792.09       6680.37        58.07 o                         
  -5   5   2          0.16          1.41         1.92 o                         
  -4   5   2       6787.65       6754.86        57.99 o                         
  -3   5   2        974.61       1086.79        11.14 o                         
  -2   5   2       6021.36       6133.54        52.08 o                         
  -1   5   2       1817.28       1824.52        17.43 o                         
   0   5   2       4341.53       4693.15        38.68 o                         
   1   5   2        806.03        768.48         8.06 o                         
   2   5   2         32.30         34.63         2.07 o                         
   3   5   2        640.80        617.12         8.54 o                         
   4   5   2       1341.43       1313.41        16.21 o                         
   5   5   2       1086.77       1008.79        16.53 o                         
   6   5   2       1551.55       1530.87        20.58 o                         
   7   5   2        144.91        140.78         8.55 o                         
   8   5   2       1054.15       1067.76        23.05 o                         
   9   5   2         12.36         16.06         6.31 o                         
  10   5   2        368.52        407.10        12.62 o                         
  11   5   2          4.19         13.08         8.54 o                         
 -11   6   2          6.48          2.49         5.46 o                         
 -10   6   2        181.46        157.99         8.23 o                         
  -9   6   2         57.17         74.64         5.96 o                         
  -8   6   2        233.70        217.61         8.20 o                         
  -7   6   2       1464.18       1448.06        19.53 o                         
  -6   6   2        328.94        301.08         7.59 o                         
  -5   6   2       2862.13       2819.74        26.97 o                         
  -4   6   2        111.30        101.30         4.21 o                         
  -3   6   2       2908.17       2936.53        24.54 o                         
  -2   6   2       1908.17       1875.51        17.38 o                         
  -1   6   2       2588.79       2710.52        23.84 o                         
   0   6   2       3153.17       3180.98        28.98 o                         
   1   6   2        222.41        283.83         4.65 o                         
   2   6   2       4759.68       4774.79        39.60 o                         
   3   6   2        551.28        534.50         7.54 o                         
   4   6   2       2026.50       1981.36        24.56 o                         
   5   6   2       1927.68       1874.43        22.83 o                         
   6   6   2        376.84        387.65        15.32 o                         
   7   6   2       1056.71       1073.98        23.08 o                         
   8   6   2         28.10         41.08         9.13 o                         
   9   6   2        341.69        367.13        15.08 o                         
  10   6   2         56.18         51.39         9.50 o                         
  11   6   2         51.55         69.99        13.61 o                         
 -10   7   2          0.88          4.52         5.04 o                         
  -9   7   2        609.99        577.55        15.42 o                         
  -8   7   2        220.44        233.08         9.17 o                         
  -7   7   2        223.70        194.42         6.94 o                         
  -6   7   2        418.33        463.65         9.70 o                         
  -5   7   2         95.65        113.67         5.49 o                         
  -4   7   2        656.50        641.25         9.26 o                         
  -3   7   2       1399.62       1378.58        13.37 o                         
  -2   7   2        280.42        296.18         5.59 o                         
  -1   7   2       2310.14       2332.24        21.44 o                         
   0   7   2        196.66        194.57         4.38 o                         
   1   7   2       7865.23       7878.89        61.48 o                         
   2   7   2        194.31        188.67         4.16 o                         
   3   7   2       1504.51       1515.99        16.43 o                         
   4   7   2        608.41        628.64        12.73 o                         
   5   7   2       1067.27       1140.68        25.73 o                         
   6   7   2        608.34        573.34        16.80 o                         
   7   7   2        118.11        115.99         8.58 o                         
   8   7   2        244.57        281.58        13.61 o                         
   9   7   2          2.78          8.84         8.99 o                         
  10   7   2         41.44         46.98        19.81 o                         
 -10   8   2         64.86         57.81         9.36 o                         
  -9   8   2          2.26          6.32         4.80 o                         
  -8   8   2        202.80        182.12         8.28 o                         
  -7   8   2          3.36          9.98         4.10 o                         
  -6   8   2         20.02         15.16         3.58 o                         
  -5   8   2          3.77         12.33         3.74 o                         
  -4   8   2        257.03        289.06         8.60 o                         
  -3   8   2        157.67        163.01         4.65 o                         
  -2   8   2       3084.68       3065.68        30.00 o                         
  -1   8   2         30.57         29.00         2.78 o                         
   0   8   2       5170.71       5086.66        41.43 o                         
   1   8   2         40.08         36.91         2.90 o                         
   2   8   2       4004.70       3908.99        39.53 o                         
   3   8   2         23.62         19.59         3.16 o                         
   4   8   2       4245.52       4033.46        49.77 o                         
   5   8   2        346.36        315.71        12.74 o                         
   6   8   2        268.67        295.59        12.75 o                         
   7   8   2         35.73         41.86         7.33 o                         
   8   8   2          1.27         -2.22         6.28 o                         
   9   8   2         15.45         21.79         7.89 o                         
  -9   9   2        291.18        286.69        16.93 o                         
  -8   9   2          8.12         -1.42         5.05 o                         
  -7   9   2         44.51         30.51         5.78 o                         
  -6   9   2         18.43         18.75         4.19 o                         
  -5   9   2         53.38         74.18         6.08 o                         
  -4   9   2        171.66        181.47         7.44 o                         
  -3   9   2        560.61        565.83         8.95 o                         
  -2   9   2        100.08        103.21         4.58 o                         
  -1   9   2       1670.41       1640.44        17.79 o                         
   0   9   2         46.75         55.40         3.69 o                         
   1   9   2       3134.35       3035.42        30.92 o                         
   2   9   2        208.32        178.35         5.52 o                         
   3   9   2       1800.09       1798.55        25.08 o                         
   4   9   2        102.33         66.40        10.97 o                         
   5   9   2        490.79        562.46        16.86 o                         
   6   9   2        223.71        182.88        11.27 o                         
   7   9   2         59.54         75.81         9.65 o                         
   8   9   2         63.56         52.32         8.75 o                         
  -8  10   2        136.80        153.68        20.38 o                         
  -7  10   2        438.47        445.56        13.28 o                         
  -6  10   2         53.06         48.21         5.26 o                         
  -5  10   2        314.80        316.19         9.75 o                         
  -4  10   2         69.76         77.48         5.91 o                         
  -3  10   2        350.86        334.38         7.45 o                         
  -2  10   2        525.92        520.76         9.69 o                         
  -1  10   2        589.02        565.50        10.21 o                         
   0  10   2       1634.63       1552.25        21.28 o                         
   1  10   2         11.32         16.14         3.17 o                         
   2  10   2        676.05        701.62        11.16 o                         
   3  10   2         72.24         73.38         5.35 o                         
   4  10   2        407.69        434.55        10.56 o                         
   5  10   2        131.37        156.80        10.97 o                         
   6  10   2         32.17         38.97         9.81 o                         
   7  10   2        149.05        157.73        14.15 o                         
  -6  11   2        500.88        528.34        19.59 o                         
  -5  11   2          2.46          2.52         4.85 o                         
  -4  11   2        641.42        629.03        17.47 o                         
  -3  11   2         43.14         53.01         4.55 o                         
  -2  11   2        544.07        529.20        11.04 o                         
  -1  11   2        137.10        139.03         6.55 o                         
   0  11   2        129.53        130.19         7.25 o                         
   1  11   2        266.96        256.16         7.28 o                         
   2  11   2          3.39         -0.38         3.19 o                         
   3  11   2        176.26        195.53        10.05 o                         
   4  11   2        115.16        123.94         6.91 o                         
   5  11   2         20.04         34.49         8.74 o                         
   6  11   2        168.58        171.18        13.43 o                         
  -5  12   2        296.19        260.72        27.02 o                         
  -4  12   2          8.64         22.54         5.92 o                         
  -3  12   2        405.35        402.47        15.69 o                         
  -2  12   2         18.98         20.33         4.60 o                         
  -1  12   2        131.49        139.18         6.81 o                         
   0  12   2         31.06         32.44         5.21 o                         
   1  12   2          0.94          1.42         3.78 o                         
   2  12   2          1.23         12.19         7.97 o                         
   3  12   2         55.56         72.85         7.55 o                         
   4  12   2          4.92          7.49         7.11 o                         
 -13   0   3         37.21         74.70        14.13 o                         
 -11   0   3         45.10         54.25         7.90 o                         
  -9   0   3        774.40        752.47        13.33 o                         
  -7   0   3       9610.51       9706.51       105.40 o                         
  -5   0   3       8184.37       8010.39        94.82 o                         
   1   0   3       1118.16       1113.80        14.18 o                         
   3   0   3        157.74        172.53         5.44 o                         
   5   0   3       4037.13       4042.53        45.90 o                         
   7   0   3       3825.04       3792.49        44.42 o                         
   9   0   3       2235.13       2208.48        36.33 o                         
  11   0   3        429.83        435.74        17.11 o                         
 -13   1   3         10.42         30.62         9.92 o                         
 -12   1   3          0.04          9.48         4.75 o                         
 -11   1   3        148.09        140.43         6.68 o                         
 -10   1   3        157.91        151.61         6.42 o                         
  -9   1   3         59.06         50.34         3.21 o                         
  -8   1   3        836.08        768.26         9.28 o                         
  -7   1   3         11.80          7.90         1.76 o                         
  -6   1   3       7327.97       7461.07        60.11 o                         
  -5   1   3        391.94        438.76         5.71 o                         
  -4   1   3      16165.38      16275.67       159.06 o                         
  -3   1   3       2332.03       2379.75        19.71 o                         
  -2   1   3       5953.20       6281.10        61.76 o                         
  -1   1   3       4042.38       4326.90        42.94 o                         
   0   1   3        484.05        568.93         5.49 o                         
   1   1   3      10987.46      11701.97       214.20 o                         
   2   1   3       2674.79       2818.34        24.30 o                         
   3   1   3       3413.13       3593.60        29.41 o                         
   4   1   3       5059.93       5353.44        41.82 o                         
   5   1   3       2898.88       2876.12        24.80 o                         
   6   1   3       4948.46       4988.15        39.96 o                         
   7   1   3         48.30         41.00         2.88 o                         
   8   1   3       1860.08       1843.53        20.11 o                         
   9   1   3         28.77         19.64         3.37 o                         
  10   1   3        493.84        507.16        11.00 o                         
  11   1   3         18.84         17.88         4.37 o                         
  12   1   3        278.79        320.64        11.87 o                         
 -12   2   3        237.26        290.58        22.24 o                         
 -11   2   3         37.08         26.83         4.01 o                         
 -10   2   3        209.83        197.45         7.00 o                         
  -9   2   3        190.12        181.75         5.26 o                         
  -8   2   3       1872.45       1811.38        20.67 o                         
  -7   2   3       2610.28       2566.78        23.03 o                         
  -6   2   3        266.31        286.59         4.56 o                         
  -5   2   3       5525.16       5562.18        45.11 o                         
  -4   2   3         31.39         39.72         1.88 o                         
  -3   2   3      10772.09      11178.51       102.64 o                         
  -2   2   3       4064.30       4241.46        33.90 o                         
   1   2   3        106.88        144.46         2.51 o                         
   2   2   3       3658.83       3530.22        30.28 o                         
   3   2   3       1398.73       1536.89        15.52 o                         
   4   2   3      16001.88      16339.96       128.03 o                         
   5   2   3         45.87         34.71         2.93 o                         
   6   2   3        827.55        764.54         8.49 o                         
   7   2   3       2151.33       2118.64        20.27 o                         
   8   2   3        143.25        135.21         4.85 o                         
   9   2   3        705.64        707.62        11.83 o                         
  10   2   3         32.64         34.09         3.79 o                         
  11   2   3        230.28        245.84        11.62 o                         
  12   2   3         79.88         96.60         7.21 o                         
 -12   3   3          0.57         12.51        11.02 o                         
 -11   3   3        482.56        492.85        17.40 o                         
 -10   3   3         49.81         45.58         4.01 o                         
  -9   3   3       2046.37       1968.61        33.12 o                         
  -8   3   3        274.69        271.18         5.46 o                         
  -7   3   3       1337.93       1318.17        12.85 o                         
  -6   3   3        674.99        701.13         8.10 o                         
  -5   3   3          8.68         13.20         1.63 o                         
  -4   3   3       2306.98       2428.25        21.84 o                         
  -3   3   3       2528.47       2654.18        22.28 o                         
  -2   3   3       2777.06       3038.17        24.01 o                         
  -1   3   3      11363.52      11787.91       305.58 o                         
   0   3   3        342.43        352.23         4.22 o                         
   1   3   3      11368.85      11472.75       212.59 o                         
   2   3   3        722.14        763.40         9.15 o                         
   3   3   3       2260.25       1930.00        19.52 o                         
   4   3   3       4966.24       5283.92        45.42 o                         
   5   3   3       2138.25       2068.04        19.83 o                         
   6   3   3        175.65        192.88         4.24 o                         
   7   3   3        267.30        255.83         4.89 o                         
   8   3   3        246.67        249.98         6.39 o                         
   9   3   3          8.13         10.70         2.98 o                         
  10   3   3         85.93         94.96         6.10 o                         
  11   3   3         70.87         68.52         4.72 o                         
 -12   4   3        214.36        236.46        12.25 o                         
 -11   4   3         15.77         16.58         6.64 o                         
 -10   4   3        860.34        871.50        25.13 o                         
  -9   4   3        281.46        263.08         7.92 o                         
  -8   4   3        554.62        523.43        10.85 o                         
  -7   4   3         83.75         77.62         3.74 o                         
  -6   4   3        702.87        701.72         9.80 o                         
  -5   4   3         73.40         92.49         3.63 o                         
  -4   4   3        128.82        188.03         4.17 o                         
  -3   4   3         62.35         86.79         3.43 o                         
  -2   4   3       3368.82       3449.37        28.73 o                         
  -1   4   3          1.30          9.40         1.68 o                         
   1   4   3        861.35        984.34         9.65 o                         
   2   4   3      27291.51      27855.53       719.50 o                         
   3   4   3       1048.34       1280.20        15.67 o                         
   4   4   3      11267.33      11492.91       107.74 o                         
   5   4   3         82.38         78.92         4.11 o                         
   6   4   3       1545.97       1453.79        18.19 o                         
   7   4   3        545.31        568.11        12.21 o                         
   8   4   3        279.91        288.04         9.53 o                         
   9   4   3          2.00          3.91         4.24 o                         
  10   4   3         63.57         62.91         5.49 o                         
  11   4   3         10.19         13.04         5.82 o                         
 -12   5   3          2.93         12.51         6.06 o                         
 -11   5   3        386.64        442.95        15.98 o                         
 -10   5   3         17.89         13.92         4.65 o                         
  -9   5   3        964.79        930.49        19.16 o                         
  -8   5   3        720.07        692.47        12.40 o                         
  -7   5   3        336.14        327.39         8.13 o                         
  -6   5   3        102.99        129.66         4.53 o                         
  -5   5   3         26.05         46.87         2.90 o                         
  -4   5   3       1811.87       1828.98        19.27 o                         
  -3   5   3       2962.02       3061.08        28.20 o                         
  -2   5   3       1488.75       1583.05        14.29 o                         
  -1   5   3       7060.68       7222.85        60.98 o                         
   0   5   3        783.48        841.35         9.02 o                         
   1   5   3      10359.27      10789.06       100.30 o                         
   2   5   3         27.67         33.04         1.87 o                         
   3   5   3       7653.86       7397.27        70.98 o                         
   4   5   3        296.34        297.54         6.70 o                         
   5   5   3       2387.39       2344.44        26.35 o                         
   6   5   3         45.07         37.94         3.87 o                         
   7   5   3        289.45        287.25        13.15 o                         
   8   5   3        168.71        157.32        10.45 o                         
   9   5   3         24.68         24.18         6.82 o                         
  10   5   3         25.60         26.38         9.27 o                         
  11   5   3         58.12         70.63        10.12 o                         
 -11   6   3          6.82         15.01         7.94 o                         
 -10   6   3        451.78        451.02        18.95 o                         
  -9   6   3         45.89         49.25         5.99 o                         
  -8   6   3        652.79        620.61        12.89 o                         
  -7   6   3       1703.32       1646.32        21.47 o                         
  -6   6   3        703.91        651.98        11.91 o                         
  -5   6   3       2194.55       2145.58        21.48 o                         
  -4   6   3        304.41        314.69         5.97 o                         
  -3   6   3       2164.90       2074.97        19.04 o                         
  -2   6   3       1482.22       1473.53        14.32 o                         
  -1   6   3       2840.21       2873.25        26.45 o                         
   0   6   3       3560.08       3592.90        32.32 o                         
   1   6   3        584.11        571.87         6.90 o                         
   2   6   3       5489.79       5557.01        43.83 o                         
   3   6   3         59.21         57.25         3.63 o                         
   4   6   3       2587.92       2453.57        29.38 o                         
   5   6   3        835.45        766.47        12.23 o                         
   6   6   3       1088.14       1096.30        22.85 o                         
   7   6   3        615.13        607.84        16.87 o                         
   8   6   3          9.92          8.61         6.11 o                         
   9   6   3        430.00        432.46        19.78 o                         
  10   6   3         32.69         24.86         8.17 o                         
 -11   7   3         99.67         96.75        11.40 o                         
 -10   7   3         65.66         70.34         6.54 o                         
  -9   7   3          6.21         14.05         4.71 o                         
  -8   7   3        651.74        667.93        13.80 o                         
  -7   7   3        218.85        209.38         7.21 o                         
  -6   7   3       1437.57       1418.46        19.31 o                         
  -5   7   3         32.49         33.38         3.74 o                         
  -4   7   3       4676.79       4522.89        40.93 o                         
  -3   7   3        195.98        210.65         4.87 o                         
  -2   7   3       2311.96       2263.79        20.09 o                         
  -1   7   3        906.72        922.00        10.54 o                         
   0   7   3        811.70        809.36         9.60 o                         
   1   7   3       1472.96       1456.83        14.74 o                         
   2   7   3         78.35         86.70         3.29 o                         
   3   7   3        335.82        322.15         7.08 o                         
   4   7   3        222.87        218.80         7.37 o                         
   5   7   3        268.03        288.49        11.84 o                         
   6   7   3       1127.12       1045.74        22.88 o                         
   7   7   3          8.33          0.27         5.76 o                         
   8   7   3        766.83        802.00        21.40 o                         
   9   7   3         11.64         16.30         8.32 o                         
  10   7   3        146.51        149.23        18.85 o                         
 -10   8   3          0.64         -0.03         7.91 o                         
  -9   8   3        126.60        157.70        10.91 o                         
  -8   8   3         33.44         30.82         5.80 o                         
  -7   8   3        956.16        997.33        17.47 o                         
  -6   8   3          2.14          6.57         3.38 o                         
  -5   8   3       2760.92       2637.76        34.12 o                         
  -4   8   3         24.53         21.06         3.61 o                         
  -3   8   3       4067.12       3947.92        35.60 o                         
  -2   8   3          2.51          4.51         2.34 o                         
  -1   8   3       3186.31       3085.63        27.77 o                         
   0   8   3        248.33        248.16         5.74 o                         
   1   8   3        756.12        759.30        10.12 o                         
   2   8   3         71.69         82.84         3.43 o                         
   3   8   3        367.84        353.72         8.38 o                         
   4   8   3         36.11         25.61         5.84 o                         
   5   8   3        383.23        368.60        13.56 o                         
   6   8   3         15.12         19.82         6.19 o                         
   7   8   3        614.86        602.07        18.40 o                         
   8   8   3          2.25          5.34        10.72 o                         
   9   8   3        411.68        435.61        21.59 o                         
  -9   9   3         10.33          9.39         7.18 o                         
  -8   9   3         70.99         88.53         6.62 o                         
  -7   9   3         39.10         45.75         7.82 o                         
  -6   9   3        907.23        970.44        23.41 o                         
  -5   9   3         37.09         37.01         5.22 o                         
  -4   9   3       1620.22       1622.94        23.76 o                         
  -3   9   3          4.09          2.39         2.60 o                         
  -2   9   3       1111.09       1021.52        18.62 o                         
  -1   9   3        201.97        204.98         5.40 o                         
   0   9   3        290.23        274.90         6.03 o                         
   1   9   3        546.05        530.81         8.83 o                         
   2   9   3        122.19        104.81         5.02 o                         
   3   9   3         73.27         85.94         6.07 o                         
   4   9   3        245.59        233.19        11.65 o                         
   5   9   3         38.62         48.19         7.19 o                         
   6   9   3        983.34        982.90        23.74 o                         
   7   9   3         62.51         57.26        11.70 o                         
   8   9   3        273.85        315.43        17.14 o                         
  -8  10   3          9.73         12.59         6.13 o                         
  -7  10   3        349.39        394.40        11.38 o                         
  -6  10   3        244.88        216.35         8.98 o                         
  -5  10   3        901.74        867.36        16.31 o                         
  -4  10   3          0.65          4.60         3.72 o                         
  -3  10   3        711.04        668.97        10.98 o                         
  -2  10   3        260.96        259.16         8.68 o                         
  -1  10   3        461.88        438.31         8.92 o                         
   0  10   3        284.21        290.54         7.12 o                         
   1  10   3        196.88        188.30         6.21 o                         
   2  10   3        640.28        668.15        10.77 o                         
   3  10   3         70.97         67.72         5.15 o                         
   4  10   3        501.80        494.31        16.38 o                         
   5  10   3        148.72        169.26        11.70 o                         
   6  10   3        207.10        234.44        14.16 o                         
   7  10   3        361.51        392.76        17.38 o                         
  -7  11   3        189.06        151.52        25.63 o                         
  -6  11   3         54.30         82.25         7.82 o                         
  -5  11   3        115.02        137.09         8.84 o                         
  -4  11   3        204.92        236.26        12.88 o                         
  -3  11   3        100.23        119.98         9.55 o                         
  -2  11   3        161.76        159.88         6.67 o                         
  -1  11   3        451.45        457.34        10.31 o                         
   0  11   3         50.09         57.95         5.16 o                         
   1  11   3        647.58        623.98        11.02 o                         
   2  11   3         13.48          9.00         3.19 o                         
   3  11   3        411.04        389.25        10.39 o                         
   4  11   3        104.04         91.28        11.03 o                         
   5  11   3        293.88        301.17        15.10 o                         
   6  11   3         75.26         86.81        15.53 o                         
  -5  12   3          0.05         -5.29         8.64 o                         
  -4  12   3          3.57         11.20         6.26 o                         
  -3  12   3         49.38         58.69         5.81 o                         
  -2  12   3        191.03        194.96        13.11 o                         
  -1  12   3         11.07         16.89         4.75 o                         
   0  12   3        678.79        702.38        14.78 o                         
   1  12   3          0.12          2.04         3.62 o                         
   2  12   3       1086.53       1071.16        21.92 o                         
   3  12   3         23.09         21.82         5.76 o                         
   4  12   3        444.52        535.96        19.94 o                         
 -12   0   4        263.99        331.21        15.92 o                         
 -10   0   4       1305.32       1310.52        27.80 o                         
  -8   0   4       1241.66       1099.66        28.03 o                         
  -6   0   4      10925.98      11166.83       167.88 o                         
  -4   0   4         69.16         77.06         3.23 o                         
  -2   0   4         55.15         80.66         2.14 o                         
   0   0   4       1902.73       2140.16        38.76 o                         
   4   0   4       5550.12       5292.44        58.29 o                         
   6   0   4       3254.00       3129.98        37.01 o                         
   8   0   4         29.96         28.37         5.11 o                         
  10   0   4          0.33         -0.12         4.06 o                         
  12   0   4         68.07         94.30        10.54 o                         
 -13   1   4        146.93        210.34        21.26 o                         
 -12   1   4          8.84          7.86         4.92 o                         
 -11   1   4        823.80        814.06        14.08 o                         
 -10   1   4          2.57          4.61         2.83 o                         
  -9   1   4       1687.38       1657.51        17.16 o                         
  -8   1   4          0.83         -0.99         1.85 o                         
  -7   1   4       2594.83       2580.23        22.15 o                         
  -6   1   4        438.01        418.32         5.84 o                         
  -5   1   4        251.02        310.17         4.87 o                         
  -4   1   4       3263.75       3417.40        28.23 o                         
  -3   1   4        130.11        139.29         2.28 o                         
  -2   1   4       1254.95       1322.19        12.06 o                         
   0   1   4       1443.25       1619.70        14.27 o                         
   2   1   4        669.74        780.19         7.96 o                         
   3   1   4      13115.79      13358.98       115.54 o                         
   4   1   4        487.63        513.95         6.62 o                         
   5   1   4       5253.08       5125.41        42.36 o                         
   6   1   4        789.20        818.08         9.92 o                         
   7   1   4       1669.73       1574.58        15.80 o                         
   8   1   4        139.11        148.31         5.61 o                         
   9   1   4         21.65         20.27         3.17 o                         
  10   1   4         56.19         56.76         4.59 o                         
  11   1   4         39.47         36.75         5.07 o                         
  12   1   4         63.04         87.52         7.60 o                         
 -13   2   4         16.32         25.35        17.83 o                         
 -12   2   4        141.03        157.99         8.10 o                         
 -11   2   4          0.01         -0.49         3.25 o                         
 -10   2   4        576.88        574.88        10.98 o                         
  -9   2   4        155.59        156.79         6.36 o                         
  -8   2   4        815.46        811.08        10.88 o                         
  -7   2   4       1149.03       1124.34        11.32 o                         
  -6   2   4        592.19        628.74         7.50 o                         
  -5   2   4       5635.87       5706.55        46.24 o                         
  -4   2   4         66.29         75.26         2.41 o                         
  -3   2   4       6287.55       6484.33        53.99 o                         
  -2   2   4       2522.19       2567.52        21.11 o                         
   0   2   4       6682.12       7048.02        55.51 o                         
   1   2   4       1321.57       1356.49        13.42 o                         
   2   2   4       8085.33       8113.65        71.01 o                         
   3   2   4        268.13        316.79         5.30 o                         
   4   2   4      13151.59      13184.34       109.10 o                         
   5   2   4        187.20        166.05         3.60 o                         
   6   2   4       3051.40       2969.20        25.10 o                         
   7   2   4       1392.98       1360.12        14.90 o                         
   8   2   4        261.39        243.82         6.18 o                         
   9   2   4        664.20        652.89        11.52 o                         
  10   2   4          0.67          1.20         3.13 o                         
  11   2   4        177.44        191.65         9.07 o                         
 -12   3   4         21.20         35.82         9.01 o                         
 -11   3   4        105.40        122.86         5.82 o                         
 -10   3   4        238.14        236.58         8.82 o                         
  -9   3   4        900.16        887.20        13.15 o                         
  -8   3   4       1714.03       1657.25        16.52 o                         
  -7   3   4        574.28        561.87         7.71 o                         
  -6   3   4       5775.34       5650.93        44.43 o                         
  -5   3   4        152.98        168.00         3.88 o                         
  -4   3   4      13523.45      13761.03       118.18 o                         
  -3   3   4        134.34        139.47         2.97 o                         
  -1   3   4        642.92        669.27         6.87 o                         
   0   3   4      11002.13      11485.82       112.83 o                         
   1   3   4       2300.56       2306.04        21.78 o                         
   2   3   4         11.84         11.84         2.22 o                         
   3   3   4       2419.34       2461.95        25.64 o                         
   4   3   4       1038.01       1052.50        11.37 o                         
   5   3   4          4.71          2.77         1.78 o                         
   6   3   4       3514.12       3475.64        33.73 o                         
   7   3   4        101.12         92.24         3.67 o                         
   8   3   4       1536.60       1528.12        20.64 o                         
   9   3   4          9.21          8.55         3.14 o                         
  10   3   4        478.13        468.39         9.97 o                         
  11   3   4         19.30         20.53         6.38 o                         
 -12   4   4          1.58         10.42         6.99 o                         
 -11   4   4         11.79         11.11         5.63 o                         
 -10   4   4         10.84          9.28         3.76 o                         
  -9   4   4         43.76         29.15         4.26 o                         
  -8   4   4         23.11         28.81         3.79 o                         
  -7   4   4       3356.51       3232.81        28.63 o                         
  -6   4   4        105.94        111.60         3.82 o                         
  -5   4   4       8530.42       8412.98        67.44 o                         
  -4   4   4         59.57         81.09         2.94 o                         
  -3   4   4       8703.42       8620.51        65.67 o                         
  -2   4   4         27.50         40.68         2.21 o                         
  -1   4   4       8313.96       8440.46        67.03 o                         
   0   4   4          7.47         21.42         1.81 o                         
   1   4   4       5021.60       5219.89        44.69 o                         
   2   4   4         35.94         52.70         2.99 o                         
   3   4   4         33.66         45.97         2.37 o                         
   4   4   4        389.84        427.56         7.76 o                         
   5   4   4       3047.81       2960.56        31.58 o                         
   6   4   4       1144.16       1092.01        16.58 o                         
   7   4   4        329.12        330.86        11.28 o                         
   8   4   4          0.33         -3.84         5.18 o                         
   9   4   4       1091.20       1122.95        24.58 o                         
  10   4   4         12.04         11.97         6.92 o                         
  11   4   4        342.86        377.82        23.81 o                         
 -12   5   4         23.52         18.00         6.56 o                         
 -11   5   4         87.73         88.15         8.15 o                         
 -10   5   4         48.60         59.68         7.41 o                         
  -9   5   4         60.97         61.40         5.01 o                         
  -8   5   4       1071.35       1096.09        17.84 o                         
  -7   5   4       3034.75       2821.59        34.10 o                         
  -6   5   4       2195.50       2191.53        21.80 o                         
  -5   5   4        236.80        264.56         5.80 o                         
  -4   5   4       8239.46       8326.90        66.99 o                         
  -3   5   4          1.27          3.91         1.54 o                         
  -2   5   4       8984.76       8946.22        71.42 o                         
  -1   5   4         69.82         84.34         2.99 o                         
   0   5   4       4102.41       4110.84        34.13 o                         
   1   5   4        482.59        395.44         6.59 o                         
   2   5   4         39.02         32.67         2.80 o                         
   3   5   4        742.90        712.38        10.54 o                         
   4   5   4        565.37        600.61         9.83 o                         
   5   5   4        117.24        110.23         5.29 o                         
   6   5   4       2470.06       2431.50        41.17 o                         
   7   5   4         79.95         62.64         6.91 o                         
   8   5   4       1098.55       1125.37        24.37 o                         
   9   5   4        220.11        211.48        12.80 o                         
  10   5   4        274.69        322.27        15.68 o                         
  11   5   4          0.02        -10.00        12.16 o                         
 -11   6   4          0.07          8.20         5.48 o                         
 -10   6   4        203.25        194.66         9.90 o                         
  -9   6   4        146.89        159.56         7.18 o                         
  -8   6   4        223.08        219.42         8.33 o                         
  -7   6   4        623.82        622.59        11.32 o                         
  -6   6   4         11.12         20.85         3.30 o                         
  -5   6   4       1421.22       1467.34        16.81 o                         
  -4   6   4        595.03        564.80         7.29 o                         
  -3   6   4       3679.69       3641.56        29.89 o                         
  -2   6   4        410.55        420.96         5.84 o                         
  -1   6   4       3195.96       3288.60        29.83 o                         
   0   6   4       1875.90       1950.49        17.24 o                         
   1   6   4        551.57        576.77         7.19 o                         
   2   6   4       3835.00       3858.29        32.91 o                         
   3   6   4         24.10         31.36         4.19 o                         
   4   6   4       2144.11       2074.38        30.94 o                         
   5   6   4        611.47        629.33        18.44 o                         
   6   6   4       1567.74       1522.23        28.98 o                         
   7   6   4        877.99        848.64        20.43 o                         
   8   6   4         34.56         41.52         6.74 o                         
   9   6   4        585.79        620.31        19.36 o                         
  10   6   4          0.81         -5.06         8.26 o                         
 -11   7   4        244.50        268.43        14.77 o                         
 -10   7   4          3.57          4.02         6.01 o                         
  -9   7   4        331.52        325.87        11.06 o                         
  -8   7   4        131.83        132.20         7.11 o                         
  -7   7   4        524.63        485.58        10.44 o                         
  -6   7   4        376.27        367.24         8.75 o                         
  -5   7   4          0.64          3.63         2.82 o                         
  -4   7   4       2644.67       2647.83        24.06 o                         
  -3   7   4        319.74        331.56         5.74 o                         
  -2   7   4        815.92        799.92         9.17 o                         
  -1   7   4       4200.99       4193.54        37.58 o                         
   0   7   4         73.85         78.73         4.36 o                         
   1   7   4       3805.77       3764.58        32.71 o                         
   2   7   4         76.54         90.31         3.20 o                         
   3   7   4       5027.02       4929.46        53.56 o                         
   4   7   4        416.05        385.27        12.82 o                         
   5   7   4       1721.37       1697.35        31.77 o                         
   6   7   4         66.45         72.57         7.46 o                         
   7   7   4        337.65        366.28        14.48 o                         
   8   7   4        208.09        191.93        11.65 o                         
   9   7   4         48.63         61.82         9.59 o                         
  10   7   4         41.49         55.84        17.31 o                         
 -10   8   4        366.26        393.10        23.32 o                         
  -9   8   4          0.07         -0.82         4.84 o                         
  -8   8   4        630.99        594.12        16.74 o                         
  -7   8   4          2.88          2.23         3.46 o                         
  -6   8   4        871.81        778.14        14.65 o                         
  -5   8   4         79.24         94.42         5.51 o                         
  -4   8   4         95.81         83.41         5.02 o                         
  -3   8   4         20.90         38.65         3.16 o                         
  -2   8   4        499.37        503.32         7.80 o                         
  -1   8   4          2.66          8.50         2.33 o                         
   0   8   4       1377.91       1366.47        14.61 o                         
   1   8   4         25.39         26.34         2.67 o                         
   2   8   4       3290.66       3169.67        31.00 o                         
   3   8   4        173.22        174.24        10.53 o                         
   4   8   4       1297.63       1367.50        26.90 o                         
   5   8   4          5.01          5.55         5.48 o                         
   6   8   4        936.14        924.69        22.23 o                         
   7   8   4         23.21         28.80         7.26 o                         
   8   8   4         50.00         45.10         8.25 o                         
   9   8   4          0.31         -3.11         8.57 o                         
  -9   9   4        422.86        454.88        15.25 o                         
  -8   9   4         38.30         43.07         5.91 o                         
  -7   9   4        299.74        293.90        10.04 o                         
  -6   9   4         23.02         26.75         5.27 o                         
  -5   9   4        229.18        214.13         7.40 o                         
  -4   9   4        567.81        523.80        10.75 o                         
  -3   9   4        628.69        620.00        10.37 o                         
  -2   9   4         53.63         64.66         3.68 o                         
  -1   9   4       1512.28       1492.38        20.80 o                         
   0   9   4        249.93        243.00         6.31 o                         
   1   9   4       2172.83       2148.49        22.91 o                         
   2   9   4         44.63         56.09         3.69 o                         
   3   9   4       2334.12       2295.47        59.88 o                         
   4   9   4          6.54          2.97         5.33 o                         
   5   9   4        511.54        527.36        16.74 o                         
   6   9   4         13.31          5.58         6.45 o                         
   7   9   4        290.92        325.83        15.46 o                         
   8   9   4         22.34         11.28         7.64 o                         
  -8  10   4        106.86        109.03         9.67 o                         
  -7  10   4         89.92        108.94         9.81 o                         
  -6  10   4          5.88          8.26         4.94 o                         
  -5  10   4        743.14        727.78        16.62 o                         
  -4  10   4         17.10         12.39         3.54 o                         
  -3  10   4        560.05        547.12        11.79 o                         
  -2  10   4        160.89        165.18         6.53 o                         
  -1  10   4        738.64        723.97        11.91 o                         
   0  10   4        774.24        735.88        11.94 o                         
   1  10   4        162.99        157.91         6.11 o                         
   2  10   4       1049.68       1032.05        14.17 o                         
   3  10   4         86.30         91.92        12.30 o                         
   4  10   4        737.71        778.71        20.55 o                         
   5  10   4          7.88          9.18         6.08 o                         
   6  10   4        177.45        220.72        15.87 o                         
   7  10   4         17.17         18.95         9.50 o                         
  -6  11   4         61.26         89.88         8.17 o                         
  -5  11   4         10.50          7.66         4.85 o                         
  -4  11   4        782.30        848.65        25.95 o                         
  -3  11   4         32.76         35.19         4.04 o                         
  -2  11   4        614.92        608.23        11.82 o                         
  -1  11   4        112.01        121.90         6.91 o                         
   0  11   4        459.05        462.28        11.69 o                         
   1  11   4        328.30        318.54         9.35 o                         
   2  11   4         53.29         64.18         4.93 o                         
   3  11   4        175.20        222.27         9.43 o                         
   4  11   4         39.54         22.10        14.35 o                         
   5  11   4        100.36        111.71        10.45 o                         
  -4  12   4          1.88          7.51         5.91 o                         
  -3  12   4        311.60        305.84        10.91 o                         
  -2  12   4         12.09          9.70         3.84 o                         
  -1  12   4        325.52        326.01        10.74 o                         
   0  12   4          5.06         10.06         4.26 o                         
   1  12   4        105.18        138.12         8.47 o                         
   2  12   4         10.19         20.31         4.31 o                         
   3  12   4          0.77          7.97         6.78 o                         
 -13   0   5        124.75        141.17        12.92 o                         
 -11   0   5          1.20          3.08         5.74 o                         
  -9   0   5        130.24        115.88         6.38 o                         
  -7   0   5       2261.31       2173.90        26.97 o                         
  -5   0   5      12132.63      12653.93       134.77 o                         
   1   0   5       6036.94       6011.65        70.68 o                         
   3   0   5        406.70        376.42         9.10 o                         
   5   0   5        990.46       1051.89        16.35 o                         
   7   0   5        375.80        362.11         8.77 o                         
   9   0   5       1871.23       1839.77        31.52 o                         
  11   0   5        295.28        339.05        15.87 o                         
 -13   1   5         42.21         58.92         6.59 o                         
 -12   1   5         80.50         87.40         6.86 o                         
 -11   1   5         89.61         86.99         5.49 o                         
 -10   1   5          1.77         -0.67         2.78 o                         
  -9   1   5        283.20        274.26         5.91 o                         
  -8   1   5       1024.68       1034.59        11.61 o                         
  -7   1   5        361.18        346.15         5.60 o                         
  -6   1   5       3018.72       2857.73        24.83 o                         
  -5   1   5       1121.81       1230.89        11.30 o                         
  -4   1   5      16009.52      16391.41       149.85 o                         
  -3   1   5        828.47        917.93         9.72 o                         
  -1   1   5       2729.95       2904.06        26.18 o                         
   1   1   5       6557.86       6790.87        56.25 o                         
   2   1   5       1011.98        915.33         8.44 o                         
   3   1   5       2965.44       3009.65        29.76 o                         
   4   1   5        159.85        187.88         3.85 o                         
   5   1   5        153.62        142.41         3.89 o                         
   6   1   5        954.97        962.69        11.12 o                         
   7   1   5       1033.39        986.27        10.87 o                         
   8   1   5       1694.03       1688.54        19.74 o                         
   9   1   5         47.47         36.79         3.74 o                         
  10   1   5        324.21        335.42         9.08 o                         
  11   1   5          8.77         22.73         5.54 o                         
 -13   2   5         41.20         52.06         6.38 o                         
 -12   2   5        159.50        175.09        11.39 o                         
 -11   2   5         50.94         43.32         4.54 o                         
 -10   2   5        765.98        746.90        13.32 o                         
  -9   2   5         40.80         48.03         3.23 o                         
  -8   2   5        894.04        851.27         9.71 o                         
  -7   2   5        998.89        979.60        10.23 o                         
  -6   2   5       1249.82       1236.30        11.73 o                         
  -5   2   5       5333.84       5351.40        41.72 o                         
  -4   2   5       1423.85       1527.84        16.90 o                         
  -3   2   5       5396.93       5339.86        50.57 o                         
  -2   2   5         47.89         73.81         2.46 o                         
  -1   2   5       7514.18       7704.42        58.09 o                         
   0   2   5       3734.18       3866.85        29.93 o                         
   1   2   5       2933.36       3140.53        27.28 o                         
   2   2   5       7805.56       7935.94        69.88 o                         
   3   2   5         80.43         66.03         2.80 o                         
   4   2   5       3377.92       3214.91        28.98 o                         
   5   2   5       2102.06       2239.95        21.27 o                         
   6   2   5       2127.38       2032.94        18.27 o                         
   7   2   5       1036.05       1007.12        11.60 o                         
   8   2   5        175.17        165.56         5.50 o                         
   9   2   5        643.51        639.88        13.62 o                         
  10   2   5          3.01          3.53         3.16 o                         
  11   2   5        211.93        267.00        14.58 o                         
 -12   3   5          5.50         14.27         4.87 o                         
 -11   3   5        431.95        428.71        12.13 o                         
 -10   3   5          7.51          5.05         2.88 o                         
  -9   3   5       2207.13       2131.74        23.34 o                         
  -8   3   5         39.09         41.23         3.16 o                         
  -7   3   5       2800.75       2694.07        24.07 o                         
  -6   3   5       1549.92       1621.53        14.73 o                         
  -5   3   5       2156.72       2200.23        19.62 o                         
  -4   3   5       3374.62       3580.03        31.25 o                         
  -3   3   5        499.95        569.97         6.69 o                         
  -2   3   5       1049.86       1089.95        10.28 o                         
  -1   3   5       2563.75       2690.04        21.59 o                         
   0   3   5        776.49        765.12         7.82 o                         
   1   3   5       6214.26       6327.20        53.34 o                         
   2   3   5         62.26         48.80         2.78 o                         
   3   3   5      15085.40      15343.36       141.42 o                         
   4   3   5        379.67        404.03         6.10 o                         
   5   3   5       1995.80       1894.94        20.11 o                         
   6   3   5        890.24        876.49        10.94 o                         
   7   3   5        641.41        605.19        10.22 o                         
   8   3   5        329.18        331.15         7.65 o                         
   9   3   5         25.26         29.50         3.61 o                         
  10   3   5        100.00        113.91         5.83 o                         
  11   3   5          8.55          8.56         8.57 o                         
 -12   4   5        220.74        256.14        12.99 o                         
 -11   4   5          1.12          0.62         5.01 o                         
 -10   4   5        678.18        686.74        12.25 o                         
  -9   4   5          3.05          1.51         2.36 o                         
  -8   4   5        699.90        660.79        10.40 o                         
  -7   4   5        161.93        159.48         4.13 o                         
  -6   4   5       1986.31       1940.83        18.43 o                         
  -5   4   5         85.81        107.50         2.99 o                         
  -4   4   5        611.11        706.58         7.93 o                         
  -3   4   5        155.62        189.04         3.59 o                         
  -2   4   5       1533.06       1625.83        14.88 o                         
  -1   4   5        229.26        269.29         4.62 o                         
   0   4   5       9142.87       9635.33        76.21 o                         
   1   4   5        109.19        115.64         3.62 o                         
   2   4   5      11818.16      11826.62       103.77 o                         
   3   4   5          0.54          2.34         1.58 o                         
   4   4   5       7637.34       7333.14        62.58 o                         
   5   4   5          0.42          1.65         1.84 o                         
   6   4   5       9429.68       8951.21        87.34 o                         
   7   4   5         25.95         16.12         5.30 o                         
   8   4   5        320.66        323.66        12.93 o                         
   9   4   5         18.98         18.10         6.80 o                         
  10   4   5         34.03         36.66         8.38 o                         
  11   4   5          0.06          5.16        20.20 o                         
 -12   5   5         14.13          9.76         5.95 o                         
 -11   5   5        466.75        482.25        14.71 o                         
 -10   5   5         17.23         20.68         4.44 o                         
  -9   5   5       1559.98       1555.94        23.27 o                         
  -8   5   5        125.98        132.27         6.71 o                         
  -7   5   5       2956.68       2867.70        33.08 o                         
  -6   5   5        810.57        816.52        11.12 o                         
  -5   5   5       1068.35       1082.48        10.84 o                         
  -4   5   5        809.25        760.39         8.28 o                         
  -3   5   5          1.82          8.07         1.61 o                         
  -2   5   5        618.17        624.11         7.45 o                         
  -1   5   5       2407.20       2415.67        21.39 o                         
   0   5   5        708.98        707.00         7.95 o                         
   1   5   5       7024.95       7083.33        60.29 o                         
   2   5   5        355.93        315.35         5.30 o                         
   3   5   5       5617.88       5529.80        48.18 o                         
   4   5   5         96.18         90.33         5.33 o                         
   5   5   5       1858.21       1807.92        21.94 o                         
   6   5   5         45.25         48.55        14.35 o                         
   7   5   5        215.69        219.66        11.11 o                         
   8   5   5        503.17        474.43        15.75 o                         
   9   5   5        111.86        120.61        10.13 o                         
  10   5   5         44.96         46.54         9.68 o                         
 -11   6   5          2.38         -5.28         5.28 o                         
 -10   6   5        322.87        353.47        13.37 o                         
  -9   6   5         44.11         47.22         4.73 o                         
  -8   6   5        862.77        836.49        16.65 o                         
  -7   6   5         39.12         36.66         4.06 o                         
  -6   6   5        423.79        424.16         9.01 o                         
  -5   6   5       3364.09       3276.85        30.39 o                         
  -4   6   5       1450.81       1414.75        13.67 o                         
  -3   6   5       2858.75       2810.33        24.95 o                         
  -2   6   5        487.32        523.50         7.06 o                         
  -1   6   5       3438.61       3377.53        29.17 o                         
   0   6   5       1967.83       1945.80        17.28 o                         
   1   6   5       1834.54       1849.43        16.56 o                         
   2   6   5       2613.92       2630.46        24.93 o                         
   3   6   5        158.25        171.64         4.97 o                         
   4   6   5       2681.61       2612.03        31.15 o                         
   5   6   5         58.95         51.97         7.65 o                         
   6   6   5        319.35        352.45        13.11 o                         
   7   6   5        256.16        273.70        12.47 o                         
   8   6   5         24.64         29.22         7.41 o                         
   9   6   5         17.72         25.60         8.55 o                         
  10   6   5          1.15         -7.08         7.08 o                         
 -11   7   5         46.28         71.25         9.41 o                         
 -10   7   5          1.84         -4.44         5.49 o                         
  -9   7   5        101.54        109.52         7.14 o                         
  -8   7   5        124.85        131.13         7.16 o                         
  -7   7   5        149.39        147.55         6.40 o                         
  -6   7   5       1311.25       1287.11        19.90 o                         
  -5   7   5         62.23         68.27         4.77 o                         
  -4   7   5       1498.52       1474.01        14.39 o                         
  -3   7   5         36.58         46.12         2.97 o                         
  -2   7   5       5646.68       5611.11        46.78 o                         
  -1   7   5        635.38        656.31         8.54 o                         
   0   7   5       3511.65       3489.95        29.16 o                         
   1   7   5       1711.31       1717.78        16.02 o                         
   2   7   5        408.52        440.03         7.25 o                         
   3   7   5        745.70        750.84        11.48 o                         
   4   7   5         18.90         11.72         6.40 o                         
   5   7   5        591.72        584.70        16.36 o                         
   6   7   5        124.15        121.38         8.87 o                         
   7   7   5        137.54        153.59        13.06 o                         
   8   7   5        266.29        276.93        14.38 o                         
   9   7   5          8.55          7.32         7.50 o                         
 -10   8   5          0.27         -1.24         5.74 o                         
  -9   8   5         30.15         47.51         8.57 o                         
  -8   8   5          4.80          9.57         5.03 o                         
  -7   8   5        607.08        633.62        12.25 o                         
  -6   8   5         15.34         13.21         4.12 o                         
  -5   8   5       1621.60       1612.55        21.48 o                         
  -4   8   5          0.06          2.98         2.69 o                         
  -3   8   5       4906.54       4822.14        43.54 o                         
  -2   8   5        743.49        731.27         9.50 o                         
  -1   8   5       1609.98       1600.58        16.29 o                         
   0   8   5         81.59         90.55         3.99 o                         
   1   8   5        872.97        860.07        11.02 o                         
   2   8   5         25.96         33.12         3.61 o                         
   3   8   5        311.85        283.34        12.34 o                         
   4   8   5        231.19        200.05        10.86 o                         
   5   8   5        359.68        316.88        13.13 o                         
   6   8   5          0.28         -5.25         5.25 o                         
   7   8   5        407.90        386.38        15.86 o                         
   8   8   5          0.69         -7.29         7.29 o                         
   9   8   5        485.41        456.54        37.89 o                         
  -9   9   5          3.43         12.79         5.74 o                         
  -8   9   5        156.10        164.58        10.06 o                         
  -7   9   5          9.58          9.68         5.11 o                         
  -6   9   5       1208.47       1194.04        19.77 o                         
  -5   9   5         38.83         37.95         4.58 o                         
  -4   9   5        913.24        884.19        15.75 o                         
  -3   9   5        220.61        224.56         5.83 o                         
  -2   9   5       2747.51       2659.43        28.77 o                         
  -1   9   5        245.68        235.62         6.34 o                         
   0   9   5       1193.33       1187.93        14.90 o                         
   1   9   5         54.17         64.56         3.82 o                         
   2   9   5        172.35        187.92         6.38 o                         
   3   9   5        212.87        213.95        11.15 o                         
   4   9   5         57.46         29.03         6.43 o                         
   5   9   5        419.46        376.66        14.84 o                         
   6   9   5        223.25        227.76        13.44 o                         
   7   9   5        114.19        127.57        12.34 o                         
   8   9   5        270.18        236.49        27.86 o                         
  -8  10   5        250.81        237.87        18.86 o                         
  -7  10   5         85.61        116.12        10.33 o                         
  -6  10   5         13.30         21.20         5.42 o                         
  -5  10   5        327.17        358.13        11.85 o                         
  -4  10   5        127.68        112.35         6.73 o                         
  -3  10   5       1216.42       1168.76        22.17 o                         
  -2  10   5          0.14         -0.74         3.41 o                         
  -1  10   5        707.07        663.00        10.59 o                         
   0  10   5        168.11        182.46         6.01 o                         
   1  10   5        265.52        277.45         7.06 o                         
   2  10   5        504.26        516.80         9.13 o                         
   3  10   5          0.00          5.25         5.63 o                         
   4  10   5        398.36        417.06        15.51 o                         
   5  10   5        203.96        192.59        12.71 o                         
   6  10   5        180.77        247.72        18.78 o                         
   7  10   5        144.96        162.66        28.97 o                         
  -6  11   5        136.44        161.09         9.76 o                         
  -5  11   5        301.52        288.65        11.56 o                         
  -4  11   5        192.77        210.46        10.14 o                         
  -3  11   5          5.77          1.14         3.10 o                         
  -2  11   5        251.04        229.83        11.83 o                         
  -1  11   5        147.94        164.83         8.75 o                         
   0  11   5         56.64         59.06         4.90 o                         
   1  11   5        366.14        361.08         8.71 o                         
   2  11   5          5.72         16.56         3.42 o                         
   3  11   5        517.43        545.81        19.65 o                         
   4  11   5         57.68         67.00        10.93 o                         
   5  11   5        316.01        338.99        16.29 o                         
  -4  12   5         12.70          9.43        10.21 o                         
  -3  12   5          0.90          6.81         3.90 o                         
  -2  12   5         65.87         87.55         6.62 o                         
  -1  12   5          0.54          2.81         4.03 o                         
   0  12   5        360.96        379.72        14.37 o                         
   1  12   5         28.71         29.28         5.02 o                         
   2  12   5        494.84        485.06        17.79 o                         
   3  12   5          9.10         16.07         6.58 o                         
 -12   0   6        380.90        455.67        17.87 o                         
 -10   0   6       1570.75       1563.81        51.61 o                         
  -8   0   6       4199.43       4212.85        48.94 o                         
  -6   0   6       1493.85       1363.87        17.86 o                         
  -4   0   6       2236.90       2507.79        28.99 o                         
  -2   0   6       5943.18       6443.76        68.90 o                         
   0   0   6       6599.09       6879.86        89.86 o                         
   2   0   6       7014.12       6929.98        74.78 o                         
   4   0   6       8312.50       7991.40        95.63 o                         
   6   0   6       4196.84       3992.75        60.30 o                         
   8   0   6       1857.50       1717.26        29.03 o                         
  10   0   6          0.46         -0.43         4.84 o                         
 -13   1   6         24.95         43.67         6.82 o                         
 -12   1   6         33.90         31.93         5.75 o                         
 -11   1   6        518.33        511.52        15.82 o                         
 -10   1   6          1.46         -2.83         2.83 o                         
  -9   1   6       1960.46       1915.04        25.36 o                         
  -8   1   6        184.42        171.37         4.35 o                         
  -7   1   6       3320.79       3331.54        27.63 o                         
  -6   1   6       1680.80       1774.18        16.38 o                         
  -5   1   6       4552.84       4728.49        38.74 o                         
  -4   1   6        112.72         68.08         2.37 o                         
  -3   1   6       1152.21       1278.36        13.02 o                         
  -2   1   6       4908.47       5113.88        45.35 o                         
  -1   1   6       7095.25       7404.20        58.27 o                         
   0   1   6       3901.97       4046.68        38.58 o                         
   1   1   6      12354.91      12924.87       111.71 o                         
   2   1   6        286.33        265.29         4.43 o                         
   3   1   6      16165.16      16405.78       141.82 o                         
   4   1   6         70.44         62.32         3.46 o                         
   5   1   6       6270.91       6159.72        48.44 o                         
   6   1   6        103.95        107.40         3.74 o                         
   7   1   6        569.29        557.50         8.80 o                         
   8   1   6         93.43         95.27         4.66 o                         
   9   1   6        254.70        246.60         7.43 o                         
  10   1   6        239.76        251.99         9.40 o                         
  11   1   6          0.49         -1.76         4.33 o                         
 -13   2   6         56.15         73.42         6.80 o                         
 -12   2   6        156.80        166.58        11.69 o                         
 -11   2   6         47.27         36.13         4.38 o                         
 -10   2   6        445.31        447.11         9.04 o                         
  -9   2   6          0.22         -2.20         2.20 o                         
  -8   2   6       1414.97       1338.47        13.44 o                         
  -7   2   6        732.52        701.19         9.05 o                         
  -6   2   6       1818.07       1802.11        16.89 o                         
  -5   2   6       2465.07       2343.86        20.48 o                         
  -4   2   6       2217.27       2458.59        25.05 o                         
  -2   2   6        834.74        963.30        10.38 o                         
  -1   2   6       5095.99       4998.32        40.03 o                         
   0   2   6       1989.89       2073.83        16.92 o                         
   1   2   6       8474.81       8263.83        91.29 o                         
   2   2   6       3722.04       3663.88        38.40 o                         
   3   2   6        859.71        851.82        10.98 o                         
   4   2   6       4856.76       4755.83        41.62 o                         
   5   2   6        187.43        205.14         5.18 o                         
   6   2   6       1868.65       1798.59        18.26 o                         
   7   2   6        189.40        183.82         5.56 o                         
   8   2   6        464.70        441.79         8.31 o                         
   9   2   6        244.87        240.22         7.05 o                         
  10   2   6          2.48          4.12         3.26 o                         
  11   2   6        138.41        163.41        17.03 o                         
 -12   3   6        147.87        153.31         9.90 o                         
 -11   3   6        116.67        117.71         5.97 o                         
 -10   3   6          1.44          0.28         2.94 o                         
  -9   3   6        402.60        400.59         7.16 o                         
  -8   3   6        115.20        123.95         4.40 o                         
  -7   3   6        649.82        628.88         8.16 o                         
  -6   3   6       2428.06       2381.99        20.39 o                         
  -5   3   6        360.83        363.25         4.96 o                         
  -4   3   6       9763.89       9717.89        77.21 o                         
  -3   3   6         74.69         77.37         3.69 o                         
  -2   3   6       8881.98       8824.72        69.87 o                         
  -1   3   6          4.95         17.43         1.70 o                         
   0   3   6       8250.59       8160.83        64.94 o                         
   1   3   6       2300.98       2476.20        28.64 o                         
   2   3   6       2780.31       2778.90        26.57 o                         
   3   3   6       1270.12       1384.39        14.94 o                         
   4   3   6          0.84          4.40         2.38 o                         
   5   3   6        447.68        453.51         8.27 o                         
   6   3   6        673.64        689.02        10.26 o                         
   7   3   6        125.39        131.88         5.80 o                         
   8   3   6        582.22        592.35        15.98 o                         
   9   3   6          2.10          1.26         3.84 o                         
  10   3   6        407.78        420.28        13.45 o                         
  11   3   6         35.89         46.25         6.94 o                         
 -12   4   6          2.52         27.44        12.24 o                         
 -11   4   6        121.35        104.05         6.85 o                         
 -10   4   6          0.33         -0.10         3.34 o                         
  -9   4   6          2.49          6.29         3.15 o                         
  -8   4   6          0.43         -1.96         2.22 o                         
  -7   4   6       1238.85       1211.63        15.33 o                         
  -6   4   6          3.73          8.57         1.85 o                         
  -5   4   6       1592.18       1512.29        13.83 o                         
  -4   4   6         28.75         39.01         2.37 o                         
  -3   4   6      15137.73      15439.38       115.99 o                         
  -2   4   6        271.00        293.49         4.89 o                         
  -1   4   6      10705.65      10744.16        81.36 o                         
   0   4   6        220.88        245.10         4.39 o                         
   1   4   6       9206.45       9593.55        89.55 o                         
   2   4   6        239.95        254.37         4.74 o                         
   3   4   6        524.94        490.38         7.21 o                         
   4   4   6        204.65        216.16         5.23 o                         
   5   4   6          3.00          2.11         2.01 o                         
   6   4   6        472.57        469.95         8.89 o                         
   7   4   6        575.20        578.05        13.16 o                         
   8   4   6         76.45         71.89         5.64 o                         
   9   4   6        671.27        723.80        25.65 o                         
  10   4   6          0.04         -6.88         7.38 o                         
 -12   5   6         40.20         29.46         7.18 o                         
 -11   5   6         85.14         80.92         9.26 o                         
 -10   5   6         12.74         14.93         4.25 o                         
  -9   5   6        313.35        297.88         9.16 o                         
  -8   5   6        127.71        132.64         7.07 o                         
  -7   5   6          5.11          6.90         2.21 o                         
  -6   5   6       2222.47       2215.43        19.66 o                         
  -5   5   6       1757.82       1784.93        16.85 o                         
  -4   5   6       7667.87       7797.41        60.34 o                         
  -3   5   6        151.00        139.42         3.38 o                         
  -2   5   6       8064.16       8149.65        65.55 o                         
  -1   5   6         27.73         40.03         2.23 o                         
   0   5   6       3965.98       3904.32        31.38 o                         
   1   5   6        459.81        495.37         8.07 o                         
   2   5   6       1005.99        943.11        11.67 o                         
   3   5   6        258.55        279.82         5.58 o                         
   4   5   6          2.29          3.06         2.04 o                         
   5   5   6        172.99        166.59         6.94 o                         
   6   5   6        414.99        436.81        15.81 o                         
   7   5   6        317.00        340.34        13.16 o                         
   8   5   6        939.97        888.26        21.63 o                         
   9   5   6         97.52         72.01        11.86 o                         
  10   5   6        342.86        373.74        18.44 o                         
 -11   6   6         30.65         28.18         7.22 o                         
 -10   6   6        165.41        175.33         8.08 o                         
  -9   6   6          2.36          9.54         4.77 o                         
  -8   6   6        531.12        507.46        10.47 o                         
  -7   6   6        242.48        267.17         9.74 o                         
  -6   6   6        733.83        678.16         9.73 o                         
  -5   6   6       3860.58       3724.56        33.01 o                         
  -4   6   6         43.82         37.96         2.62 o                         
  -3   6   6       3031.11       2957.24        25.43 o                         
  -2   6   6         25.60         30.54         2.34 o                         
  -1   6   6       4780.40       4855.38        44.82 o                         
   0   6   6        816.78        844.23         9.47 o                         
   1   6   6       1716.80       1667.65        18.23 o                         
   2   6   6        978.99        953.42        15.87 o                         
   3   6   6         73.08         83.52         3.55 o                         
   4   6   6       2695.66       2686.46        32.49 o                         
   5   6   6         11.59          9.21         5.51 o                         
   6   6   6        533.49        553.75        16.18 o                         
   7   6   6        299.53        318.17        13.40 o                         
   8   6   6       1129.10       1086.80        25.14 o                         
   9   6   6         91.40        110.24        11.60 o                         
  10   6   6         30.69         24.80        10.75 o                         
 -11   7   6        148.13        176.81        12.66 o                         
 -10   7   6          2.01          0.99         7.47 o                         
  -9   7   6        625.62        627.20        13.74 o                         
  -8   7   6         41.06         44.13         5.93 o                         
  -7   7   6        934.39        881.26        17.63 o                         
  -6   7   6        288.60        314.15         8.73 o                         
  -5   7   6       1669.34       1560.49        16.83 o                         
  -4   7   6        158.32        166.36         4.43 o                         
  -3   7   6         76.85         86.45         3.71 o                         
  -2   7   6       1453.44       1448.30        14.79 o                         
  -1   7   6       1924.22       1957.70        21.85 o                         
   0   7   6        511.39        515.72         7.03 o                         
   1   7   6       1988.58       1949.56        18.68 o                         
   2   7   6        102.88        106.26         4.37 o                         
   3   7   6       3115.68       2953.16        33.43 o                         
   4   7   6         70.93         61.07         6.90 o                         
   5   7   6       1785.94       1756.90        32.26 o                         
   6   7   6        392.31        331.49        13.60 o                         
   7   7   6        598.14        621.77        18.70 o                         
   8   7   6        151.69        145.35        14.16 o                         
   9   7   6         29.08         34.39        10.13 o                         
 -10   8   6        465.53        512.83        23.77 o                         
  -9   8   6          0.01         -3.18         5.20 o                         
  -8   8   6        739.23        714.88        14.98 o                         
  -7   8   6          1.63          0.56         3.90 o                         
  -6   8   6        971.82        898.68        15.86 o                         
  -5   8   6         30.95         32.05         2.93 o                         
  -4   8   6         31.93         28.90         3.23 o                         
  -3   8   6        460.39        458.33         7.69 o                         
  -2   8   6       1493.75       1478.04        17.00 o                         
  -1   8   6        429.64        407.25         6.89 o                         
   0   8   6        955.69        941.86        11.97 o                         
   1   8   6         58.22         59.01         3.73 o                         
   2   8   6       1904.98       1942.53        24.08 o                         
   3   8   6         42.23         39.44         3.94 o                         
   4   8   6       1365.49       1374.65        27.30 o                         
   5   8   6         58.82         59.23         7.41 o                         
   6   8   6        766.35        806.19        21.30 o                         
   7   8   6         34.83         43.40         8.77 o                         
   8   8   6        154.00        194.00        13.43 o                         
  -9   9   6        231.94        252.90        11.72 o                         
  -8   9   6         11.83         14.51         6.46 o                         
  -7   9   6        469.14        461.79        11.87 o                         
  -6   9   6        219.62        217.37         8.71 o                         
  -5   9   6        182.63        184.06         9.39 o                         
  -4   9   6        122.29        117.91         5.79 o                         
  -3   9   6         70.65         67.99         4.28 o                         
  -2   9   6        219.45        235.24         6.24 o                         
  -1   9   6        817.25        819.19        12.76 o                         
   0   9   6        784.26        788.76        11.33 o                         
   1   9   6       1022.28        975.31        13.45 o                         
   2   9   6         98.79        114.16         6.04 o                         
   3   9   6       1629.37       1619.12        30.73 o                         
   4   9   6         53.82         46.86         6.88 o                         
   5   9   6       1103.91       1102.83        25.31 o                         
   6   9   6          5.51         10.09         9.07 o                         
   7   9   6        102.49        120.02        11.22 o                         
  -8  10   6        146.82        169.85        12.44 o                         
  -7  10   6          0.67          8.03         6.00 o                         
  -6  10   6        468.99        416.17        14.26 o                         
  -5  10   6        119.35        141.38         8.57 o                         
  -4  10   6          3.48          2.12         3.51 o                         
  -3  10   6        518.66        518.03        10.55 o                         
  -2  10   6         71.21         73.93         5.25 o                         
  -1  10   6        410.82        421.32         8.48 o                         
   0  10   6        616.48        595.62        11.55 o                         
   1  10   6        417.24        428.69         8.65 o                         
   2  10   6        646.71        618.05        12.34 o                         
   3  10   6        120.11        141.01        10.39 o                         
   4  10   6        480.56        486.78        17.21 o                         
   5  10   6         10.82          8.25        10.20 o                         
   6  10   6        267.80        315.93        16.13 o                         
  -6  11   6        466.59        511.54        15.55 o                         
  -5  11   6         21.90         26.01         5.80 o                         
  -4  11   6        457.66        450.91        11.29 o                         
  -3  11   6         19.11         27.09         4.05 o                         
  -2  11   6        821.02        807.00        14.17 o                         
  -1  11   6        111.56        140.58         7.77 o                         
   0  11   6        488.03        493.78         9.87 o                         
   1  11   6        218.10        204.43         7.77 o                         
   2  11   6        121.94        145.16         8.11 o                         
   3  11   6        180.19        175.27        12.06 o                         
   4  11   6          9.72         12.66         6.88 o                         
   5  11   6         68.67         74.45        10.78 o                         
  -4  12   6         29.69         36.84        11.34 o                         
  -3  12   6        674.78        707.03        19.92 o                         
  -2  12   6          6.47         11.28         5.75 o                         
  -1  12   6        613.32        608.96        13.98 o                         
   0  12   6          1.13          5.30         6.23 o                         
   1  12   6        334.56        376.79        10.98 o                         
   2  12   6         47.93         54.21         6.12 o                         
 -13   0   7         12.49         16.97         7.84 o                         
 -11   0   7        432.33        431.85        19.41 o                         
  -9   0   7        184.84        186.99        10.24 o                         
  -7   0   7        290.58        253.42         6.51 o                         
  -5   0   7       5502.10       5363.24        59.08 o                         
  -3   0   7       7047.41       7095.78        83.51 o                         
  -1   0   7       6958.18       7153.45        76.50 o                         
   1   0   7      11397.19      11659.14       135.76 o                         
   3   0   7       1189.48       1044.17        15.70 o                         
   5   0   7         38.78         63.69         4.53 o                         
   7   0   7       2027.87       1967.66        28.59 o                         
   9   0   7        111.85        128.32         8.42 o                         
  11   0   7        357.12        426.49        17.63 o                         
 -13   1   7          0.12          7.08         5.09 o                         
 -12   1   7        224.92        229.92         9.85 o                         
 -11   1   7         13.04         17.05         4.68 o                         
 -10   1   7         78.93         69.86         4.30 o                         
  -9   1   7        401.24        383.67         7.03 o                         
  -8   1   7        143.37        146.55         4.12 o                         
  -7   1   7       1102.45       1039.11        11.14 o                         
  -6   1   7       3658.97       3659.87        29.70 o                         
  -5   1   7        537.98        519.74         6.00 o                         
  -4   1   7       6585.20       6439.15        60.86 o                         
  -3   1   7         62.60         72.35         3.61 o                         
  -1   1   7         37.21         34.96         1.88 o                         
   0   1   7      10319.68      10419.54        81.82 o                         
   1   1   7       1002.94       1052.01         9.65 o                         
   2   1   7       5882.47       5947.89        47.95 o                         
   3   1   7       1417.55       1535.99        15.01 o                         
   4   1   7        909.32        837.63         9.36 o                         
   5   1   7       1639.62       1620.56        15.74 o                         
   6   1   7        153.24        171.67         4.77 o                         
   7   1   7        114.68        120.39         5.00 o                         
   8   1   7        494.65        496.40         8.70 o                         
   9   1   7          5.69          6.27         2.98 o                         
  10   1   7        586.41        567.16        13.92 o                         
  11   1   7         21.09         28.94         5.62 o                         
 -13   2   7         51.62         84.41        21.73 o                         
 -12   2   7         99.08        109.62         6.83 o                         
 -11   2   7         67.04         77.80         5.82 o                         
 -10   2   7        520.78        489.00         9.32 o                         
  -9   2   7         10.84         15.63         2.97 o                         
  -8   2   7       1370.05       1301.06        13.72 o                         
  -7   2   7        141.22        141.44         3.68 o                         
  -6   2   7       1427.84       1389.45        13.52 o                         
  -5   2   7       3005.28       2909.77        25.07 o                         
  -4   2   7        239.38        195.78         5.00 o                         
  -3   2   7       6945.29       7122.96        63.23 o                         
  -2   2   7         11.71         33.20         3.55 o                         
  -1   2   7       8853.69       9094.39        68.75 o                         
   0   2   7         28.00         24.20         1.69 o                         
   1   2   7       7274.65       7229.67        63.73 o                         
   2   2   7       1748.69       1786.08        17.22 o                         
   3   2   7        198.62        179.86         4.53 o                         
   4   2   7       3072.52       2998.92        27.69 o                         
   5   2   7         11.26          7.92         2.69 o                         
   6   2   7       1566.16       1497.47        19.25 o                         
   7   2   7        164.88        171.27         5.93 o                         
   8   2   7        610.80        611.55        11.76 o                         
   9   2   7        164.14        188.12         7.34 o                         
  10   2   7         89.29        106.05        14.00 o                         
  11   2   7        174.32        208.81        13.17 o                         
 -12   3   7         30.74         41.56         5.65 o                         
 -11   3   7        410.06        428.49        10.90 o                         
 -10   3   7         16.39         15.97         3.12 o                         
  -9   3   7       1699.74       1626.59        18.74 o                         
  -8   3   7          4.87          3.96         2.13 o                         
  -7   3   7       3420.79       3305.71        28.98 o                         
  -6   3   7        284.77        308.00         5.10 o                         
  -5   3   7       3574.71       3579.35        28.98 o                         
  -4   3   7        863.03        844.29        10.20 o                         
  -3   3   7       5436.79       6099.25        58.06 o                         
  -2   3   7       9520.80      10254.11        90.14 o                         
  -1   3   7       2781.49       3114.75        25.04 o                         
   0   3   7       1527.36       1523.64        13.46 o                         
   1   3   7       5529.24       5752.49        51.88 o                         
   2   3   7        380.50        389.64         6.16 o                         
   3   3   7       6173.07       6167.90        53.09 o                         
   4   3   7          0.03         -0.06         1.88 o                         
   5   3   7       4230.80       4142.75        45.05 o                         
   6   3   7         99.64        100.28         5.52 o                         
   7   3   7       1520.64       1448.17        26.00 o                         
   8   3   7        152.62        153.49         7.64 o                         
   9   3   7        190.12        170.45        10.34 o                         
  10   3   7         48.84         52.03         5.71 o                         
 -12   4   7        205.62        261.10         9.82 o                         
 -11   4   7          0.64         -2.39         4.05 o                         
 -10   4   7        401.36        416.60         9.48 o                         
  -9   4   7         32.25         33.51         3.54 o                         
  -8   4   7       2100.53       2062.47        20.67 o                         
  -7   4   7          0.06          1.66         2.28 o                         
  -6   4   7       2728.77       2660.30        22.77 o                         
  -5   4   7        272.60        306.82         5.09 o                         
  -4   4   7       1690.64       1744.94        15.44 o                         
  -3   4   7         69.14         92.26         2.83 o                         
  -2   4   7         77.54         85.05         3.17 o                         
  -1   4   7        251.05        333.12         5.14 o                         
   0   4   7       1312.45       1300.77        12.54 o                         
   1   4   7          0.12          1.71         1.56 o                         
   2   4   7       4090.29       4028.03        35.84 o                         
   3   4   7          2.48          5.25         1.87 o                         
   4   4   7       5644.43       5516.41        51.07 o                         
   5   4   7        362.38        353.02         6.84 o                         
   6   4   7       1326.62       1322.51        20.96 o                         
   7   4   7          7.88          5.64         3.23 o                         
   8   4   7        659.47        673.68        14.55 o                         
   9   4   7          7.85          1.27         4.94 o                         
  10   4   7        176.02        212.18        21.27 o                         
 -12   5   7         26.80         27.89         7.49 o                         
 -11   5   7        302.97        334.01        16.82 o                         
 -10   5   7        101.56         88.97         6.52 o                         
  -9   5   7       1319.01       1286.23        16.69 o                         
  -8   5   7         20.19         19.80         2.69 o                         
  -7   5   7       2425.38       2363.82        27.02 o                         
  -6   5   7        353.24        352.73         6.83 o                         
  -5   5   7       2829.96       2667.80        22.79 o                         
  -4   5   7        184.81        170.74         3.97 o                         
  -3   5   7        723.44        706.87         8.30 o                         
  -2   5   7       2444.29       2497.81        22.28 o                         
  -1   5   7        994.62       1011.13        10.14 o                         
   0   5   7        499.51        491.25         6.43 o                         
   1   5   7       3743.81       3771.24        37.15 o                         
   2   5   7       1197.25       1274.25        13.81 o                         
   3   5   7       4354.81       4352.20        41.19 o                         
   4   5   7         99.33         89.48         3.93 o                         
   5   5   7       3021.37       2981.92        40.55 o                         
   6   5   7        180.64        175.55        10.40 o                         
   7   5   7       1134.59       1160.54        36.55 o                         
   8   5   7        256.83        231.80        12.88 o                         
   9   5   7         41.35         51.92         8.96 o                         
  10   5   7         85.26         86.23        17.30 o                         
 -11   6   7         59.16         57.21         8.15 o                         
 -10   6   7        214.44        250.71         9.14 o                         
  -9   6   7          4.57          3.98         3.68 o                         
  -8   6   7        584.57        569.18        12.00 o                         
  -7   6   7         64.73         66.30         4.48 o                         
  -6   6   7        650.79        624.62         8.96 o                         
  -5   6   7        302.90        303.03         5.30 o                         
  -4   6   7        106.16        104.83         4.01 o                         
  -3   6   7       2419.65       2382.26        22.96 o                         
  -2   6   7         49.81         58.54         2.82 o                         
  -1   6   7       3447.38       3467.99        31.46 o                         
   0   6   7        348.47        341.52         5.28 o                         
   1   6   7       1051.88       1051.58        13.47 o                         
   2   6   7       1655.98       1622.94        18.22 o                         
   3   6   7        525.31        504.19         8.50 o                         
   4   6   7       1630.51       1582.14        20.96 o                         
   5   6   7        241.96        234.73        11.18 o                         
   6   6   7        692.36        700.08        18.44 o                         
   7   6   7         96.99         75.27         8.29 o                         
   8   6   7        370.94        410.09        16.41 o                         
   9   6   7        192.90        189.74        14.48 o                         
 -11   7   7         46.26         60.08        13.37 o                         
 -10   7   7         47.90         37.68         6.87 o                         
  -9   7   7        167.93        185.95        10.12 o                         
  -8   7   7         31.44         45.16         5.13 o                         
  -7   7   7        268.53        291.74         9.32 o                         
  -6   7   7        689.95        701.07         9.84 o                         
  -5   7   7        599.63        584.31         9.15 o                         
  -4   7   7       2933.46       2860.74        25.05 o                         
  -3   7   7        177.30        183.56         4.63 o                         
  -2   7   7       1866.75       1847.30        17.96 o                         
  -1   7   7         30.21         32.67         3.01 o                         
   0   7   7       3766.67       3750.75        32.80 o                         
   1   7   7       1495.31       1456.01        15.62 o                         
   2   7   7       1593.12       1582.64        19.06 o                         
   3   7   7        876.11        852.57        13.13 o                         
   4   7   7        175.47        178.63        12.37 o                         
   5   7   7        373.59        400.95        14.16 o                         
   6   7   7         34.74         30.64         6.91 o                         
   7   7   7         94.19         80.76         8.98 o                         
   8   7   7         74.29         58.51        10.42 o                         
   9   7   7          6.53         15.93        11.34 o                         
 -10   8   7          3.35         11.22        10.03 o                         
  -9   8   7         12.71          2.27         5.37 o                         
  -8   8   7          1.73          4.65         4.67 o                         
  -7   8   7         96.41        111.11         6.47 o                         
  -6   8   7         22.12         17.11         4.03 o                         
  -5   8   7        784.25        815.30        13.04 o                         
  -4   8   7         66.57         67.02         4.16 o                         
  -3   8   7       2296.01       2216.17        26.57 o                         
  -2   8   7         47.44         52.16         3.31 o                         
  -1   8   7       3528.70       3399.07        33.45 o                         
   0   8   7        103.27        109.76         4.60 o                         
   1   8   7       1630.55       1578.07        16.73 o                         
   2   8   7        210.66        187.57         7.34 o                         
   3   8   7        404.34        433.74         9.57 o                         
   4   8   7         11.16         11.52         5.56 o                         
   5   8   7         16.24         12.50         5.93 o                         
   6   8   7          0.02          4.58         6.29 o                         
   7   8   7        143.85        119.70        23.40 o                         
   8   8   7         12.99         -7.26         7.26 o                         
  -9   9   7         13.87         21.80         7.28 o                         
  -8   9   7         36.98         54.60         6.52 o                         
  -7   9   7         81.42         76.77         6.06 o                         
  -6   9   7        158.84        173.54         7.69 o                         
  -5   9   7        198.88        189.86         7.58 o                         
  -4   9   7       3022.70       2916.94        37.88 o                         
  -3   9   7        152.05        143.99         5.94 o                         
  -2   9   7       1433.48       1384.10        15.94 o                         
  -1   9   7         15.79         19.44         2.92 o                         
   0   9   7       3599.31       3514.20        33.09 o                         
   1   9   7         67.43         74.38         4.17 o                         
   2   9   7        523.32        519.87        11.05 o                         
   3   9   7        166.49        156.34         6.32 o                         
   4   9   7         55.78         71.59         8.23 o                         
   5   9   7         48.62         61.62         7.99 o                         
   6   9   7         20.86         19.31         8.31 o                         
   7   9   7         50.45         53.97        10.74 o                         
  -8  10   7        130.17        127.24        14.92 o                         
  -7  10   7         49.03         51.14         7.91 o                         
  -6  10   7        287.96        274.35        13.35 o                         
  -5  10   7        273.05        284.12         8.80 o                         
  -4  10   7        112.91        110.98         6.67 o                         
  -3  10   7        465.30        442.00         9.88 o                         
  -2  10   7         32.59         33.60         3.99 o                         
  -1  10   7        446.99        427.05        10.58 o                         
   0  10   7          0.44         -1.10         2.66 o                         
   1  10   7        173.19        181.27         5.97 o                         
   2  10   7        116.29        116.48         6.13 o                         
   3  10   7         49.42         58.46         7.64 o                         
   4  10   7        244.33        299.26        24.60 o                         
   5  10   7          5.47         -4.01         7.96 o                         
   6  10   7        114.28        137.53        15.27 o                         
  -6  11   7         40.15         47.95         6.68 o                         
  -5  11   7        312.48        332.66        12.06 o                         
  -4  11   7        101.72        107.73         8.46 o                         
  -3  11   7         31.85         32.05         4.28 o                         
  -2  11   7        238.93        238.19        13.16 o                         
  -1  11   7          2.16         10.50         4.24 o                         
   0  11   7        104.88        104.48         6.03 o                         
   1  11   7        270.57        291.22         9.06 o                         
   2  11   7          3.87         11.12         3.84 o                         
   3  11   7        240.22        267.85        13.90 o                         
   4  11   7          6.97          2.79         6.74 o                         
  -4  12   7         25.08         15.69        22.57 o                         
  -3  12   7         10.62         15.70         5.09 o                         
  -2  12   7          0.04          3.92         4.17 o                         
  -1  12   7          8.92         12.74         6.37 o                         
   0  12   7         21.71         23.07         5.01 o                         
   1  12   7          0.71          5.74         4.17 o                         
   2  12   7        243.54        268.04        18.50 o                         
 -12   0   8        283.44        297.22        15.25 o                         
 -10   0   8       1019.05       1037.94        31.89 o                         
  -8   0   8       2584.71       2550.03        31.65 o                         
  -6   0   8       4519.49       4491.23        55.18 o                         
  -4   0   8       4053.87       4092.99        45.50 o                         
  -2   0   8        204.65        235.91         5.32 o                         
   0   0   8       2571.45       2862.67        33.77 o                         
   2   0   8        838.93        808.64        11.87 o                         
   4   0   8       5973.65       6187.34        75.43 o                         
   6   0   8       3798.21       3615.29        43.21 o                         
   8   0   8       1178.20       1154.72        31.37 o                         
  10   0   8        166.48        164.29        11.97 o                         
 -13   1   8         56.75         77.21         7.23 o                         
 -12   1   8         18.78         23.61         5.06 o                         
 -11   1   8        115.09        147.88        13.42 o                         
 -10   1   8         42.65         40.15         3.62 o                         
  -9   1   8       1564.39       1510.88        17.12 o                         
  -8   1   8          0.54         -0.88         1.93 o                         
  -7   1   8       5058.73       4988.16        40.10 o                         
  -6   1   8        143.86        127.46         3.15 o                         
  -5   1   8       6141.06       6154.96        49.93 o                         
  -4   1   8       1877.20       1993.72        19.79 o                         
  -3   1   8       2147.77       2229.50        20.50 o                         
  -2   1   8       4551.45       4743.98        42.70 o                         
  -1   1   8       1672.17       1832.08        15.95 o                         
   0   1   8         10.20          7.02         1.63 o                         
   1   1   8       4639.55       4810.70        39.22 o                         
   2   1   8       1954.58       2018.02        18.81 o                         
   3   1   8       5539.87       5682.91        46.45 o                         
   4   1   8        440.98        443.48         6.04 o                         
   5   1   8       3724.09       3613.30        30.04 o                         
   6   1   8         24.96         20.34         2.79 o                         
   7   1   8       1514.17       1476.10        17.19 o                         
   8   1   8         40.61         41.84         4.51 o                         
   9   1   8         83.07         80.96         5.56 o                         
  10   1   8          2.86         11.90         5.61 o                         
  11   1   8         12.87         12.30        10.86 o                         
 -12   2   8         94.12         91.95         7.96 o                         
 -11   2   8         72.87         67.64         5.09 o                         
 -10   2   8        574.08        568.64        11.06 o                         
  -9   2   8        104.95         93.63         4.36 o                         
  -8   2   8       1543.81       1515.57        15.32 o                         
  -7   2   8          9.81          9.21         1.99 o                         
  -6   2   8       1839.54       1812.65        16.13 o                         
  -5   2   8       2698.15       2642.50        25.86 o                         
  -4   2   8       1088.35       1017.90        11.03 o                         
  -3   2   8        975.01        784.14         9.43 o                         
  -2   2   8       1153.85       1338.96        14.01 o                         
  -1   2   8      12218.79      13321.72       122.32 o                         
   0   2   8       1835.47       2038.40        19.95 o                         
   1   2   8       4673.54       4599.05        37.73 o                         
   2   2   8       2361.12       2382.41        22.20 o                         
   3   2   8       1765.04       1715.10        17.11 o                         
   4   2   8       2683.47       2611.83        27.72 o                         
   5   2   8        116.60         97.17         4.43 o                         
   6   2   8       1152.76       1088.56        15.74 o                         
   7   2   8        107.70        111.93         5.91 o                         
   8   2   8        519.63        510.15        10.34 o                         
   9   2   8        169.45        167.99         8.70 o                         
  10   2   8         72.83         71.13         6.68 o                         
 -12   3   8        233.68        261.54        11.86 o                         
 -11   3   8         60.82         73.37         5.19 o                         
 -10   3   8        235.08        225.65         6.93 o                         
  -9   3   8        147.78        144.27         5.43 o                         
  -8   3   8         41.27         43.16         3.14 o                         
  -7   3   8        456.39        456.91         7.07 o                         
  -6   3   8        694.42        688.01         9.38 o                         
  -5   3   8        975.32        992.89        12.79 o                         
  -4   3   8       3929.18       3897.10        36.65 o                         
  -3   3   8          4.12         14.40         1.95 o                         
  -2   3   8       7051.90       6775.34        60.67 o                         
  -1   3   8        448.71        473.63         5.71 o                         
   0   3   8       8947.79       8918.35        67.96 o                         
   1   3   8       1364.60       1379.10        15.74 o                         
   2   3   8       4302.52       4242.94        39.17 o                         
   3   3   8       1296.02       1253.23        13.53 o                         
   4   3   8        125.83        119.32         4.34 o                         
   5   3   8        911.44        893.50        12.22 o                         
   6   3   8         11.61          8.11         4.22 o                         
   7   3   8        237.89        252.02        10.68 o                         
   8   3   8        330.71        330.22        14.17 o                         
   9   3   8         38.28         37.11         5.86 o                         
  10   3   8        141.11        142.28        11.35 o                         
 -12   4   8         26.95         28.03         6.16 o                         
 -11   4   8        121.39        117.35         6.18 o                         
 -10   4   8        126.48        116.95         5.20 o                         
  -9   4   8          5.20         -0.21         2.65 o                         
  -8   4   8         21.21         16.82         2.65 o                         
  -7   4   8        155.76        148.31         4.31 o                         
  -6   4   8          0.13          1.56         1.78 o                         
  -5   4   8       3418.10       3451.00        31.65 o                         
  -4   4   8         18.83         25.14         2.37 o                         
  -3   4   8       7700.58       7596.11        68.08 o                         
  -2   4   8          1.09          5.07         1.49 o                         
  -1   4   8      16813.13      17082.00       128.21 o                         
   0   4   8         75.67         87.22         2.93 o                         
   1   4   8       3492.56       3307.36        31.60 o                         
   2   4   8         99.49        104.65         3.71 o                         
   3   4   8       2779.56       2662.31        26.85 o                         
   4   4   8         39.11         41.88         3.69 o                         
   5   4   8        269.60        250.58         6.77 o                         
   6   4   8          0.03          2.59         3.07 o                         
   7   4   8        163.58        167.15         6.74 o                         
   8   4   8          1.50          3.10         4.38 o                         
   9   4   8        128.71        131.73         7.39 o                         
  10   4   8         32.93         26.39         8.24 o                         
 -12   5   8        301.81        319.43        18.82 o                         
 -11   5   8         37.77         34.19         6.69 o                         
 -10   5   8        111.78        104.32         5.08 o                         
  -9   5   8         62.48         54.68         3.71 o                         
  -8   5   8          7.38          3.80         2.43 o                         
  -7   5   8         78.98         69.98         3.36 o                         
  -6   5   8        623.88        617.63         8.62 o                         
  -5   5   8        570.20        534.82         7.66 o                         
  -4   5   8       2512.71       2479.65        21.30 o                         
  -3   5   8         95.66         89.88         3.15 o                         
  -2   5   8       5364.43       5277.95        41.78 o                         
  -1   5   8         46.29         64.92         3.25 o                         
   0   5   8       6821.26       6724.04        67.94 o                         
   1   5   8       1811.45       1867.16        19.82 o                         
   2   5   8       3469.85       3465.11        32.18 o                         
   3   5   8          0.59          2.39         2.21 o                         
   4   5   8        167.31        152.78         5.64 o                         
   5   5   8        504.97        518.63        10.36 o                         
   6   5   8         65.68         71.54         4.63 o                         
   7   5   8        335.39        310.59        13.43 o                         
   8   5   8        150.06        170.69        11.90 o                         
   9   5   8         76.46         54.64         9.32 o                         
 -11   6   8         94.66         96.31         8.29 o                         
 -10   6   8        124.86        152.61        11.64 o                         
  -9   6   8         19.07         17.23         3.99 o                         
  -8   6   8        923.14        863.18        13.45 o                         
  -7   6   8         68.41         74.05         3.97 o                         
  -6   6   8        782.23        766.31        10.69 o                         
  -5   6   8        583.92        576.48         7.62 o                         
  -4   6   8        752.15        723.43         8.60 o                         
  -3   6   8       3030.07       2949.00        27.39 o                         
  -2   6   8        179.06        178.66         4.50 o                         
  -1   6   8       1903.54       1849.58        18.50 o                         
   0   6   8        168.69        170.61         4.00 o                         
   1   6   8       4185.29       4010.10        38.86 o                         
   2   6   8        383.13        395.59         7.53 o                         
   3   6   8        390.72        397.67         8.47 o                         
   4   6   8        962.29        979.27        14.59 o                         
   5   6   8          0.05         -0.79         7.32 o                         
   6   6   8        490.76        504.97        16.03 o                         
   7   6   8        146.31        138.45        10.03 o                         
   8   6   8         60.12         89.65        11.28 o                         
   9   6   8        149.73        143.77        15.59 o                         
 -10   7   8         31.74         38.59         7.75 o                         
  -9   7   8        531.89        558.64        12.57 o                         
  -8   7   8          0.21          0.57         3.51 o                         
  -7   7   8       1300.21       1283.45        23.36 o                         
  -6   7   8        130.90        142.93         5.46 o                         
  -5   7   8       1339.58       1326.15        16.24 o                         
  -4   7   8        378.36        368.29         6.40 o                         
  -3   7   8       1589.08       1543.86        15.17 o                         
  -2   7   8       2157.45       2077.16        19.82 o                         
  -1   7   8        773.97        754.76         9.92 o                         
   0   7   8        171.07        161.72         4.42 o                         
   1   7   8       1210.69       1186.28        15.35 o                         
   2   7   8        130.79        130.04         6.83 o                         
   3   7   8        893.77        874.97        14.98 o                         
   4   7   8          1.91          4.19         3.00 o                         
   5   7   8       1240.40       1249.78        26.14 o                         
   6   7   8         43.37         38.64         7.15 o                         
   7   7   8        348.94        351.50        15.56 o                         
   8   7   8         19.17         13.32         7.65 o                         
 -10   8   8        180.39        217.88        30.74 o                         
  -9   8   8          1.67         -0.97         4.86 o                         
  -8   8   8        486.29        486.33        13.70 o                         
  -7   8   8         35.41         29.74         4.36 o                         
  -6   8   8        848.56        827.29        13.16 o                         
  -5   8   8         20.70         25.31         3.22 o                         
  -4   8   8       1542.77       1471.83        17.30 o                         
  -3   8   8        826.65        759.74        11.00 o                         
  -2   8   8        620.77        618.25         9.26 o                         
  -1   8   8        193.84        217.07         6.13 o                         
   0   8   8         77.63         90.06         4.72 o                         
   1   8   8          4.42         10.32         3.16 o                         
   2   8   8        949.30        914.72        14.34 o                         
   3   8   8         26.57         25.61         5.82 o                         
   4   8   8       1171.84       1152.30        24.83 o                         
   5   8   8         48.37         38.59         7.03 o                         
   6   8   8        908.96        982.48        24.29 o                         
   7   8   8         32.44         32.16         8.22 o                         
  -9   9   8        343.57        400.73        19.13 o                         
  -8   9   8          2.00         12.44         5.05 o                         
  -7   9   8        654.46        602.02        14.07 o                         
  -6   9   8          3.97         -1.37         2.96 o                         
  -5   9   8        519.89        492.58        17.65 o                         
  -4   9   8        310.80        296.70         8.67 o                         
  -3   9   8        330.16        297.07         7.00 o                         
  -2   9   8        478.96        469.95        10.04 o                         
  -1   9   8        137.59        132.28         4.86 o                         
   0   9   8         16.78         19.93         3.11 o                         
   1   9   8        454.95        436.58        10.34 o                         
   2   9   8        309.77        312.58         8.78 o                         
   3   9   8        962.66        941.74        16.18 o                         
   4   9   8        177.84        181.69        11.48 o                         
   5   9   8        580.17        606.64        22.08 o                         
   6   9   8         36.16         28.11         7.71 o                         
   7   9   8        251.32        260.17        30.09 o                         
  -8  10   8        239.01        194.98        35.10 o                         
  -7  10   8          4.67         14.17         9.50 o                         
  -6  10   8        197.27        183.27         8.88 o                         
  -5  10   8        100.65        125.15         8.38 o                         
  -4  10   8        201.34        183.94         8.09 o                         
  -3  10   8        216.25        234.44         7.20 o                         
  -2  10   8         25.46         18.94         3.43 o                         
  -1  10   8        492.17        519.85        14.74 o                         
   0  10   8          2.90          8.04         2.95 o                         
   1  10   8        492.60        488.25        11.32 o                         
   2  10   8        502.85        455.78        10.77 o                         
   3  10   8         59.96         60.00         7.68 o                         
   4  10   8        446.63        470.87        19.28 o                         
   5  10   8         47.12         63.23         9.21 o                         
  -6  11   8         33.73         33.49         8.49 o                         
  -5  11   8         65.35         67.87         5.92 o                         
  -4  11   8        148.76        164.32        11.27 o                         
  -3  11   8         11.52          9.91         3.81 o                         
  -2  11   8        527.39        536.69        14.26 o                         
  -1  11   8          5.97          4.36         3.97 o                         
   0  11   8        354.08        381.77        14.00 o                         
   1  11   8        118.35        119.45         7.67 o                         
   2  11   8        822.43        844.78        18.28 o                         
   3  11   8        108.31        118.71        16.16 o                         
   4  11   8         45.58         48.89        11.03 o                         
  -3  12   8        350.17        340.15        13.61 o                         
  -2  12   8         13.47         24.89         5.17 o                         
  -1  12   8        700.90        717.60        16.76 o                         
   0  12   8        191.36        191.17         9.39 o                         
   1  12   8        341.14        380.86        13.89 o                         
 -13   0   9        351.05        364.28        30.44 o                         
 -11   0   9        194.38        214.22         9.85 o                         
  -9   0   9        348.44        323.45        10.34 o                         
  -7   0   9          1.19          1.39         2.66 o                         
  -5   0   9        713.93        677.67        10.21 o                         
  -3   0   9       6211.95       6237.30        82.54 o                         
  -1   0   9      12846.79      12941.43       150.58 o                         
   1   0   9      11727.39      12156.49       129.85 o                         
   3   0   9       3614.24       3527.20        40.84 o                         
   5   0   9        182.98        175.57         6.97 o                         
   7   0   9         13.30          5.76         3.93 o                         
   9   0   9        288.94        307.85        11.92 o                         
 -13   1   9          0.05         22.87        11.13 o                         
 -12   1   9        339.19        347.72        12.72 o                         
 -11   1   9        196.07        211.37         8.30 o                         
 -10   1   9        252.98        243.55         6.41 o                         
  -9   1   9        126.63        137.81         4.78 o                         
  -8   1   9         41.65         40.58         2.74 o                         
  -7   1   9        560.38        545.98         7.29 o                         
  -6   1   9        245.09        258.08         4.24 o                         
  -5   1   9       1596.29       1599.69        16.77 o                         
  -4   1   9       7487.80       7596.40        67.56 o                         
  -3   1   9       1040.89       1009.80        11.31 o                         
  -2   1   9      10180.42      10226.89        89.48 o                         
  -1   1   9       1657.03       1884.29        17.38 o                         
   0   1   9      15256.75      15609.69       122.26 o                         
   1   1   9        372.76        408.01         5.36 o                         
   2   1   9       4115.25       3886.03        32.56 o                         
   3   1   9        397.07        401.41         5.56 o                         
   4   1   9       1476.47       1429.69        13.67 o                         
   5   1   9        474.44        479.14         6.86 o                         
   6   1   9         12.92          6.26         2.74 o                         
   7   1   9        118.77        122.79         5.45 o                         
   8   1   9        163.35        161.76         5.98 o                         
   9   1   9        149.62        146.82         6.90 o                         
  10   1   9        122.36        127.98         7.65 o                         
 -12   2   9         28.68         52.75         6.59 o                         
 -11   2   9         89.71         87.27         5.95 o                         
 -10   2   9        297.20        293.85         6.81 o                         
  -9   2   9        243.90        218.90         5.72 o                         
  -8   2   9        828.88        814.07        12.56 o                         
  -7   2   9          0.15          1.75         1.68 o                         
  -6   2   9       2213.82       2175.19        21.19 o                         
  -5   2   9       1220.48       1204.26        14.56 o                         
  -4   2   9       2911.07       3037.38        30.68 o                         
  -3   2   9       4258.74       4234.36        37.03 o                         
  -2   2   9         68.95         49.60         2.53 o                         
  -1   2   9       3377.11       3145.33        27.72 o                         
   0   2   9        310.53        370.93         5.10 o                         
   1   2   9       4841.42       4739.24        39.02 o                         
   2   2   9       1123.25       1180.61        12.45 o                         
   3   2   9       1322.42       1238.48        14.15 o                         
   4   2   9        932.49        938.30        12.84 o                         
   5   2   9        181.17        158.36         5.09 o                         
   6   2   9       1092.28       1110.70        16.52 o                         
   7   2   9         55.90         63.47         4.97 o                         
   8   2   9        505.78        508.17        13.30 o                         
   9   2   9        122.66        128.73        10.36 o                         
  10   2   9         59.66         59.56         7.06 o                         
 -12   3   9         38.99         32.30         6.15 o                         
 -11   3   9        110.53        143.99         7.36 o                         
 -10   3   9        365.71        354.99         7.97 o                         
  -9   3   9        419.21        404.56         7.42 o                         
  -8   3   9         73.98         73.13         3.68 o                         
  -7   3   9       3537.36       3412.41        29.89 o                         
  -6   3   9         80.92         62.58         3.32 o                         
  -5   3   9       4213.79       4134.60        36.91 o                         
  -4   3   9        328.26        303.61         6.56 o                         
  -3   3   9       1480.12       1414.76        16.28 o                         
  -2   3   9        653.53        586.87         9.87 o                         
  -1   3   9        389.80        438.56         5.49 o                         
   0   3   9       1346.30       1361.31        12.94 o                         
   1   3   9       1427.21       1450.18        15.59 o                         
   2   3   9       1201.66       1220.59        13.20 o                         
   3   3   9       2627.69       2629.24        24.99 o                         
   4   3   9         15.91         10.99         2.34 o                         
   5   3   9       3817.79       3670.50        39.14 o                         
   6   3   9         10.96          9.30         3.60 o                         
   7   3   9        996.94        989.34        18.82 o                         
   8   3   9         34.90         34.90         5.76 o                         
   9   3   9        335.66        342.37        26.94 o                         
  10   3   9        136.02        149.60        14.53 o                         
 -12   4   9          4.26         10.87         4.86 o                         
 -11   4   9          3.72          5.57         3.80 o                         
 -10   4   9       1544.88       1501.15        18.81 o                         
  -9   4   9          1.50          1.40         2.60 o                         
  -8   4   9       2134.48       2090.27        26.00 o                         
  -7   4   9          7.67          7.17         2.73 o                         
  -6   4   9       3326.77       3147.64        29.58 o                         
  -5   4   9         23.47         27.66         2.68 o                         
  -4   4   9       3591.16       3559.59        34.06 o                         
  -3   4   9         20.03         23.21         2.21 o                         
  -2   4   9       1047.59       1030.11        10.20 o                         
  -1   4   9        284.51        338.60         4.93 o                         
   0   4   9        817.38        903.38         9.59 o                         
   1   4   9         79.18        110.40         3.88 o                         
   2   4   9       1228.88       1243.16        13.71 o                         
   3   4   9         29.57         32.53         2.95 o                         
   4   4   9        868.63        831.62        11.69 o                         
   5   4   9         54.16         59.62         4.73 o                         
   6   4   9        995.49        985.11        17.30 o                         
   7   4   9         48.99         47.03         4.77 o                         
   8   4   9        638.48        652.42        14.14 o                         
   9   4   9          0.69          7.07         4.63 o                         
  10   4   9         20.02         45.88        15.04 o                         
 -11   5   9         61.56         70.23         5.94 o                         
 -10   5   9         26.69         26.87         5.45 o                         
  -9   5   9        573.97        571.19        10.46 o                         
  -8   5   9         35.58         30.39         3.49 o                         
  -7   5   9       1874.41       1803.11        19.37 o                         
  -6   5   9          5.97          8.85         2.52 o                         
  -5   5   9       2643.03       2543.02        24.80 o                         
  -4   5   9         51.43         62.63         3.53 o                         
  -3   5   9       1727.98       1650.43        16.63 o                         
  -2   5   9        199.53        203.58         4.13 o                         
  -1   5   9          1.13          3.56         1.65 o                         
   0   5   9        140.40        153.47         5.29 o                         
   1   5   9        695.62        734.56         9.94 o                         
   2   5   9        833.26        845.85        11.87 o                         
   3   5   9       4057.10       3955.80        36.51 o                         
   4   5   9        183.36        193.36         6.57 o                         
   5   5   9       2669.54       2678.26        38.95 o                         
   6   5   9         95.12         90.75         5.61 o                         
   7   5   9        908.00        885.12        17.46 o                         
   8   5   9         23.21         11.69         6.73 o                         
   9   5   9        210.07        223.24        16.63 o                         
 -11   6   9         77.08         73.03         7.50 o                         
 -10   6   9         89.39         96.32        12.26 o                         
  -9   6   9         39.27         35.78         3.68 o                         
  -8   6   9        582.70        569.22        12.71 o                         
  -7   6   9          0.02          0.85         2.36 o                         
  -6   6   9       1085.89       1030.51        14.71 o                         
  -5   6   9        228.66        218.27         4.82 o                         
  -4   6   9        638.26        602.66         7.68 o                         
  -3   6   9        901.38        926.11        10.28 o                         
  -2   6   9        574.55        557.38         7.74 o                         
  -1   6   9       1475.48       1503.82        14.51 o                         
   0   6   9       1465.20       1425.24        14.31 o                         
   1   6   9       4961.59       4906.35        62.89 o                         
   2   6   9        689.16        674.83        11.35 o                         
   3   6   9        411.59        401.45        10.12 o                         
   4   6   9       1249.69       1218.87        18.63 o                         
   5   6   9        249.18        250.54         7.49 o                         
   6   6   9        717.22        693.87        18.96 o                         
   7   6   9         15.07         15.04         7.36 o                         
   8   6   9        125.62        145.94        11.73 o                         
   9   6   9          5.10          1.28        20.62 o                         
 -10   7   9         51.28         34.76         5.99 o                         
  -9   7   9        176.21        204.51         7.90 o                         
  -8   7   9         23.47         24.58         3.37 o                         
  -7   7   9        309.39        313.16         8.61 o                         
  -6   7   9         74.00         84.62         4.57 o                         
  -5   7   9        469.18        444.52         8.06 o                         
  -4   7   9       1317.54       1329.18        15.52 o                         
  -3   7   9        219.14        200.99         5.20 o                         
  -2   7   9       5000.67       4891.02        44.06 o                         
  -1   7   9        216.99        199.50         5.56 o                         
   0   7   9       1893.10       1852.44        18.83 o                         
   1   7   9          8.58         11.44         2.97 o                         
   2   7   9       2147.05       2123.75        29.24 o                         
   3   7   9        293.96        274.87         8.64 o                         
   4   7   9        473.90        473.62        10.24 o                         
   5   7   9        215.85        225.13        11.98 o                         
   6   7   9         25.28         18.19         6.62 o                         
   7   7   9        107.19        106.93        10.50 o                         
   8   7   9         84.05         90.84        10.49 o                         
 -10   8   9          0.06         15.84         6.51 o                         
  -9   8   9        191.75        195.34        12.97 o                         
  -8   8   9         38.41         43.57         5.93 o                         
  -7   8   9         14.82         27.78         3.39 o                         
  -6   8   9          2.83          5.54         2.61 o                         
  -5   8   9        226.18        235.20         6.34 o                         
  -4   8   9         83.37         95.08         4.69 o                         
  -3   8   9        596.06        600.98         9.58 o                         
  -2   8   9        132.82        129.23         5.97 o                         
  -1   8   9       2644.47       2557.02        28.40 o                         
   0   8   9         73.58         78.76         3.92 o                         
   1   8   9       1335.20       1358.57        19.90 o                         
   2   8   9         16.16          9.48         4.17 o                         
   3   8   9        710.31        715.06        15.24 o                         
   4   8   9         26.97         29.07         6.55 o                         
   5   8   9        117.19        100.93         9.27 o                         
   6   8   9          0.95          5.53         7.72 o                         
   7   8   9          0.06          5.94         7.47 o                         
  -9   9   9         71.69         95.59        13.33 o                         
  -8   9   9         27.28         28.21         5.90 o                         
  -7   9   9         91.75        103.36         6.39 o                         
  -6   9   9         86.83         91.86         4.67 o                         
  -5   9   9        114.69        126.83         5.33 o                         
  -4   9   9        520.54        514.24        10.02 o                         
  -3   9   9        252.28        250.62         7.14 o                         
  -2   9   9       1589.09       1547.05        19.75 o                         
  -1   9   9        519.68        496.03         8.80 o                         
   0   9   9        904.05        894.70        12.41 o                         
   1   9   9         25.66         25.57         4.19 o                         
   2   9   9        959.83        936.29        18.36 o                         
   3   9   9         11.89         11.45         4.24 o                         
   4   9   9        238.33        260.79        13.27 o                         
   5   9   9          0.13         -0.28         8.04 o                         
   6   9   9          3.37         -6.48         6.48 o                         
  -7  10   9         11.00         23.21         7.32 o                         
  -6  10   9        215.49        254.68        24.08 o                         
  -5  10   9        156.75        152.95        10.95 o                         
  -4  10   9        174.00        183.37         8.24 o                         
  -3  10   9        473.38        432.94        13.46 o                         
  -2  10   9        101.26        111.80         5.68 o                         
  -1  10   9        984.75        934.51        17.22 o                         
   0  10   9          9.36          9.94         3.06 o                         
   1  10   9        492.22        462.13        11.28 o                         
   2  10   9         87.08        100.46         7.51 o                         
   3  10   9         74.49         88.58         9.00 o                         
   4  10   9        142.82        126.90        10.77 o                         
   5  10   9          2.36          8.06         9.99 o                         
  -6  11   9         35.39         75.50        17.27 o                         
  -5  11   9        224.21        224.67        13.46 o                         
  -4  11   9        119.27        126.73         7.24 o                         
  -3  11   9        223.76        216.93         8.98 o                         
  -2  11   9        249.03        250.87        10.05 o                         
  -1  11   9         45.92         42.11         5.18 o                         
   0  11   9        190.61        194.69         8.75 o                         
   1  11   9        153.06        171.19         9.82 o                         
   2  11   9        100.60        102.63         7.73 o                         
   3  11   9        236.79        261.29        17.89 o                         
  -2  12   9        101.08         87.20        18.67 o                         
  -1  12   9          8.02          6.98         5.25 o                         
 -12   0  10          2.88          0.00        12.81 o                         
 -10   0  10        585.84        592.38        15.19 o                         
  -8   0  10       1226.73       1177.58        21.36 o                         
  -6   0  10       4565.90       4392.73        60.11 o                         
  -4   0  10       2836.84       2834.06        36.28 o                         
  -2   0  10        130.51        139.31         4.23 o                         
   0   0  10        228.93        237.88         6.25 o                         
   2   0  10       8962.41       9500.57       112.83 o                         
   4   0  10       1963.74       1970.74        29.10 o                         
   6   0  10       1949.94       1919.36        33.11 o                         
   8   0  10        505.72        545.99        14.73 o                         
  10   0  10        292.09        315.22        16.10 o                         
 -12   1  10          7.36          3.79         4.53 o                         
 -11   1  10        199.48        229.94         7.39 o                         
 -10   1  10        100.51        103.22         4.92 o                         
  -9   1  10        891.72        897.96        15.95 o                         
  -8   1  10         17.33         17.08         2.43 o                         
  -7   1  10       2793.87       2685.92        23.00 o                         
  -6   1  10         39.65         40.58         2.70 o                         
  -5   1  10       5762.95       5647.04        48.85 o                         
  -4   1  10        331.46        331.87         5.34 o                         
  -3   1  10      11290.17      11263.53        93.67 o                         
  -2   1  10       1371.49       1401.89        15.47 o                         
  -1   1  10        149.22        134.03         3.24 o                         
   0   1  10       2407.81       2474.97        22.60 o                         
   1   1  10        135.07        171.05         3.66 o                         
   2   1  10       1228.54       1196.97        13.43 o                         
   3   1  10       1791.81       1776.31        16.14 o                         
   4   1  10         26.21         19.70         2.27 o                         
   5   1  10       2152.19       2125.69        20.47 o                         
   6   1  10          8.33          3.85         2.67 o                         
   7   1  10       1179.17       1155.15        15.76 o                         
   8   1  10          1.81         -0.74         3.11 o                         
   9   1  10        366.64        352.72        11.71 o                         
  10   1  10         11.02         17.70         5.84 o                         
 -12   2  10         19.97         29.43         5.64 o                         
 -11   2  10        313.63        314.08         9.64 o                         
 -10   2  10        241.62        230.38         6.11 o                         
  -9   2  10         29.09         32.66         3.24 o                         
  -8   2  10       2313.70       2232.58        22.92 o                         
  -7   2  10        111.62        100.78         4.84 o                         
  -6   2  10       2046.51       2005.85        21.39 o                         
  -5   2  10        140.41        127.61         4.22 o                         
  -4   2  10       2173.50       2150.00        20.59 o                         
  -3   2  10       2054.02       2052.35        19.60 o                         
  -2   2  10        763.07        767.70         9.53 o                         
  -1   2  10       3111.46       3016.99        26.91 o                         
   0   2  10         51.77         52.75         2.38 o                         
   1   2  10       3452.33       3426.45        27.93 o                         
   2   2  10        317.95        334.73         5.33 o                         
   3   2  10       1437.14       1395.62        14.92 o                         
   4   2  10        591.16        553.46        10.17 o                         
   5   2  10        300.40        261.28         7.12 o                         
   6   2  10        727.67        755.67        13.08 o                         
   7   2  10         10.37          7.57         3.63 o                         
   8   2  10        253.79        268.44        10.23 o                         
   9   2  10         13.46         12.77         7.05 o                         
  10   2  10         77.66         97.25        20.89 o                         
 -12   3  10        185.67        167.35        10.14 o                         
 -11   3  10         37.61         44.59         8.18 o                         
 -10   3  10       1108.84       1090.67        18.42 o                         
  -9   3  10         15.67         23.51         3.04 o                         
  -8   3  10         15.71         12.28         3.91 o                         
  -7   3  10        539.83        535.53         8.87 o                         
  -6   3  10          9.07         13.35         2.43 o                         
  -5   3  10        947.79        918.08        11.70 o                         
  -4   3  10       1671.60       1639.48        17.54 o                         
  -3   3  10        128.48        133.06         4.07 o                         
  -2   3  10       6201.47       6293.36        60.45 o                         
  -1   3  10         95.17        100.39         3.05 o                         
   0   3  10       6814.78       6859.10        58.20 o                         
   1   3  10        148.11        171.76         4.28 o                         
   2   3  10       4410.11       4346.03        38.80 o                         
   3   3  10        519.67        508.01         8.55 o                         
   4   3  10       1846.08       1784.17        19.81 o                         
   5   3  10       1323.08       1277.39        19.53 o                         
   6   3  10        405.06        386.77         9.09 o                         
   7   3  10        231.97        233.55         8.51 o                         
   8   3  10         17.35         18.82         4.48 o                         
   9   3  10         38.11         37.37         5.11 o                         
 -12   4  10         23.41         25.90         5.84 o                         
 -11   4  10         42.21         51.00         5.28 o                         
 -10   4  10         99.29        101.69         4.87 o                         
  -9   4  10        379.12        360.29         8.37 o                         
  -8   4  10         72.91         69.76         5.18 o                         
  -7   4  10         24.65         26.71         3.94 o                         
  -6   4  10         20.16         13.70         2.29 o                         
  -5   4  10       1171.93       1147.89        13.83 o                         
  -4   4  10          3.19          4.22         1.55 o                         
  -3   4  10       3115.44       3071.63        28.42 o                         
  -2   4  10         89.60        102.32         3.33 o                         
  -1   4  10       4864.52       4891.00        38.94 o                         
   0   4  10          3.40          1.39         1.65 o                         
   1   4  10       5469.84       5321.64        46.70 o                         
   2   4  10        358.66        341.90         6.66 o                         
   3   4  10       5834.03       5550.35        49.14 o                         
   4   4  10        157.87        130.80         5.34 o                         
   5   4  10          9.83         11.53         4.30 o                         
   6   4  10          9.57          5.73         4.09 o                         
   7   4  10          0.01         -3.69         3.69 o                         
   8   4  10          3.82          3.72         3.98 o                         
   9   4  10         39.01         28.09         5.63 o                         
 -11   5  10         19.80         15.34         4.74 o                         
 -10   5  10        435.83        422.45         9.44 o                         
  -9   5  10          8.61         13.28         5.21 o                         
  -8   5  10        162.51        146.28         6.50 o                         
  -7   5  10        205.75        204.76         7.06 o                         
  -6   5  10          9.76          7.69         3.35 o                         
  -5   5  10        233.06        225.32         5.79 o                         
  -4   5  10       1227.20       1138.30        13.22 o                         
  -3   5  10        349.80        356.65         6.42 o                         
  -2   5  10       3668.55       3584.22        29.71 o                         
  -1   5  10         86.71         83.54         3.85 o                         
   0   5  10       6809.02       6550.98        59.21 o                         
   1   5  10       1279.75       1238.58        14.82 o                         
   2   5  10       1629.76       1573.76        16.96 o                         
   3   5  10       1766.45       1772.58        21.12 o                         
   4   5  10        946.42        929.48        14.45 o                         
   5   5  10        133.71        144.94         8.09 o                         
   6   5  10         87.33         83.97         5.55 o                         
   7   5  10        105.75        111.57         6.86 o                         
   8   5  10         51.99         52.89        11.55 o                         
   9   5  10         86.32        105.43        14.35 o                         
 -11   6  10        136.85        128.27         8.98 o                         
 -10   6  10        143.88        164.31         7.70 o                         
  -9   6  10         67.88         75.35         4.49 o                         
  -8   6  10        481.96        477.47        10.69 o                         
  -7   6  10          1.89          0.59         3.06 o                         
  -6   6  10       1001.43        983.43        17.73 o                         
  -5   6  10        185.77        172.77         6.20 o                         
  -4   6  10       1196.77       1171.10        17.94 o                         
  -3   6  10       1330.64       1269.89        14.07 o                         
  -2   6  10        947.22        927.35        10.27 o                         
  -1   6  10       2222.46       2129.11        19.39 o                         
   0   6  10        191.39        184.08         4.32 o                         
   1   6  10        727.11        700.28        10.21 o                         
   2   6  10         18.48         21.78         3.42 o                         
   3   6  10        359.92        359.59         8.28 o                         
   4   6  10         68.53         68.92         5.15 o                         
   5   6  10         47.43         51.93         4.59 o                         
   6   6  10        248.85        281.16        13.38 o                         
   7   6  10          1.78         -1.75         6.00 o                         
   8   6  10        139.48        150.13        15.69 o                         
 -10   7  10          2.72          8.44         6.02 o                         
  -9   7  10        202.74        239.44        11.47 o                         
  -8   7  10         29.25         31.03         3.20 o                         
  -7   7  10       1116.74       1123.02        16.03 o                         
  -6   7  10        103.68        103.42         4.41 o                         
  -5   7  10       1330.89       1288.86        16.03 o                         
  -4   7  10        297.03        271.92         6.98 o                         
  -3   7  10       2018.39       2010.96        21.37 o                         
  -2   7  10        247.33        233.42         5.99 o                         
  -1   7  10        354.16        337.60         8.37 o                         
   0   7  10       1556.49       1497.78        16.12 o                         
   1   7  10         28.04         37.26         3.76 o                         
   2   7  10        388.13        355.24         8.36 o                         
   3   7  10        345.28        365.18         9.24 o                         
   4   7  10        131.99        131.87         6.64 o                         
   5   7  10        352.42        359.56        14.30 o                         
   6   7  10         15.30         15.13         6.67 o                         
   7   7  10        339.57        355.11        16.72 o                         
   8   7  10         40.24         57.79        15.66 o                         
  -9   8  10         25.15         25.11        12.02 o                         
  -8   8  10        290.52        305.17        15.59 o                         
  -7   8  10          0.14          5.70         2.82 o                         
  -6   8  10        952.96        929.61        13.12 o                         
  -5   8  10        123.42        111.05         5.35 o                         
  -4   8  10        559.79        532.32         9.06 o                         
  -3   8  10         60.60         55.55         4.10 o                         
  -2   8  10        268.62        239.03         7.87 o                         
  -1   8  10         86.46         85.94         4.09 o                         
   0   8  10          4.49          4.89         2.46 o                         
   1   8  10         96.12         90.61         5.15 o                         
   2   8  10        461.19        444.92        10.51 o                         
   3   8  10         22.29         24.01         4.00 o                         
   4   8  10        625.32        597.39        17.81 o                         
   5   8  10          6.48          5.35         6.03 o                         
   6   8  10        647.84        677.11        21.20 o                         
   7   8  10         72.67         47.77        14.08 o                         
  -8   9  10         10.61         13.24         6.86 o                         
  -7   9  10        722.04        724.85        14.90 o                         
  -6   9  10          5.63         11.34         2.86 o                         
  -5   9  10        878.65        803.46        12.38 o                         
  -4   9  10         30.93         37.05         4.78 o                         
  -3   9  10        758.67        746.50        11.26 o                         
  -2   9  10          1.95         11.92         3.30 o                         
  -1   9  10        526.04        500.55         9.00 o                         
   0   9  10        329.78        335.50         7.82 o                         
   1   9  10        111.51        105.02         6.69 o                         
   2   9  10        136.40        153.30         7.33 o                         
   3   9  10        319.30        309.31         9.06 o                         
   4   9  10        214.68        234.36        15.34 o                         
   5   9  10        464.69        455.48        17.52 o                         
   6   9  10         19.63         32.59        14.76 o                         
  -7  10  10          2.16         -0.73         6.25 o                         
  -6  10  10        264.00        280.34        11.18 o                         
  -5  10  10          2.05         10.34         3.86 o                         
  -4  10  10        268.91        248.36         8.16 o                         
  -3  10  10         94.12        106.79         6.80 o                         
  -2  10  10         46.92         46.90         4.19 o                         
  -1  10  10        232.32        254.81         8.97 o                         
   0  10  10         70.12         78.65         4.93 o                         
   1  10  10        693.90        725.60        14.55 o                         
   2  10  10         88.66         94.15         6.38 o                         
   3  10  10        232.69        230.09        10.96 o                         
   4  10  10        132.68        116.73        10.85 o                         
  -5  11  10         66.33         74.92        14.21 o                         
  -4  11  10         69.95         84.70         7.83 o                         
  -3  11  10          5.87          5.56         5.29 o                         
  -2  11  10        247.96        269.96        11.35 o                         
  -1  11  10         18.12         28.73         6.28 o                         
   0  11  10        623.93        690.40        16.76 o                         
   1  11  10         70.58         72.58         7.18 o                         
   2  11  10         69.75         79.42         7.91 o                         
 -11   0  11        394.94        427.69        12.98 o                         
  -9   0  11        742.31        758.53        19.12 o                         
  -7   0  11         15.74         24.12         3.13 o                         
  -5   0  11          0.71         11.40         6.75 o                         
  -3   0  11       4610.48       4268.78        57.92 o                         
  -1   0  11      11144.43      11156.77       119.55 o                         
   1   0  11       2535.90       2308.27        36.59 o                         
   3   0  11       5725.51       5524.26        62.55 o                         
   5   0  11        887.81        837.66        16.33 o                         
   7   0  11        129.59        107.91         8.65 o                         
   9   0  11         44.17         44.75        12.56 o                         
 -12   1  11        169.58        198.55         8.95 o                         
 -11   1  11          0.66          1.36         4.45 o                         
 -10   1  11        675.76        651.98        10.77 o                         
  -9   1  11        191.41        186.04         5.17 o                         
  -8   1  11        864.47        840.28        10.41 o                         
  -7   1  11        224.65        213.41         5.26 o                         
  -6   1  11         53.55         45.89         3.07 o                         
  -5   1  11       1370.40       1313.76        13.94 o                         
  -4   1  11        544.20        551.73         7.78 o                         
  -3   1  11       1115.97       1092.45        12.42 o                         
  -2   1  11       2479.34       2392.48        21.85 o                         
  -1   1  11        495.66        457.31         5.93 o                         
   0   1  11       7157.38       6946.75        83.24 o                         
   1   1  11        139.04        166.23         3.67 o                         
   2   1  11       5917.61       5896.05        51.00 o                         
   3   1  11          3.52          2.46         1.95 o                         
   4   1  11        911.78        819.42         9.58 o                         
   5   1  11          7.67          9.15         2.62 o                         
   6   1  11        152.57        134.83         5.56 o                         
   7   1  11        155.56        153.21         5.84 o                         
   8   1  11          0.04          2.52         3.35 o                         
   9   1  11         14.29         14.55         5.48 o                         
 -12   2  11         11.92         12.51         4.77 o                         
 -11   2  11        310.37        331.86        13.20 o                         
 -10   2  11          8.40         15.34         2.71 o                         
  -9   2  11         40.24         55.94         4.17 o                         
  -8   2  11       2262.14       2159.26        30.98 o                         
  -7   2  11         43.52         42.75         3.30 o                         
  -6   2  11       1037.55        995.01        13.50 o                         
  -5   2  11         34.35         36.12         2.85 o                         
  -4   2  11       2432.14       2410.13        22.93 o                         
  -3   2  11       2186.96       2204.80        21.16 o                         
  -2   2  11       2132.88       2149.75        21.58 o                         
  -1   2  11       3735.31       3675.75        34.26 o                         
   0   2  11         50.86         44.32         2.25 o                         
   1   2  11       3443.98       3411.14        28.06 o                         
   2   2  11          4.77          8.55         1.97 o                         
   3   2  11       2459.63       2373.18        22.92 o                         
   4   2  11       1188.46       1212.80        14.16 o                         
   5   2  11        504.95        482.22        11.09 o                         
   6   2  11        279.15        306.64        10.42 o                         
   7   2  11         22.79         23.28         4.63 o                         
   8   2  11        259.08        271.04        14.60 o                         
   9   2  11         24.97         33.66         7.36 o                         
 -12   3  11         50.80         59.04         6.08 o                         
 -11   3  11         44.26         52.91         5.73 o                         
 -10   3  11          0.62          9.55         3.14 o                         
  -9   3  11        359.89        339.12         9.54 o                         
  -8   3  11        519.12        525.86        11.20 o                         
  -7   3  11        973.58        982.75        14.52 o                         
  -6   3  11         37.23         34.74         3.19 o                         
  -5   3  11       2791.82       2742.74        26.11 o                         
  -4   3  11        186.32        178.91         5.05 o                         
  -3   3  11       3210.65       3160.67        34.52 o                         
  -2   3  11       1258.33       1214.54        13.88 o                         
  -1   3  11       1725.20       1754.21        15.73 o                         
   0   3  11       1032.18       1036.15        10.42 o                         
   1   3  11         23.61         25.51         2.29 o                         
   2   3  11        517.67        472.33         7.86 o                         
   3   3  11        564.63        586.27         9.18 o                         
   4   3  11         72.11         74.41         4.46 o                         
   5   3  11       2199.68       2192.98        29.22 o                         
   6   3  11         15.82         18.94         4.06 o                         
   7   3  11        768.31        783.48        15.19 o                         
   8   3  11          2.69          0.22         4.26 o                         
   9   3  11        244.26        256.48        11.62 o                         
 -12   4  11         32.52         39.22         6.79 o                         
 -11   4  11         55.13         60.99         5.98 o                         
 -10   4  11        157.62        167.00         7.74 o                         
  -9   4  11         36.19         26.75         4.20 o                         
  -8   4  11       1289.17       1244.10        17.67 o                         
  -7   4  11         48.13         35.82         3.92 o                         
  -6   4  11       4306.72       4085.16        48.19 o                         
  -5   4  11         82.07         78.10         4.34 o                         
  -4   4  11       4997.51       4833.73        45.46 o                         
  -3   4  11        153.71        148.44         4.62 o                         
  -2   4  11       2089.09       2158.40        22.32 o                         
  -1   4  11         33.87         37.58         2.36 o                         
   0   4  11         40.48         35.55         2.42 o                         
   1   4  11         45.49         43.25         3.02 o                         
   2   4  11        571.14        575.32         8.57 o                         
   3   4  11        454.40        466.89         8.37 o                         
   4   4  11        277.65        287.08         7.33 o                         
   5   4  11        133.74        130.27         7.55 o                         
   6   4  11        810.19        791.49        15.89 o                         
   7   4  11         58.98         50.65         5.19 o                         
   8   4  11        280.60        278.48        13.13 o                         
   9   4  11          1.65          1.48         7.48 o                         
 -11   5  11         21.50         23.69         5.95 o                         
 -10   5  11         20.48         22.51         6.61 o                         
  -9   5  11        232.11        241.92         8.32 o                         
  -8   5  11        127.90        116.38         6.31 o                         
  -7   5  11       1154.46       1138.85        23.49 o                         
  -6   5  11        115.03        109.05         6.08 o                         
  -5   5  11       2393.29       2323.85        27.79 o                         
  -4   5  11         23.65         27.93         3.12 o                         
  -3   5  11       2212.37       2125.45        22.23 o                         
  -2   5  11        281.19        290.45         5.40 o                         
  -1   5  11        755.99        758.99         8.80 o                         
   0   5  11       1501.36       1538.24        15.19 o                         
   1   5  11         10.21         11.38         2.54 o                         
   2   5  11         68.88         66.51         4.00 o                         
   3   5  11        173.80        179.72         6.35 o                         
   4   5  11        551.64        561.66        11.65 o                         
   5   5  11        994.54        990.42        18.93 o                         
   6   5  11         66.42         67.87         8.32 o                         
   7   5  11        511.74        512.57        12.78 o                         
   8   5  11          9.31          5.61         4.73 o                         
 -11   6  11         83.50         83.02        18.39 o                         
 -10   6  11        167.08        185.94         7.96 o                         
  -9   6  11        159.12        154.02         6.91 o                         
  -8   6  11        541.20        552.16        11.91 o                         
  -7   6  11        128.11        135.02         6.59 o                         
  -6   6  11       1241.37       1158.49        18.21 o                         
  -5   6  11         27.09         31.42         3.64 o                         
  -4   6  11        846.57        812.44        12.41 o                         
  -3   6  11        308.38        301.45         6.42 o                         
  -2   6  11        319.89        306.84         5.95 o                         
  -1   6  11        787.23        816.62        10.45 o                         
   0   6  11        257.78        246.48         5.33 o                         
   1   6  11        696.27        709.43        13.93 o                         
   2   6  11        314.47        284.62         7.68 o                         
   3   6  11       1490.62       1495.77        21.37 o                         
   4   6  11        523.63        511.50        11.18 o                         
   5   6  11        217.91        220.76         7.85 o                         
   6   6  11        496.17        516.83        17.34 o                         
   7   6  11         68.97         58.33         9.28 o                         
   8   6  11        137.88        140.97        25.76 o                         
 -10   7  11        251.68        294.85        16.52 o                         
  -9   7  11        134.32        159.53         7.68 o                         
  -8   7  11        143.28        146.12         8.88 o                         
  -7   7  11         63.50         80.42         5.71 o                         
  -6   7  11          6.31         10.45         3.60 o                         
  -5   7  11        445.19        431.30        10.54 o                         
  -4   7  11        148.88        144.53         5.67 o                         
  -3   7  11        158.29        137.97         7.63 o                         
  -2   7  11        586.94        571.94         8.63 o                         
  -1   7  11         41.69         45.95         3.20 o                         
   0   7  11       2121.22       2052.16        23.32 o                         
   1   7  11         97.22         88.17         8.47 o                         
   2   7  11       1329.17       1297.78        18.31 o                         
   3   7  11        521.78        482.98        13.83 o                         
   4   7  11        726.92        732.39        13.88 o                         
   5   7  11         68.13         78.84         5.76 o                         
   6   7  11        149.82        155.55        15.47 o                         
   7   7  11        107.77        118.11        11.22 o                         
  -9   8  11         53.18         76.52        10.20 o                         
  -8   8  11          0.38          5.67         3.64 o                         
  -7   8  11        116.51        112.71         6.38 o                         
  -6   8  11          1.30          4.43         3.48 o                         
  -5   8  11         67.95         74.78         4.17 o                         
  -4   8  11         11.15         10.23         2.88 o                         
  -3   8  11        670.56        646.48        10.06 o                         
  -2   8  11         51.96         60.83         4.12 o                         
  -1   8  11       1457.93       1429.00        18.90 o                         
   0   8  11        101.62        102.94         5.23 o                         
   1   8  11       1783.57       1736.59        25.18 o                         
   2   8  11         75.46         70.89         6.81 o                         
   3   8  11        965.48        964.32        16.64 o                         
   4   8  11        152.06        135.89         6.72 o                         
   5   8  11        165.92        186.76        12.84 o                         
   6   8  11         10.31         -1.14         7.68 o                         
  -8   9  11         33.51         31.18         9.22 o                         
  -7   9  11          7.35         22.03         5.66 o                         
  -6   9  11          8.13          6.59         2.80 o                         
  -5   9  11        116.41        134.19         5.64 o                         
  -4   9  11        103.52        106.64         5.33 o                         
  -3   9  11        250.18        251.35         7.06 o                         
  -2   9  11        671.91        630.62        13.97 o                         
  -1   9  11         83.17         97.89         5.02 o                         
   0   9  11        930.49        872.48        15.40 o                         
   1   9  11        228.85        210.89         8.09 o                         
   2   9  11        811.81        828.27        15.49 o                         
   3   9  11          0.15          0.22         3.61 o                         
   4   9  11         65.00         60.76         8.38 o                         
   5   9  11          0.47         -4.23         9.64 o                         
  -7  10  11          4.96         -4.17         6.90 o                         
  -6  10  11        119.91        127.59         8.10 o                         
  -5  10  11         95.51        124.61         8.21 o                         
  -4  10  11        165.04        188.96         7.60 o                         
  -3  10  11        313.38        304.88         8.66 o                         
  -2  10  11        206.81        204.19         8.63 o                         
  -1  10  11        403.54        385.09        10.56 o                         
   0  10  11         68.60         77.30         9.88 o                         
   1  10  11        479.56        422.76        11.27 o                         
   2  10  11         72.33         67.04         6.15 o                         
   3  10  11        264.36        255.60        11.38 o                         
   4  10  11          1.40          0.34        10.98 o                         
  -4  11  11         64.48         72.81         7.49 o                         
  -3  11  11        274.47        274.92        11.27 o                         
  -2  11  11        131.74        149.03         7.80 o                         
  -1  11  11         79.68         91.88         6.47 o                         
   0  11  11        103.28         99.13         7.72 o                         
   1  11  11        164.79        169.84        11.77 o                         
 -12   0  12         13.44         23.71         6.81 o                         
 -10   0  12        152.53        150.69         7.51 o                         
  -8   0  12       1372.55       1303.31        23.52 o                         
  -6   0  12       6907.29       6714.16       107.09 o                         
  -4   0  12       1815.03       1752.33        30.52 o                         
  -2   0  12       4632.41       4662.59        52.33 o                         
   0   0  12        781.11        812.55        16.78 o                         
   2   0  12          7.53         10.05         3.11 o                         
   4   0  12        834.00        869.44        15.72 o                         
   6   0  12        693.86        701.31        16.41 o                         
   8   0  12        389.54        407.47        32.64 o                         
 -12   1  12         71.56         69.60         6.27 o                         
 -11   1  12         31.62         33.26         5.58 o                         
 -10   1  12         56.23         57.19         3.98 o                         
  -9   1  12        368.80        362.22         8.02 o                         
  -8   1  12        659.99        633.38        11.02 o                         
  -7   1  12       1631.64       1591.43        20.43 o                         
  -6   1  12        425.63        404.03         6.75 o                         
  -5   1  12       2908.21       2776.19        27.58 o                         
  -4   1  12         17.70         21.15         2.19 o                         
  -3   1  12       5082.82       5129.42        44.74 o                         
  -2   1  12        230.56        235.06         4.27 o                         
  -1   1  12       2215.81       2148.52        18.57 o                         
   0   1  12       1002.16       1056.57        11.51 o                         
   1   1  12        103.99         97.46         3.30 o                         
   2   1  12        370.78        363.89         6.73 o                         
   3   1  12         41.85         53.30         3.42 o                         
   4   1  12       1012.16       1002.89        11.17 o                         
   5   1  12       1036.30       1056.43        17.24 o                         
   6   1  12         23.66         27.44         3.47 o                         
   7   1  12        966.33        952.15        19.75 o                         
   8   1  12         46.08         43.97         4.66 o                         
   9   1  12        209.21        222.59        11.53 o                         
 -12   2  12          0.76         -3.97         4.44 o                         
 -11   2  12        215.78        247.27        11.91 o                         
 -10   2  12         55.91         66.45         4.69 o                         
  -9   2  12        207.54        195.83         6.79 o                         
  -8   2  12         88.77         84.67         4.88 o                         
  -7   2  12        234.89        249.69         7.66 o                         
  -6   2  12       2817.75       2700.22        29.37 o                         
  -5   2  12          0.84          0.49         2.08 o                         
  -4   2  12       2206.63       2143.62        21.12 o                         
  -3   2  12        708.62        677.39         9.72 o                         
  -2   2  12       2059.38       2010.17        20.75 o                         
  -1   2  12        743.32        738.08         8.43 o                         
   0   2  12         66.83         67.24         3.30 o                         
   1   2  12       3191.50       3147.84        26.50 o                         
   2   2  12         42.88         52.11         2.87 o                         
   3   2  12        919.26        914.32        12.18 o                         
   4   2  12        898.83        884.46        12.92 o                         
   5   2  12       1132.44       1102.55        16.43 o                         
   6   2  12        174.40        193.23         8.04 o                         
   7   2  12          0.35         -3.07         4.82 o                         
   8   2  12         70.52         64.90         9.07 o                         
   9   2  12          0.02        -10.66        10.66 o                         
 -12   3  12        189.12        204.61        13.29 o                         
 -11   3  12          6.91         20.28         6.61 o                         
 -10   3  12        107.74        120.20         6.69 o                         
  -9   3  12        484.82        461.25         9.99 o                         
  -8   3  12       1275.75       1212.78        20.41 o                         
  -7   3  12         38.00         41.34         3.80 o                         
  -6   3  12        108.52        120.75         5.05 o                         
  -5   3  12        842.55        813.02        14.48 o                         
  -4   3  12        115.38         96.19         4.78 o                         
  -3   3  12        804.28        734.62        13.73 o                         
  -2   3  12       2537.49       2448.88        24.78 o                         
  -1   3  12        242.89        236.83         4.43 o                         
   0   3  12       3891.15       3866.62        32.99 o                         
   1   3  12          2.92          3.78         1.81 o                         
   2   3  12       3612.24       3477.67        35.16 o                         
   3   3  12        376.49        373.72         8.43 o                         
   4   3  12       1292.99       1255.52        16.58 o                         
   5   3  12         21.00         25.91         4.34 o                         
   6   3  12         62.07         60.05         5.46 o                         
   7   3  12        421.71        419.39        12.66 o                         
   8   3  12         59.27         57.25         5.93 o                         
   9   3  12         31.96         35.15         7.55 o                         
 -11   4  12        528.41        522.26        16.35 o                         
 -10   4  12          8.91         11.12         3.87 o                         
  -9   4  12        605.30        588.22        12.51 o                         
  -8   4  12         41.06         42.22         4.18 o                         
  -7   4  12        111.78        144.75         7.12 o                         
  -6   4  12          1.82          6.25         2.97 o                         
  -5   4  12         81.00         84.38         4.72 o                         
  -4   4  12          0.15          2.10         2.37 o                         
  -3   4  12        468.27        434.31         7.21 o                         
  -2   4  12         31.49         37.12         3.12 o                         
  -1   4  12       2590.85       2464.81        22.84 o                         
   0   4  12         93.80         90.80         3.72 o                         
   1   4  12       3751.35       3734.97        34.46 o                         
   2   4  12         32.07         32.05         3.10 o                         
   3   4  12        447.87        431.16         9.23 o                         
   4   4  12        200.75        195.54         8.26 o                         
   5   4  12       1273.17       1242.02        21.35 o                         
   6   4  12         13.39         16.68         4.13 o                         
   7   4  12         68.34         71.23         6.10 o                         
   8   4  12         17.02         14.89         5.36 o                         
 -11   5  12          1.15          2.15         5.87 o                         
 -10   5  12        287.67        300.03        12.63 o                         
  -9   5  12         43.49         40.42         4.63 o                         
  -8   5  12        230.95        214.68         7.89 o                         
  -7   5  12         71.69         64.84         5.02 o                         
  -6   5  12        132.24        126.40         6.11 o                         
  -5   5  12        194.37        203.66         6.77 o                         
  -4   5  12        640.10        616.34         9.93 o                         
  -3   5  12        371.09        393.54         7.26 o                         
  -2   5  12       1860.39       1786.79        17.29 o                         
  -1   5  12        727.48        720.07         9.72 o                         
   0   5  12       2345.62       2290.18        21.23 o                         
   1   5  12         41.82         45.05         3.63 o                         
   2   5  12       3818.45       3653.96        43.51 o                         
   3   5  12        176.65        154.99         6.21 o                         
   4   5  12       1116.88       1098.24        18.01 o                         
   5   5  12          1.44         -2.74         3.56 o                         
   6   5  12        235.18        229.05         9.24 o                         
   7   5  12         57.42         67.79         6.14 o                         
   8   5  12          2.01          0.94         5.39 o                         
 -10   6  12         17.96         21.27         5.58 o                         
  -9   6  12        199.41        206.70         8.07 o                         
  -8   6  12        165.74        176.67         9.12 o                         
  -7   6  12         15.65         14.85         3.80 o                         
  -6   6  12        758.80        738.49        14.08 o                         
  -5   6  12          3.72          3.90         3.37 o                         
  -4   6  12       1113.99       1104.90        19.60 o                         
  -3   6  12        765.34        732.95        11.58 o                         
  -2   6  12        852.58        847.70        10.25 o                         
  -1   6  12       1125.21       1047.91        11.94 o                         
   0   6  12        329.63        343.36         7.58 o                         
   1   6  12       1411.00       1355.15        18.52 o                         
   2   6  12          0.17          0.15         2.93 o                         
   3   6  12       1027.24        951.64        16.29 o                         
   4   6  12         45.63         43.68         4.72 o                         
   5   6  12         54.09         57.44         4.97 o                         
   6   6  12         97.44         97.96         7.60 o                         
   7   6  12          1.57         -5.98         5.98 o                         
 -10   7  12         53.47         47.17         7.42 o                         
  -9   7  12        108.86        136.75         8.01 o                         
  -8   7  12         36.50         45.01         4.86 o                         
  -7   7  12        190.42        197.29         7.75 o                         
  -6   7  12          4.18          7.15         3.52 o                         
  -5   7  12       1546.76       1529.62        23.31 o                         
  -4   7  12        114.33        108.22         6.50 o                         
  -3   7  12        933.88        914.92        14.99 o                         
  -2   7  12        272.96        249.29         6.14 o                         
  -1   7  12        831.49        829.55        11.35 o                         
   0   7  12        394.65        368.18         8.53 o                         
   1   7  12        221.71        227.52         8.07 o                         
   2   7  12        194.22        178.49         6.70 o                         
   3   7  12         39.77         48.37         4.87 o                         
   4   7  12         88.54         90.01         6.46 o                         
   5   7  12        398.34        380.09        10.90 o                         
   6   7  12          5.58          7.34         6.72 o                         
   7   7  12        298.47        305.22        23.68 o                         
  -9   8  12         24.91         23.87         6.20 o                         
  -8   8  12        494.59        551.38        15.26 o                         
  -7   8  12         25.66         22.83         6.68 o                         
  -6   8  12        657.60        659.97        15.46 o                         
  -5   8  12         17.14         23.87         4.28 o                         
  -4   8  12        975.75        911.36        13.14 o                         
  -3   8  12         17.75         15.51         3.35 o                         
  -2   8  12       1050.80       1042.79        23.19 o                         
  -1   8  12        134.89        122.04         5.27 o                         
   0   8  12        134.73        135.65         6.24 o                         
   1   8  12          0.17          6.37         3.62 o                         
   2   8  12          7.17          2.82         3.58 o                         
   3   8  12          8.16         15.24         3.92 o                         
   4   8  12        176.43        174.22         8.46 o                         
   5   8  12         39.10         37.90         8.24 o                         
   6   8  12         37.30         41.04        12.28 o                         
  -8   9  12         78.95         79.90         9.61 o                         
  -7   9  12        314.28        302.30        11.86 o                         
  -6   9  12          2.03          6.78         4.40 o                         
  -5   9  12        715.70        704.11        11.46 o                         
  -4   9  12         97.89         72.48         4.88 o                         
  -3   9  12        678.78        641.72        13.89 o                         
  -2   9  12          4.90          3.19         2.97 o                         
  -1   9  12        213.38        208.27         6.50 o                         
   0   9  12         68.46         81.16         5.95 o                         
   1   9  12         24.98         32.86         5.40 o                         
   2   9  12         32.66         50.36         5.92 o                         
   3   9  12         12.34         20.13         4.48 o                         
   4   9  12          6.29          5.87         6.60 o                         
   5   9  12        264.62        327.59        30.64 o                         
  -6  10  12        154.31        131.97        12.30 o                         
  -5  10  12         27.46         41.43         5.25 o                         
  -4  10  12        331.47        315.24        12.79 o                         
  -3  10  12         32.92         53.99         7.13 o                         
  -2  10  12         93.69         96.84         5.61 o                         
  -1  10  12         69.28         97.57         7.66 o                         
   0  10  12          1.71          3.57         4.57 o                         
   1  10  12         48.06         64.55         6.68 o                         
   2  10  12         28.81         26.89         5.81 o                         
   3  10  12        321.97        335.42        24.16 o                         
  -3  11  12         20.26         13.21         7.37 o                         
  -2  11  12        122.85        149.69         7.99 o                         
  -1  11  12          7.62          5.25         4.39 o                         
   0  11  12        226.06        260.08        34.56 o                         
 -11   0  13        307.25        320.37        10.77 o                         
  -9   0  13        525.89        528.78        15.02 o                         
  -7   0  13        600.06        609.30        25.19 o                         
  -5   0  13        247.65        237.21         9.19 o                         
  -3   0  13        263.59        256.95         6.37 o                         
  -1   0  13       2840.60       2834.13        40.70 o                         
   1   0  13       4883.62       4879.86        65.55 o                         
   3   0  13       2615.89       2479.16        31.20 o                         
   5   0  13       1289.34       1293.91        24.77 o                         
   7   0  13         44.19         33.05         5.52 o                         
   9   0  13          6.30          1.17        28.97 o                         
 -12   1  13        153.78        175.72         8.26 o                         
 -11   1  13          8.66          1.25         4.53 o                         
 -10   1  13        647.69        649.03        20.24 o                         
  -9   1  13         33.68         37.52         4.41 o                         
  -8   1  13        413.04        411.95         9.59 o                         
  -7   1  13          1.59          7.31         2.74 o                         
  -6   1  13       2107.16       2039.13        20.66 o                         
  -5   1  13        495.03        501.74         7.94 o                         
  -4   1  13        282.56        254.30         5.37 o                         
  -3   1  13         44.66         52.07         3.07 o                         
  -2   1  13        728.82        658.34         7.58 o                         
  -1   1  13        318.04        321.63         5.28 o                         
   0   1  13       2422.67       2437.64        23.10 o                         
   1   1  13        333.29        309.55         5.79 o                         
   2   1  13       2765.05       2640.52        25.26 o                         
   3   1  13         75.04         86.54         3.84 o                         
   4   1  13       1496.62       1448.54        19.20 o                         
   5   1  13         55.53         60.10         4.16 o                         
   6   1  13        321.39        312.39         8.14 o                         
   7   1  13        362.76        377.59         9.94 o                         
   8   1  13          5.16          3.44         4.65 o                         
   9   1  13          0.81          7.75         9.47 o                         
 -12   2  13          6.08          3.53         7.58 o                         
 -11   2  13        271.44        289.25        11.35 o                         
 -10   2  13         59.91         61.12         5.43 o                         
  -9   2  13        595.47        582.84        12.22 o                         
  -8   2  13         41.88         48.68         5.21 o                         
  -7   2  13        113.41        114.83         5.74 o                         
  -6   2  13       2450.06       2370.74        28.31 o                         
  -5   2  13         11.04         22.57         2.90 o                         
  -4   2  13       2135.77       2063.20        20.56 o                         
  -3   2  13        286.24        277.15         5.94 o                         
  -2   2  13       1921.59       1939.94        20.36 o                         
  -1   2  13       1762.55       1720.41        16.34 o                         
   0   2  13        430.88        433.06         7.86 o                         
   1   2  13       2405.32       2289.42        20.34 o                         
   2   2  13         23.00         14.24         2.36 o                         
   3   2  13        710.66        704.33        10.30 o                         
   4   2  13         95.76        101.98         5.66 o                         
   5   2  13        185.55        170.40         6.89 o                         
   6   2  13        149.91        159.04         8.38 o                         
   7   2  13        399.05        401.52        13.86 o                         
   8   2  13         53.64         77.91         7.42 o                         
 -12   3  13         14.55         13.60         8.04 o                         
 -11   3  13          0.10          6.89         5.68 o                         
 -10   3  13         41.47         40.79         5.34 o                         
  -9   3  13        296.81        305.67         8.97 o                         
  -8   3  13        104.14        104.08         5.79 o                         
  -7   3  13        883.49        815.94        14.30 o                         
  -6   3  13          5.24          1.10         3.17 o                         
  -5   3  13       2408.24       2397.65        27.36 o                         
  -4   3  13          0.49         -0.49         2.12 o                         
  -3   3  13       3262.73       3175.77        31.27 o                         
  -2   3  13        429.02        400.54         6.96 o                         
  -1   3  13       2908.23       2858.37        42.09 o                         
   0   3  13        738.44        659.10         8.08 o                         
   1   3  13        590.36        594.81         7.95 o                         
   2   3  13        318.86        299.49         6.62 o                         
   3   3  13          3.42          2.23         2.80 o                         
   4   3  13       1087.92       1030.59        20.24 o                         
   5   3  13         61.47         58.83         5.36 o                         
   6   3  13         15.00         14.70         4.34 o                         
   7   3  13        538.30        603.17        15.47 o                         
   8   3  13          5.90         -6.46         6.46 o                         
 -11   4  13          3.96         15.27         6.19 o                         
 -10   4  13         16.40         21.60         4.72 o                         
  -9   4  13          4.99          6.41         3.38 o                         
  -8   4  13        474.29        471.36        10.13 o                         
  -7   4  13         74.43         61.97         4.73 o                         
  -6   4  13       1614.56       1554.55        32.26 o                         
  -5   4  13          2.90          8.89         4.39 o                         
  -4   4  13       3213.17       3148.08        39.25 o                         
  -3   4  13         24.04         21.40         2.91 o                         
  -2   4  13       1654.76       1621.65        17.25 o                         
  -1   4  13         78.15         73.35         3.17 o                         
   0   4  13        683.63        665.60         8.36 o                         
   1   4  13         25.67         23.25         2.92 o                         
   2   4  13         67.39         66.39         4.48 o                         
   3   4  13         90.07         74.28         5.34 o                         
   4   4  13       1116.83       1108.47        21.18 o                         
   5   4  13        136.50        132.94         7.08 o                         
   6   4  13        474.83        474.22        11.88 o                         
   7   4  13          6.22          8.41         4.31 o                         
   8   4  13        187.59        187.24        10.34 o                         
 -11   5  13          5.28         -1.84         5.47 o                         
 -10   5  13         32.86         29.66         5.93 o                         
  -9   5  13         83.59         92.77         8.06 o                         
  -8   5  13         52.28         64.47         5.51 o                         
  -7   5  13        921.26        843.39        22.90 o                         
  -6   5  13         34.83         41.32         4.56 o                         
  -5   5  13        597.58        605.36        15.36 o                         
  -4   5  13         23.53         25.62         3.71 o                         
  -3   5  13       3092.37       2921.65        31.46 o                         
  -2   5  13         10.79         13.88         3.04 o                         
  -1   5  13       1418.52       1371.40        14.33 o                         
   0   5  13         65.45         75.55         3.84 o                         
   1   5  13        235.58        252.59         8.00 o                         
   2   5  13        832.43        836.18        14.83 o                         
   3   5  13         25.31         25.76         3.79 o                         
   4   5  13        172.48        191.33         8.69 o                         
   5   5  13        234.17        224.78         9.23 o                         
   6   5  13         86.12         95.04         6.62 o                         
   7   5  13        246.69        265.95        11.32 o                         
 -10   6  13         27.25         25.06         7.72 o                         
  -9   6  13        145.35        152.98         7.31 o                         
  -8   6  13        211.32        206.07         8.12 o                         
  -7   6  13         66.15         71.32         5.54 o                         
  -6   6  13        876.91        821.91        15.42 o                         
  -5   6  13        166.87        161.24         7.20 o                         
  -4   6  13       1463.35       1341.12        18.79 o                         
  -3   6  13         29.78         30.13         4.14 o                         
  -2   6  13        607.80        564.71         8.85 o                         
  -1   6  13        142.14        140.39         4.82 o                         
   0   6  13        113.76        111.22         5.80 o                         
   1   6  13        672.92        693.36        12.13 o                         
   2   6  13         45.52         51.22         4.84 o                         
   3   6  13        351.46        376.76        11.07 o                         
   4   6  13        123.36        118.06         6.68 o                         
   5   6  13        233.73        246.48         8.83 o                         
   6   6  13        179.41        156.86        10.04 o                         
   7   6  13         38.92         24.04         6.68 o                         
  -9   7  13          1.64          2.45         5.10 o                         
  -8   7  13        428.57        433.06        12.07 o                         
  -7   7  13        270.33        264.27         8.97 o                         
  -6   7  13        202.32        204.58         8.13 o                         
  -5   7  13        156.85        167.16         8.55 o                         
  -4   7  13         64.38         65.62         4.78 o                         
  -3   7  13        295.49        261.54        10.90 o                         
  -2   7  13        254.69        243.58         7.61 o                         
  -1   7  13         32.35         34.95         3.40 o                         
   0   7  13        714.16        711.91        12.27 o                         
   1   7  13          9.63         10.57         3.32 o                         
   2   7  13        804.88        816.80        16.80 o                         
   3   7  13         22.13         19.59         4.16 o                         
   4   7  13        387.86        399.73        12.43 o                         
   5   7  13        144.61        135.25         8.82 o                         
   6   7  13         82.20         85.35        10.09 o                         
  -9   8  13        191.83        179.94        35.66 o                         
  -8   8  13          7.44         13.28         5.56 o                         
  -7   8  13        130.27        162.92         8.04 o                         
  -6   8  13         15.83         16.19         4.00 o                         
  -5   8  13          2.05          6.05         4.04 o                         
  -4   8  13          1.03          3.30         4.40 o                         
  -3   8  13        239.50        227.84         7.27 o                         
  -2   8  13         46.17         54.46         4.10 o                         
  -1   8  13        610.28        592.86        10.16 o                         
   0   8  13         19.90         25.70         5.07 o                         
   1   8  13        915.11        907.07        15.25 o                         
   2   8  13         67.03         73.92         5.85 o                         
   3   8  13        687.51        673.86        18.06 o                         
   4   8  13         17.61         10.58         5.16 o                         
   5   8  13        548.21        539.31        25.20 o                         
  -7   9  13          1.63         10.57         6.88 o                         
  -6   9  13         44.23         44.68         5.23 o                         
  -5   9  13         35.05         46.57         7.51 o                         
  -4   9  13          2.18          1.90         3.77 o                         
  -3   9  13         21.71         34.83         4.26 o                         
  -2   9  13        227.36        227.62         7.05 o                         
  -1   9  13         89.23         97.87         5.07 o                         
   0   9  13        548.53        546.43        14.31 o                         
   1   9  13        115.78        131.32         9.22 o                         
   2   9  13        412.16        380.41        10.87 o                         
   3   9  13         86.07         81.28        10.01 o                         
   4   9  13        392.09        407.67        34.10 o                         
  -6  10  13        123.78        149.57        22.01 o                         
  -5  10  13          0.02          5.26         5.28 o                         
  -4  10  13        269.58        304.73        12.04 o                         
  -3  10  13        111.03        144.81        11.82 o                         
  -2  10  13        254.77        287.02         8.61 o                         
  -1  10  13        242.53        254.44        11.38 o                         
   0  10  13        101.03        121.41        14.53 o                         
   1  10  13        337.89        372.41        15.59 o                         
   2  10  13         61.41         63.45         8.41 o                         
 -12   0  14          8.43          8.04         7.15 o                         
 -10   0  14          8.25          4.47         4.59 o                         
  -8   0  14        703.79        702.80        24.87 o                         
  -6   0  14        231.85        194.03        10.65 o                         
  -4   0  14      15759.05      14847.65       196.60 o                         
  -2   0  14       3131.46       3134.77        51.24 o                         
   0   0  14       2096.69       2092.05        34.42 o                         
   2   0  14        395.72        378.79         8.84 o                         
   4   0  14         43.67         53.34         6.62 o                         
   6   0  14        133.25        138.23         8.32 o                         
   8   0  14        170.15        161.22        12.03 o                         
 -12   1  14         39.99         51.21         7.49 o                         
 -11   1  14          8.03         13.10         5.18 o                         
 -10   1  14         48.62         51.56         5.02 o                         
  -9   1  14         30.94         28.65         4.15 o                         
  -8   1  14         74.80         83.02         5.19 o                         
  -7   1  14       1036.00        965.02        15.13 o                         
  -6   1  14        692.58        683.61        12.09 o                         
  -5   1  14       1453.43       1457.11        15.80 o                         
  -4   1  14        355.90        345.78         6.31 o                         
  -3   1  14       1347.82       1304.39        15.84 o                         
  -2   1  14        324.11        318.31         5.08 o                         
  -1   1  14       2868.45       2786.67        24.89 o                         
   0   1  14        197.32        197.97         4.43 o                         
   1   1  14        305.41        320.90         6.11 o                         
   2   1  14        146.01        152.95         4.43 o                         
   3   1  14          0.00         -1.71         2.29 o                         
   4   1  14        145.44        140.03         5.75 o                         
   5   1  14        199.84        205.23         6.93 o                         
   6   1  14         21.50         25.61         5.07 o                         
   7   1  14         50.47         50.00         6.16 o                         
   8   1  14          3.96         -3.21         8.04 o                         
 -12   2  14         12.26          3.34         9.01 o                         
 -11   2  14        150.01        159.29         8.18 o                         
 -10   2  14          0.96          0.51         3.63 o                         
  -9   2  14        535.15        508.58        11.44 o                         
  -8   2  14        340.54        323.24         9.01 o                         
  -7   2  14        178.78        180.10         6.75 o                         
  -6   2  14        743.39        679.59        12.83 o                         
  -5   2  14        240.06        248.20         6.41 o                         
  -4   2  14       1713.85       1602.10        19.19 o                         
  -3   2  14        188.47        188.68         4.95 o                         
  -2   2  14        931.13        934.58        10.57 o                         
  -1   2  14        251.66        244.58         4.88 o                         
   0   2  14        570.72        565.24         8.19 o                         
   1   2  14       1038.65       1053.81        12.09 o                         
   2   2  14         17.06          9.82         2.58 o                         
   3   2  14       1256.50       1254.98        14.36 o                         
   4   2  14         38.83         45.82         4.71 o                         
   5   2  14        107.74        110.93         8.85 o                         
   6   2  14        636.17        626.32        15.58 o                         
   7   2  14        449.83        470.00        15.41 o                         
   8   2  14        154.08        176.94        11.30 o                         
 -11   3  14          0.59          8.00         7.30 o                         
 -10   3  14        330.37        322.52        10.01 o                         
  -9   3  14         35.70         31.24         6.02 o                         
  -8   3  14        419.27        453.76        10.69 o                         
  -7   3  14        215.55        198.77         6.76 o                         
  -6   3  14        261.50        268.20         7.68 o                         
  -5   3  14        432.02        397.72         9.10 o                         
  -4   3  14         18.76         24.03         3.31 o                         
  -3   3  14        363.10        332.96         6.51 o                         
  -2   3  14        446.49        406.78         7.07 o                         
  -1   3  14        602.18        563.55         7.98 o                         
   0   3  14        915.88        910.37        10.79 o                         
   1   3  14         54.45         49.56         3.12 o                         
   2   3  14       1937.99       1910.66        23.18 o                         
   3   3  14          6.84          5.07         2.97 o                         
   4   3  14       1335.39       1344.40        23.11 o                         
   5   3  14         86.37         92.93         6.43 o                         
   6   3  14        376.39        395.70        14.75 o                         
   7   3  14          7.15         12.90         5.65 o                         
   8   3  14         20.88         27.85         7.16 o                         
 -11   4  14        363.17        409.88        13.95 o                         
 -10   4  14         21.08         27.02         8.40 o                         
  -9   4  14        541.10        555.32        13.73 o                         
  -8   4  14          6.82          4.38         3.45 o                         
  -7   4  14       1034.93        982.62        18.60 o                         
  -6   4  14         97.21         78.92         4.91 o                         
  -5   4  14         56.24         87.34         4.95 o                         
  -4   4  14          0.08          1.40         2.94 o                         
  -3   4  14         11.35         14.21         2.85 o                         
  -2   4  14         74.55         56.21         4.05 o                         
  -1   4  14       1405.90       1356.54        17.19 o                         
   0   4  14         37.13         40.38         2.92 o                         
   1   4  14       1214.35       1164.45        19.33 o                         
   2   4  14         49.78         44.99         4.61 o                         
   3   4  14       1586.34       1557.45        32.53 o                         
   4   4  14          8.79          9.66         4.00 o                         
   5   4  14        507.94        517.61        12.21 o                         
   6   4  14         67.21         63.19         5.92 o                         
   7   4  14         68.02         71.59         7.44 o                         
 -10   5  14        235.04        259.76        12.45 o                         
  -9   5  14         11.48         11.91         4.87 o                         
  -8   5  14        347.85        368.38        11.35 o                         
  -7   5  14         13.45         18.85         3.78 o                         
  -6   5  14        352.15        321.34         9.95 o                         
  -5   5  14        145.55        143.57         6.87 o                         
  -4   5  14          8.80         10.93         3.15 o                         
  -3   5  14        480.62        463.42        10.35 o                         
  -2   5  14        313.67        286.40         8.20 o                         
  -1   5  14        220.20        226.67         5.43 o                         
   0   5  14       1040.18        981.62        17.90 o                         
   1   5  14        274.21        260.94         8.24 o                         
   2   5  14       1495.74       1467.43        22.80 o                         
   3   5  14        218.62        197.43         8.90 o                         
   4   5  14        591.90        595.74        12.96 o                         
   5   5  14          0.01          2.10         4.38 o                         
   6   5  14        202.59        221.18        10.07 o                         
   7   5  14          0.34         -2.69         5.32 o                         
 -10   6  14          6.53          4.65         5.15 o                         
  -9   6  14        152.15        167.72        11.31 o                         
  -8   6  14         30.42         37.84         4.84 o                         
  -7   6  14        293.28        286.63         9.22 o                         
  -6   6  14        332.38        347.77         9.89 o                         
  -5   6  14         52.30         42.49         6.91 o                         
  -4   6  14        535.10        546.91        11.98 o                         
  -3   6  14         14.23         16.56         3.99 o                         
  -2   6  14        974.26        997.10        18.60 o                         
  -1   6  14        688.31        620.19         9.89 o                         
   0   6  14        662.27        679.03        12.88 o                         
   1   6  14        927.38        859.52        16.06 o                         
   2   6  14         85.42         96.40         5.59 o                         
   3   6  14        488.52        452.93        11.29 o                         
   4   6  14         11.81         16.66         5.48 o                         
   5   6  14        254.71        257.65        10.48 o                         
   6   6  14         25.22         31.78         7.25 o                         
  -9   7  14          7.30         14.29         5.34 o                         
  -8   7  14         19.23         38.71         6.08 o                         
  -7   7  14        239.09        242.18         9.03 o                         
  -6   7  14         19.04         15.10         4.79 o                         
  -5   7  14        428.91        461.12        13.07 o                         
  -4   7  14         10.35         10.96         4.61 o                         
  -3   7  14        525.08        512.75        11.64 o                         
  -2   7  14        309.03        284.43         7.25 o                         
  -1   7  14        789.84        802.88        11.97 o                         
   0   7  14        216.82        190.47         9.61 o                         
   1   7  14        219.94        225.35         7.53 o                         
   2   7  14        127.51        111.57         6.82 o                         
   3   7  14         34.15         31.70         6.05 o                         
   4   7  14         43.61         35.44         5.14 o                         
   5   7  14          2.65          4.22         5.05 o                         
  -8   8  14         64.47         82.77         7.51 o                         
  -7   8  14          0.03          3.01         5.81 o                         
  -6   8  14        460.61        486.74        16.59 o                         
  -5   8  14          0.33          2.82         4.29 o                         
  -4   8  14       1370.90       1362.39        24.65 o                         
  -3   8  14         77.30         74.67         5.64 o                         
  -2   8  14       1138.79       1091.24        15.76 o                         
  -1   8  14         57.45         53.32         3.97 o                         
   0   8  14        328.91        315.21         9.59 o                         
   1   8  14         49.96         36.89         5.75 o                         
   2   8  14         72.25         72.18         6.07 o                         
   3   8  14         14.07         11.75         5.14 o                         
   4   8  14          0.99         -1.38         4.88 o                         
  -7   9  14         92.85         99.78         8.58 o                         
  -6   9  14        131.62        136.39         8.79 o                         
  -5   9  14        320.96        328.01        14.92 o                         
  -4   9  14        109.92        110.78         8.60 o                         
  -3   9  14        405.84        389.72        20.69 o                         
  -2   9  14          0.72          5.26         3.87 o                         
  -1   9  14        228.68        226.29         6.95 o                         
   0   9  14          1.82         -0.62         4.45 o                         
   1   9  14         99.10        108.26         7.99 o                         
   2   9  14          2.03          4.97         4.99 o                         
   3   9  14         26.47         27.90         6.24 o                         
  -5  10  14         19.77         18.90         5.68 o                         
  -4  10  14         84.63         88.80         7.70 o                         
  -3  10  14          6.19         11.07         5.69 o                         
  -2  10  14        249.67        249.24         9.76 o                         
  -1  10  14          1.12         -1.93         5.80 o                         
   0  10  14         78.89         74.64         9.51 o                         
   1  10  14        111.78        119.70        21.84 o                         
 -11   0  15        215.01        214.23        18.09 o                         
  -9   0  15        735.09        760.30        27.42 o                         
  -7   0  15       1151.53       1183.18        33.87 o                         
  -5   0  15         20.51         28.56         7.54 o                         
  -3   0  15         24.82         51.83         4.44 o                         
  -1   0  15       1190.13       1069.27        16.01 o                         
   1   0  15       1989.54       1943.63        27.92 o                         
   3   0  15       1181.28       1163.29        21.61 o                         
   5   0  15        590.85        616.49        15.27 o                         
   7   0  15         90.80         88.18         9.65 o                         
 -11   1  15         15.36         23.28         5.16 o                         
 -10   1  15        285.51        298.83        13.29 o                         
  -9   1  15          6.94          3.24         3.98 o                         
  -8   1  15        748.19        739.32        13.08 o                         
  -7   1  15        139.31        125.27         5.31 o                         
  -6   1  15        292.11        316.33         9.00 o                         
  -5   1  15         61.89         64.87         3.92 o                         
  -4   1  15       1059.76       1128.57        14.57 o                         
  -3   1  15        622.57        609.93        10.10 o                         
  -2   1  15        698.89        659.97         8.03 o                         
  -1   1  15        105.40        115.04         4.58 o                         
   0   1  15        712.57        657.85         9.11 o                         
   1   1  15         85.94         84.67         3.74 o                         
   2   1  15       1491.64       1420.75        25.69 o                         
   3   1  15          0.09          2.39         2.63 o                         
   4   1  15        987.57        982.16        16.02 o                         
   5   1  15         11.26         18.51         3.37 o                         
   6   1  15        558.15        562.56        19.26 o                         
   7   1  15         20.98         25.38         9.77 o                         
   8   1  15         16.29          7.24        12.81 o                         
 -11   2  15         95.93        109.99         8.46 o                         
 -10   2  15          1.52          5.35         3.98 o                         
  -9   2  15        397.50        383.26        10.00 o                         
  -8   2  15         18.64         22.06         3.90 o                         
  -7   2  15        565.07        568.90        11.63 o                         
  -6   2  15        489.59        466.75        10.12 o                         
  -5   2  15        203.70        196.96         6.83 o                         
  -4   2  15        671.98        632.75        10.14 o                         
  -3   2  15         20.64         22.14         2.96 o                         
  -2   2  15       3309.15       3223.72        28.71 o                         
  -1   2  15         16.69         14.76         2.57 o                         
   0   2  15        572.69        589.15         8.55 o                         
   1   2  15        791.59        790.30        12.26 o                         
   2   2  15        187.73        180.27         6.13 o                         
   3   2  15        737.45        712.01        10.45 o                         
   4   2  15         42.12         38.01         5.45 o                         
   5   2  15        339.85        334.25        11.36 o                         
   6   2  15        171.11        175.27         9.68 o                         
   7   2  15          0.45          4.29         5.75 o                         
 -11   3  15          9.80         13.12         5.49 o                         
 -10   3  15         61.55         62.61         6.00 o                         
  -9   3  15          6.46          4.12         3.91 o                         
  -8   3  15         73.51         77.48         5.57 o                         
  -7   3  15        428.69        403.78        10.96 o                         
  -6   3  15         94.56        102.33         6.13 o                         
  -5   3  15       1157.34       1127.05        17.50 o                         
  -4   3  15         22.25         14.56         3.28 o                         
  -3   3  15       1779.26       1756.71        29.40 o                         
  -2   3  15         84.71         90.06         5.16 o                         
  -1   3  15       1546.96       1517.73        16.37 o                         
   0   3  15        304.07        273.76         5.79 o                         
   1   3  15       1062.12       1031.42        12.48 o                         
   2   3  15        270.45        253.73         9.52 o                         
   3   3  15        326.00        335.57        11.80 o                         
   4   3  15         63.36         70.20         6.43 o                         
   5   3  15        113.32        116.26         8.14 o                         
   6   3  15        137.76        138.22        10.70 o                         
   7   3  15         10.12          5.98         6.76 o                         
 -11   4  15          0.12          1.99         8.52 o                         
 -10   4  15         14.12         21.10         5.53 o                         
  -9   4  15          1.97          5.66         4.03 o                         
  -8   4  15         92.83         91.67         6.36 o                         
  -7   4  15          5.78          8.72         5.13 o                         
  -6   4  15        443.97        437.42        11.28 o                         
  -5   4  15          2.79          1.62         3.27 o                         
  -4   4  15       1786.42       1703.58        26.18 o                         
  -3   4  15        268.51        221.01         7.03 o                         
  -2   4  15       1736.83       1653.03        25.29 o                         
  -1   4  15          0.23         -1.88         2.68 o                         
   0   4  15       1076.04       1079.19        13.05 o                         
   1   4  15        229.88        209.17         8.81 o                         
   2   4  15         46.57         51.44         4.45 o                         
   3   4  15          1.35         -0.83         3.78 o                         
   4   4  15         15.67         17.61         4.98 o                         
   5   4  15          2.90          7.68         4.94 o                         
   6   4  15         80.21         95.49         8.89 o                         
   7   4  15          7.97         12.09        10.23 o                         
 -10   5  15         39.49         34.86         6.49 o                         
  -9   5  15         30.69         27.15         9.54 o                         
  -8   5  15         92.02         95.59         7.45 o                         
  -7   5  15        279.89        269.77        11.90 o                         
  -6   5  15         48.85         49.88         5.58 o                         
  -5   5  15       1894.34       1689.93        41.09 o                         
  -4   5  15         69.68         86.01         6.60 o                         
  -3   5  15        848.71        861.84        16.75 o                         
  -2   5  15         26.25         23.63         3.70 o                         
  -1   5  15       1318.40       1278.63        16.01 o                         
   0   5  15          7.67          8.30         2.78 o                         
   1   5  15        400.36        405.85        10.30 o                         
   2   5  15        112.23        133.05         6.39 o                         
   3   5  15         46.62         58.47         5.89 o                         
   4   5  15         42.88         49.97         5.69 o                         
   5   5  15         25.99         27.40         6.20 o                         
   6   5  15         49.65         65.46         7.49 o                         
  -9   6  15        139.79        153.54        16.23 o                         
  -8   6  15         70.34         69.46         7.23 o                         
  -7   6  15        294.76        300.85        11.09 o                         
  -6   6  15        237.32        261.08        10.26 o                         
  -5   6  15        153.48        150.76         8.22 o                         
  -4   6  15        796.08        740.39        16.63 o                         
  -3   6  15          2.65         -3.32         3.32 o                         
  -2   6  15        938.20        883.80        21.28 o                         
  -1   6  15         26.06         27.11         3.49 o                         
   0   6  15        238.45        224.60         9.28 o                         
   1   6  15        134.81        139.96         8.14 o                         
   2   6  15         30.73         23.19         6.01 o                         
   3   6  15        240.83        262.62        10.75 o                         
   4   6  15         19.91         29.77         7.67 o                         
   5   6  15        190.72        198.17        10.14 o                         
   6   6  15         61.28         58.35        12.31 o                         
  -9   7  15         27.94         29.64         6.39 o                         
  -8   7  15        196.16        217.24        13.23 o                         
  -7   7  15         19.35         27.15         7.81 o                         
  -6   7  15        350.95        372.44        12.19 o                         
  -5   7  15        172.30        162.04         8.97 o                         
  -4   7  15        115.43        129.00         9.55 o                         
  -3   7  15         99.76         96.33         6.27 o                         
  -2   7  15          0.19         -0.76         3.11 o                         
  -1   7  15        123.86        101.19         4.84 o                         
   0   7  15        240.53        255.98         8.48 o                         
   1   7  15         10.97         13.92         5.15 o                         
   2   7  15        395.01        404.73        13.42 o                         
   3   7  15         47.34         43.92         8.40 o                         
   4   7  15        384.93        431.84        15.57 o                         
   5   7  15         68.60         68.73        10.59 o                         
  -8   8  15         18.67         23.16         8.07 o                         
  -7   8  15        155.05        177.81        12.29 o                         
  -6   8  15         29.66         48.91         7.95 o                         
  -5   8  15        125.27        127.85         8.38 o                         
  -4   8  15          1.20          2.48         4.49 o                         
  -3   8  15          4.39          8.46         3.86 o                         
  -2   8  15          1.64          0.29         2.83 o                         
  -1   8  15        125.29        129.86         6.06 o                         
   0   8  15         32.34         33.46         5.39 o                         
   1   8  15        315.92        333.61        12.82 o                         
   2   8  15         29.28         26.29         5.75 o                         
   3   8  15        385.02        398.03        29.43 o                         
   4   8  15         81.98         75.08         9.37 o                         
  -6   9  15        132.93        164.34        13.51 o                         
  -5   9  15          0.48         -2.09         5.72 o                         
  -4   9  15          0.12          4.92         4.99 o                         
  -3   9  15         14.46         27.30         5.80 o                         
  -2   9  15          9.21         11.23         4.73 o                         
  -1   9  15         42.58         56.99         5.63 o                         
   0   9  15        270.90        286.69        11.42 o                         
   1   9  15         63.79         86.95         7.39 o                         
   2   9  15        339.63        329.36        13.81 o                         
  -3  10  15         14.43         26.74         5.26 o                         
  -2  10  15        245.49        316.51        18.80 o                         
  -1  10  15        124.32        100.59        13.07 o                         
 -10   0  16         13.33         19.45         9.90 o                         
  -8   0  16         20.73         19.72         7.73 o                         
  -6   0  16       1202.20       1122.03        32.49 o                         
  -4   0  16        756.59        790.96        50.78 o                         
  -2   0  16       2773.61       2646.27        37.27 o                         
   0   0  16       2322.07       2304.24        35.74 o                         
   2   0  16        493.43        501.60        11.66 o                         
   4   0  16          8.12         18.27         7.13 o                         
   6   0  16         58.22         58.56        10.37 o                         
 -11   1  16         11.40         14.31         7.42 o                         
 -10   1  16         21.01         25.57         7.08 o                         
  -9   1  16          1.29          3.91         5.41 o                         
  -8   1  16        113.51        114.09         9.53 o                         
  -7   1  16        169.78        163.26        10.07 o                         
  -6   1  16        153.39        171.77         9.54 o                         
  -5   1  16       1068.35       1008.10        15.70 o                         
  -4   1  16         68.83         62.38         4.20 o                         
  -3   1  16       1327.63       1267.00        17.52 o                         
  -2   1  16        516.07        519.88         8.26 o                         
  -1   1  16       1294.18       1285.22        18.40 o                         
   0   1  16        116.89         99.40         4.43 o                         
   1   1  16        677.06        664.08         9.69 o                         
   2   1  16         40.24         50.12         3.45 o                         
   3   1  16         81.94         83.88         5.04 o                         
   4   1  16        126.57        139.07         5.72 o                         
   5   1  16          0.27         -2.99         2.99 o                         
   6   1  16        116.14        114.45         6.11 o                         
   7   1  16        112.00        134.11         9.85 o                         
 -11   2  16         87.37        101.99         8.12 o                         
 -10   2  16          0.11          0.98         4.59 o                         
  -9   2  16        318.76        318.01         9.23 o                         
  -8   2  16         16.27         18.88         4.31 o                         
  -7   2  16        356.77        361.41        10.16 o                         
  -6   2  16        343.95        298.49         8.18 o                         
  -5   2  16        327.90        312.33         8.20 o                         
  -4   2  16        823.49        779.84        12.67 o                         
  -3   2  16         37.77         53.00         4.39 o                         
  -2   2  16       2704.30       2652.02        38.45 o                         
  -1   2  16        123.07        136.65         4.56 o                         
   0   2  16        590.41        567.77         8.52 o                         
   1   2  16        319.02        303.40         7.09 o                         
   2   2  16         67.00         71.78         4.02 o                         
   3   2  16        423.15        452.75        14.18 o                         
   4   2  16          0.01         -3.48         4.44 o                         
   5   2  16        232.94        262.33        10.99 o                         
   6   2  16         12.13         11.03         5.91 o                         
   7   2  16         40.64         38.86         6.87 o                         
 -11   3  16          3.60          7.72         6.66 o                         
 -10   3  16        239.13        243.28        11.10 o                         
  -9   3  16          0.45         -3.36         3.70 o                         
  -8   3  16        345.93        350.74         9.78 o                         
  -7   3  16         81.16         79.17         5.59 o                         
  -6   3  16        811.71        823.18        18.56 o                         
  -5   3  16        208.45        185.41         8.70 o                         
  -4   3  16        319.81        342.44         8.24 o                         
  -3   3  16        634.78        576.61        10.71 o                         
  -2   3  16        157.39        163.89         6.41 o                         
  -1   3  16          4.96          1.96         2.76 o                         
   0   3  16        870.04        848.86        17.92 o                         
   1   3  16        505.98        485.41        11.42 o                         
   2   3  16        423.24        424.16        11.13 o                         
   3   3  16          0.13         -0.59         4.23 o                         
   4   3  16        424.46        475.45        13.25 o                         
   5   3  16         19.52         16.17         5.33 o                         
   6   3  16        313.04        359.19        13.10 o                         
   7   3  16          5.77        -14.21        14.21 o                         
 -10   4  16          3.23          5.09         5.25 o                         
  -9   4  16        400.10        360.87        23.07 o                         
  -8   4  16         11.41          8.26         4.30 o                         
  -7   4  16        869.00        889.64        23.54 o                         
  -6   4  16          9.49         15.40         3.97 o                         
  -5   4  16        415.28        417.13        11.93 o                         
  -4   4  16          8.29          9.06         3.37 o                         
  -3   4  16         22.09         13.39         3.55 o                         
  -2   4  16          2.91         -1.36         2.32 o                         
  -1   4  16        110.95        112.12         4.49 o                         
   0   4  16         33.24         41.35         3.64 o                         
   1   4  16        388.33        364.19         8.99 o                         
   2   4  16         16.46         18.76         4.38 o                         
   3   4  16       1135.96       1157.45        21.64 o                         
   4   4  16         19.30         12.58         5.17 o                         
   5   4  16        445.88        473.14        15.74 o                         
   6   4  16          3.75         -4.70         5.60 o                         
 -10   5  16        207.71        240.37        15.96 o                         
  -9   5  16          9.29         12.57         5.05 o                         
  -8   5  16        347.44        352.49        12.56 o                         
  -7   5  16          0.44         -0.45         4.00 o                         
  -6   5  16        277.75        310.48        10.67 o                         
  -5   5  16        113.44        116.86         6.48 o                         
  -4   5  16        285.67        274.22         8.15 o                         
  -3   5  16         65.74         85.25         5.80 o                         
  -2   5  16          8.95          9.70         3.78 o                         
  -1   5  16         88.26        103.32         5.20 o                         
   0   5  16        256.02        248.59         8.48 o                         
   1   5  16        206.04        216.87         8.00 o                         
   2   5  16        345.52        333.97        10.01 o                         
   3   5  16        113.66        128.50         8.70 o                         
   4   5  16        293.40        309.34        12.45 o                         
   5   5  16         40.71         43.52         6.60 o                         
   6   5  16        167.47        207.86        14.15 o                         
  -9   6  16        168.12        192.47        12.15 o                         
  -8   6  16          0.93         -0.16         4.63 o                         
  -7   6  16        100.48        105.00         7.88 o                         
  -6   6  16         56.21         57.79         6.18 o                         
  -5   6  16        196.10        184.24         9.01 o                         
  -4   6  16        188.64        221.89         9.57 o                         
  -3   6  16         24.22         18.38         4.33 o                         
  -2   6  16        592.05        599.29        15.31 o                         
  -1   6  16        147.38        138.04         5.96 o                         
   0   6  16        348.15        396.56         9.96 o                         
   1   6  16        415.91        407.01        10.54 o                         
   2   6  16        122.44        154.44        16.08 o                         
   3   6  16        367.98        353.68        16.15 o                         
   4   6  16         34.62         37.31         7.73 o                         
   5   6  16        134.77        135.22        12.55 o                         
  -8   7  16         59.62         54.98         6.64 o                         
  -7   7  16         45.23         53.58         6.61 o                         
  -6   7  16          8.04          4.84         4.68 o                         
  -5   7  16        123.78        137.34         8.63 o                         
  -4   7  16          0.01         -1.66         4.22 o                         
  -3   7  16        784.87        780.77        17.38 o                         
  -2   7  16         35.20         30.29         4.92 o                         
  -1   7  16        356.98        364.01         8.70 o                         
   0   7  16        123.06        125.18        10.59 o                         
   1   7  16        264.67        272.77        10.37 o                         
   2   7  16        164.77        153.47        12.94 o                         
   3   7  16         85.20         98.61         9.35 o                         
   4   7  16        107.46        126.05        21.59 o                         
  -7   8  16          0.27         13.17         6.06 o                         
  -6   8  16        189.39        226.85        10.85 o                         
  -5   8  16         15.89         16.19         6.96 o                         
  -4   8  16        572.08        615.32        15.77 o                         
  -3   8  16         62.18         57.78         7.18 o                         
  -2   8  16        403.47        393.80        18.49 o                         
  -1   8  16          5.95          6.44         3.85 o                         
   0   8  16        891.58        944.05        19.91 o                         
   1   8  16        110.91         96.02         8.08 o                         
   2   8  16        163.75        179.77        10.13 o                         
   3   8  16         12.63         -5.65        16.71 o                         
  -5   9  16        101.15        110.37         8.62 o                         
  -4   9  16          5.80         14.06         8.00 o                         
  -3   9  16        331.51        355.24        13.64 o                         
  -2   9  16        142.79        183.17         9.15 o                         
  -1   9  16        297.29        340.39        15.32 o                         
   0   9  16         15.29         16.79         5.33 o                         
   1   9  16         76.16         99.54         8.80 o                         
 -11   0  17        285.61        339.57        32.59 o                         
  -9   0  17        362.74        366.82        20.66 o                         
  -7   0  17       1169.48       1172.62        34.76 o                         
  -5   0  17       1493.88       1447.28        38.60 o                         
  -3   0  17        109.21        120.15         6.28 o                         
  -1   0  17          3.75          3.99         3.40 o                         
   1   0  17        252.12        244.75         9.68 o                         
   3   0  17        558.51        582.11        17.54 o                         
   5   0  17        427.12        437.09        13.20 o                         
 -11   1  17         12.95         10.23        10.27 o                         
 -10   1  17        235.80        258.07        14.00 o                         
  -9   1  17          0.93          8.04         5.55 o                         
  -8   1  17        422.32        456.46        15.20 o                         
  -7   1  17         11.30         12.62         5.52 o                         
  -6   1  17        473.50        533.38        15.42 o                         
  -5   1  17         69.15         69.07         6.60 o                         
  -4   1  17        111.89        131.74         6.11 o                         
  -3   1  17        368.88        366.28         8.28 o                         
  -2   1  17         99.25        111.50         5.28 o                         
  -1   1  17        105.32        111.54         5.06 o                         
   0   1  17        161.68        138.35         4.86 o                         
   1   1  17        352.75        353.37         7.53 o                         
   2   1  17        740.97        706.75        10.80 o                         
   3   1  17         35.47         41.90         4.13 o                         
   4   1  17        402.21        417.00         9.60 o                         
   5   1  17         16.82         12.67         3.80 o                         
   6   1  17        151.23        174.43        20.71 o                         
 -11   2  17         63.66         78.74        11.06 o                         
 -10   2  17         36.38         42.11         6.10 o                         
  -9   2  17        166.83        152.91         7.80 o                         
  -8   2  17          0.70          1.89         3.24 o                         
  -7   2  17        384.97        373.75        16.33 o                         
  -6   2  17         70.66         70.87         4.83 o                         
  -5   2  17        369.81        366.32         8.95 o                         
  -4   2  17        593.46        568.88        11.29 o                         
  -3   2  17         12.11         21.47         3.37 o                         
  -2   2  17        177.81        187.12         5.75 o                         
  -1   2  17        216.92        191.80         5.89 o                         
   0   2  17       1527.20       1518.18        17.86 o                         
   1   2  17         73.49         74.83         4.63 o                         
   2   2  17        194.20        209.27         7.09 o                         
   3   2  17        468.46        454.93        10.98 o                         
   4   2  17         42.08         46.83         6.11 o                         
   5   2  17        154.19        137.38         8.75 o                         
   6   2  17          0.07         -5.77         5.77 o                         
 -10   3  17         25.43         21.10         5.46 o                         
  -9   3  17          7.08          6.93         4.85 o                         
  -8   3  17         53.51         51.74         5.71 o                         
  -7   3  17         51.15         39.10         4.39 o                         
  -6   3  17        103.95        111.04         6.57 o                         
  -5   3  17        445.67        400.91         9.83 o                         
  -4   3  17         23.84         22.74         3.79 o                         
  -3   3  17       1064.53       1006.41        15.30 o                         
  -2   3  17         41.35         38.51         4.15 o                         
  -1   3  17        588.14        620.21         9.49 o                         
   0   3  17        463.30        434.92         9.52 o                         
   1   3  17        401.97        407.39         8.76 o                         
   2   3  17         50.66         44.99         3.86 o                         
   3   3  17         85.57         94.38         7.60 o                         
   4   3  17         50.15         46.57         7.33 o                         
   5   3  17          5.90          6.01         5.41 o                         
   6   3  17         35.35         26.74         6.57 o                         
 -10   4  17         21.37         24.50         7.50 o                         
  -9   4  17          3.65         -0.70         4.61 o                         
  -8   4  17          1.20         -2.31         4.20 o                         
  -7   4  17          4.43         -1.88         3.58 o                         
  -6   4  17         76.96         71.54         5.63 o                         
  -5   4  17         16.53         19.03         4.03 o                         
  -4   4  17        840.81        804.85        14.81 o                         
  -3   4  17         17.49          9.67         3.44 o                         
  -2   4  17       1573.35       1511.10        20.54 o                         
  -1   4  17        118.24        104.58         5.25 o                         
   0   4  17       1460.34       1420.48        21.93 o                         
   1   4  17         11.18         13.11         3.98 o                         
   2   4  17        270.01        267.85         9.40 o                         
   3   4  17         59.96         40.46         6.04 o                         
   4   4  17         77.97         78.15         8.36 o                         
   5   4  17         10.80         -1.86         6.73 o                         
  -9   5  17          0.82         19.88         5.60 o                         
  -8   5  17         38.14         37.74         6.28 o                         
  -7   5  17        104.90        102.46         7.91 o                         
  -6   5  17        130.64        147.05         8.54 o                         
  -5   5  17        342.92        332.47        11.07 o                         
  -4   5  17        149.21        153.61         8.48 o                         
  -3   5  17        807.17        765.70        16.39 o                         
  -2   5  17        102.96        107.48         6.80 o                         
  -1   5  17        829.50        792.63        15.78 o                         
   0   5  17          0.04         -2.01         2.93 o                         
   1   5  17        270.65        266.54         8.86 o                         
   2   5  17          1.19         -2.62         5.39 o                         
   3   5  17        144.19        164.18        11.55 o                         
   4   5  17         35.14         36.27         6.29 o                         
   5   5  17          1.30         -1.52         6.34 o                         
  -9   6  17        105.72        138.84        11.29 o                         
  -8   6  17          7.21          8.95         5.38 o                         
  -7   6  17        156.85        176.12         9.76 o                         
  -6   6  17        180.10        173.47         9.50 o                         
  -5   6  17        257.05        290.05        11.02 o                         
  -4   6  17        214.04        210.85        10.14 o                         
  -3   6  17        153.50        162.19         7.66 o                         
  -2   6  17        478.81        442.50        11.01 o                         
  -1   6  17          2.16          6.20         3.79 o                         
   0   6  17        284.05        288.58         8.91 o                         
   1   6  17         39.56         36.33         4.66 o                         
   2   6  17        126.41        137.44         9.70 o                         
   3   6  17         58.86         69.51         7.51 o                         
   4   6  17          0.13         -4.07         5.10 o                         
  -8   7  17        200.61        262.99        21.27 o                         
  -7   7  17         21.20         19.66         5.64 o                         
  -6   7  17        179.90        217.91        10.65 o                         
  -5   7  17        103.88        109.50         8.15 o                         
  -4   7  17         95.35        118.60         8.42 o                         
  -3   7  17        180.29        160.13         8.09 o                         
  -2   7  17         26.18         32.98         5.20 o                         
  -1   7  17         34.21         27.59         3.50 o                         
   0   7  17          0.09          6.13         4.36 o                         
   1   7  17         43.76         44.17         6.32 o                         
   2   7  17        159.05        180.40        10.04 o                         
   3   7  17         11.64         14.57         5.82 o                         
  -6   8  17         21.34         23.31         6.02 o                         
  -5   8  17        206.07        240.78        15.91 o                         
  -4   8  17         17.50         15.78         7.03 o                         
  -3   8  17        144.75        171.15         9.58 o                         
  -2   8  17         56.55         56.66         6.32 o                         
  -1   8  17         26.74         25.30         7.48 o                         
   0   8  17         14.38         27.14         7.32 o                         
   1   8  17         83.48         81.39         9.33 o                         
   2   8  17         18.10         20.30        11.42 o                         
  -3   9  17         33.19         41.79         9.66 o                         
  -2   9  17         18.95         53.07        18.15 o                         
  -1   9  17         31.86         39.47         8.72 o                         
 -10   0  18        201.88        275.49        31.48 o                         
  -8   0  18          0.03         -1.33         6.78 o                         
  -6   0  18         57.30         69.87        10.63 o                         
  -4   0  18        300.10        279.47        15.86 o                         
  -2   0  18       1378.23       1341.62        23.55 o                         
   0   0  18        728.28        738.93        18.25 o                         
   2   0  18        714.19        696.94        26.78 o                         
   4   0  18          0.98          2.70         5.27 o                         
   6   0  18          0.03         -6.29         6.29 o                         
 -10   1  18          7.35          6.43         6.63 o                         
  -9   1  18          2.50         -0.31         5.88 o                         
  -8   1  18         69.11         76.55         8.01 o                         
  -7   1  18          1.29          1.01         5.10 o                         
  -6   1  18         29.27         41.26         6.36 o                         
  -5   1  18        478.33        424.05        13.89 o                         
  -4   1  18         82.08         80.45         4.81 o                         
  -3   1  18       1193.21       1172.78        17.88 o                         
  -2   1  18          0.13          0.61         2.57 o                         
  -1   1  18        882.45        830.50        11.59 o                         
   0   1  18          7.83          7.89         2.79 o                         
   1   1  18        438.00        450.72         9.90 o                         
   2   1  18         85.28         91.87         5.55 o                         
   3   1  18        312.36        328.34         8.86 o                         
   4   1  18         55.12         49.72         5.71 o                         
   5   1  18         11.41          7.87         5.41 o                         
   6   1  18         13.23         13.33         6.96 o                         
 -10   2  18         15.41         26.02         7.46 o                         
  -9   2  18        173.08        172.48        18.50 o                         
  -8   2  18          1.81          3.31         3.94 o                         
  -7   2  18        293.70        275.52         9.47 o                         
  -6   2  18         66.20         63.02         4.83 o                         
  -5   2  18        486.26        495.08        10.65 o                         
  -4   2  18        321.08        280.59         8.15 o                         
  -3   2  18        200.56        211.16         7.42 o                         
  -2   2  18        328.80        305.15         8.06 o                         
  -1   2  18         16.53          6.41         2.96 o                         
   0   2  18        786.71        783.15        12.17 o                         
   1   2  18          0.70          1.72         3.22 o                         
   2   2  18        278.81        281.08         8.07 o                         
   3   2  18        162.58        167.75         7.17 o                         
   4   2  18         35.68         35.42         6.96 o                         
   5   2  18        120.45        129.03         9.36 o                         
 -10   3  18        138.99        155.92        11.38 o                         
  -9   3  18          0.73          0.28         4.09 o                         
  -8   3  18        319.91        321.08        12.16 o                         
  -7   3  18         10.77          4.17         3.63 o                         
  -6   3  18        526.74        537.90        11.69 o                         
  -5   3  18         53.36         48.84         4.61 o                         
  -4   3  18        577.99        623.49        12.87 o                         
  -3   3  18         97.32         91.31         5.51 o                         
  -2   3  18         28.27         33.88         4.46 o                         
  -1   3  18        288.96        246.81         6.20 o                         
   0   3  18        136.19        125.23         5.51 o                         
   1   3  18          7.49          5.61         3.03 o                         
   2   3  18        185.18        176.53        10.18 o                         
   3   3  18          3.07         -1.05         4.85 o                         
   4   3  18        190.58        208.29        10.95 o                         
   5   3  18          1.93         -2.12         5.26 o                         
  -9   4  18        218.63        254.49        11.28 o                         
  -8   4  18         18.79         13.76         4.75 o                         
  -7   4  18        339.66        362.40        10.44 o                         
  -6   4  18          9.91          8.62         3.86 o                         
  -5   4  18        311.09        325.25        11.30 o                         
  -4   4  18         23.00         17.30         4.40 o                         
  -3   4  18        291.63        280.39        11.32 o                         
  -2   4  18          0.04          5.13         3.87 o                         
  -1   4  18          0.18          6.51         3.43 o                         
   0   4  18         66.17         55.35         4.26 o                         
   1   4  18        489.53        485.40        16.03 o                         
   2   4  18         87.44         97.34         7.73 o                         
   3   4  18        103.99        113.82         8.83 o                         
   4   4  18         12.86          0.70         5.50 o                         
   5   4  18        211.07        243.62        13.34 o                         
  -9   5  18          0.12          7.38         9.88 o                         
  -8   5  18        218.22        240.36        11.72 o                         
  -7   5  18          0.29          5.82         4.88 o                         
  -6   5  18        347.04        375.39        14.32 o                         
  -5   5  18         14.30         12.02         4.59 o                         
  -4   5  18        210.86        236.37        11.62 o                         
  -3   5  18         23.85         32.13         4.76 o                         
  -2   5  18         24.76         36.81         5.16 o                         
  -1   5  18         70.00         92.47         5.15 o                         
   0   5  18         12.83         10.60         3.53 o                         
   1   5  18         93.68        125.85         6.77 o                         
   2   5  18        271.49        263.69        12.25 o                         
   3   5  18         11.58          0.83         5.22 o                         
   4   5  18        232.77        239.05        23.04 o                         
  -8   6  18         36.35         53.91         7.91 o                         
  -7   6  18        187.95        202.46        13.10 o                         
  -6   6  18          2.49          6.21         4.89 o                         
  -5   6  18        209.73        221.69        11.28 o                         
  -4   6  18         62.80         59.78         6.27 o                         
  -3   6  18         12.19         15.51         4.46 o                         
  -2   6  18        228.29        259.54        12.70 o                         
  -1   6  18          5.72          6.61         3.99 o                         
   0   6  18        216.74        246.87         8.56 o                         
   1   6  18         65.05         60.50         6.85 o                         
   2   6  18        338.90        337.71        13.46 o                         
   3   6  18        132.17        128.92         9.39 o                         
  -7   7  18          0.04          3.15         8.64 o                         
  -6   7  18         33.65         26.98         6.55 o                         
  -5   7  18        132.75        137.89         9.80 o                         
  -4   7  18          0.79         10.10         5.22 o                         
  -3   7  18        198.66        240.94        13.09 o                         
  -2   7  18          2.99         14.72         5.30 o                         
  -1   7  18        432.87        470.98        12.06 o                         
   0   7  18        174.13        181.61         9.74 o                         
   1   7  18        290.48        339.13        12.53 o                         
   2   7  18         33.11         16.28         6.51 o                         
  -5   8  18          9.05         13.04         7.44 o                         
  -4   8  18         93.17        118.15         8.90 o                         
  -3   8  18         20.35         44.26         8.72 o                         
  -2   8  18        322.44        387.11        13.10 o                         
  -1   8  18         70.81         75.36         7.79 o                         
   0   8  18        169.80        192.28        14.76 o                         
  -9   0  19        207.97        270.76        28.97 o                         
  -7   0  19        664.94        691.33        29.10 o                         
  -5   0  19        914.63        990.17        31.51 o                         
  -3   0  19        402.90        427.31        10.99 o                         
  -1   0  19         41.28         51.82         5.69 o                         
   1   0  19        102.47         89.82         8.95 o                         
   3   0  19         22.00         17.71         4.98 o                         
   5   0  19        273.03        283.56        15.22 o                         
 -10   1  19         46.30         44.75        11.71 o                         
  -9   1  19         33.44         46.43         8.40 o                         
  -8   1  19        277.17        342.41        24.40 o                         
  -7   1  19          0.05          0.96         5.34 o                         
  -6   1  19        341.53        360.63        13.89 o                         
  -5   1  19         23.46         18.88         5.67 o                         
  -4   1  19        365.77        369.49        11.08 o                         
  -3   1  19         95.03         77.86         7.26 o                         
  -2   1  19        115.00        131.86         6.88 o                         
  -1   1  19        145.53        158.23         5.64 o                         
   0   1  19          9.08          7.49         2.96 o                         
   1   1  19         10.21         13.29         4.15 o                         
   2   1  19         43.31         46.88         4.73 o                         
   3   1  19         86.60         83.92         6.41 o                         
   4   1  19        239.71        236.52        10.43 o                         
   5   1  19          7.52         -0.83         5.35 o                         
 -10   2  19         18.78         19.52        12.36 o                         
  -9   2  19        166.82        172.57        12.07 o                         
  -8   2  19         33.22         41.46         8.14 o                         
  -7   2  19        132.31        142.90        10.35 o                         
  -6   2  19          0.27          6.60         3.16 o                         
  -5   2  19        294.27        306.62         9.68 o                         
  -4   2  19         54.27         52.98         4.67 o                         
  -3   2  19        148.83        166.60         7.61 o                         
  -2   2  19        409.03        425.27        11.17 o                         
  -1   2  19          5.68          7.66         2.75 o                         
   0   2  19        242.52        240.76         7.18 o                         
   1   2  19        132.68        120.97         6.07 o                         
   2   2  19        218.31        230.22         7.92 o                         
   3   2  19        128.16        144.99         7.57 o                         
   4   2  19         60.12         63.38         8.02 o                         
   5   2  19        114.34        122.76        12.04 o                         
  -9   3  19         82.82         96.35         7.58 o                         
  -8   3  19        122.25        124.91         8.28 o                         
  -7   3  19          2.41          5.73         3.49 o                         
  -6   3  19         64.95         55.18         5.03 o                         
  -5   3  19         67.91         61.76         5.11 o                         
  -4   3  19         20.24         18.10         3.87 o                         
  -3   3  19        212.08        193.21         8.13 o                         
  -2   3  19          0.02         -1.43         3.18 o                         
  -1   3  19        881.00        844.46        18.44 o                         
   0   3  19         29.89         26.70         3.61 o                         
   1   3  19        272.17        296.59         8.42 o                         
   2   3  19         75.79         80.20         8.20 o                         
   3   3  19        100.38        115.88         9.82 o                         
   4   3  19         47.78         41.02         6.85 o                         
  -9   4  19          0.49          1.85         6.13 o                         
  -8   4  19          0.10          4.94         5.04 o                         
  -7   4  19          0.20         -4.06         4.06 o                         
  -6   4  19         27.76         19.30         4.12 o                         
  -5   4  19          5.02          2.13         3.55 o                         
  -4   4  19        270.85        246.68         8.73 o                         
  -3   4  19         22.54         25.27         5.20 o                         
  -2   4  19        536.03        553.64        20.99 o                         
  -1   4  19         15.00         15.69         3.71 o                         
   0   4  19        387.94        397.92        11.62 o                         
   1   4  19         11.89         18.40         4.99 o                         
   2   4  19        969.46       1057.00        23.51 o                         
   3   4  19          0.08         -5.69         5.78 o                         
   4   4  19         79.81         98.14         8.97 o                         
  -8   5  19         24.29         32.25         6.63 o                         
  -7   5  19          0.07          8.95         4.94 o                         
  -6   5  19         61.42         77.52         7.22 o                         
  -5   5  19         59.73         53.82         6.52 o                         
  -4   5  19         37.24         60.18         6.65 o                         
  -3   5  19        311.03        310.98        11.47 o                         
  -2   5  19        100.75        109.77         6.73 o                         
  -1   5  19        344.38        334.26         9.17 o                         
   0   5  19         27.72         25.25         5.53 o                         
   1   5  19        244.22        277.35         9.98 o                         
   2   5  19         96.73        101.38         8.45 o                         
   3   5  19         20.53         19.45         7.60 o                         
  -7   6  19         64.79         86.10         9.72 o                         
  -6   6  19         18.14          9.57         5.05 o                         
  -5   6  19        180.07        223.64        10.60 o                         
  -4   6  19        142.86        144.27         9.13 o                         
  -3   6  19        148.28        170.46         9.55 o                         
  -2   6  19        204.81        204.06        10.32 o                         
  -1   6  19         52.67         81.20         9.77 o                         
   0   6  19        329.98        313.76        12.75 o                         
   1   6  19          0.01         -3.35         4.79 o                         
   2   6  19         34.74         31.33         6.69 o                         
  -6   7  19        154.06        200.17        13.54 o                         
  -5   7  19         66.93         66.21         7.45 o                         
  -4   7  19        181.15        236.83        11.54 o                         
  -3   7  19        147.20        149.90        17.97 o                         
  -2   7  19         66.67        107.59        14.27 o                         
  -1   7  19         45.99         36.76         6.02 o                         
   0   7  19          1.21          5.02         5.68 o                         
   1   7  19         38.85         31.64         9.67 o                         
  -8   0  20         39.21         72.61        13.65 o                         
  -6   0  20         34.74         57.10        11.28 o                         
  -4   0  20        103.83        102.47        29.95 o                         
  -2   0  20        312.60        309.14        11.42 o                         
   0   0  20        459.22        445.21        14.16 o                         
   2   0  20        250.76        273.66        15.02 o                         
   4   0  20        229.92        217.99        14.74 o                         
  -9   1  20         70.74         89.13         9.76 o                         
  -8   1  20          1.28         -2.51         6.46 o                         
  -7   1  20          0.35         11.42         6.23 o                         
  -6   1  20         54.91         51.58         8.81 o                         
  -5   1  20         62.78         58.59        14.15 o                         
  -4   1  20        100.67        111.54         9.61 o                         
  -3   1  20        302.91        289.90         8.78 o                         
  -2   1  20         29.44         31.83         3.42 o                         
  -1   1  20        591.35        563.45        10.93 o                         
   0   1  20          1.81          5.31         3.45 o                         
   1   1  20        511.52        523.69        15.64 o                         
   2   1  20          1.57          0.37         3.75 o                         
   3   1  20         50.47         66.32         6.40 o                         
   4   1  20          0.46         -4.70         4.70 o                         
  -9   2  20         22.89         20.27         8.42 o                         
  -8   2  20         57.26         69.39         9.04 o                         
  -7   2  20        238.67        275.74        17.02 o                         
  -6   2  20         32.84         29.98         4.60 o                         
  -5   2  20        203.30        226.27         7.78 o                         
  -4   2  20         59.43         49.18         4.65 o                         
  -3   2  20        223.29        240.74         8.26 o                         
  -2   2  20        123.70        137.52         8.43 o                         
  -1   2  20        151.33        167.03         6.47 o                         
   0   2  20        262.30        260.89         7.55 o                         
   1   2  20         12.10         12.11         3.94 o                         
   2   2  20        159.48        174.16         7.63 o                         
   3   2  20         20.28         17.35         4.87 o                         
   4   2  20         60.95         58.67         8.30 o                         
  -9   3  20          2.68          7.77         8.53 o                         
  -8   3  20        216.75        245.67        11.23 o                         
  -7   3  20          1.58          1.19         5.23 o                         
  -6   3  20        221.51        232.24        11.09 o                         
  -5   3  20          3.44          5.67         3.58 o                         
  -4   3  20        247.09        296.54        10.91 o                         
  -3   3  20        144.53        136.21         7.70 o                         
  -2   3  20        142.51        159.66         7.59 o                         
  -1   3  20         74.48         67.61         5.70 o                         
   0   3  20          8.82         12.46         3.81 o                         
   1   3  20         22.87         24.36         5.01 o                         
   2   3  20         12.15          2.48         6.69 o                         
   3   3  20         20.98         16.73         6.07 o                         
  -8   4  20          0.28         15.39         7.24 o                         
  -7   4  20        348.44        406.54        14.27 o                         
  -6   4  20         14.98         19.35         4.36 o                         
  -5   4  20        330.86        316.37        13.49 o                         
  -4   4  20         15.11         21.08         5.24 o                         
  -3   4  20        317.37        347.80        13.96 o                         
  -2   4  20         34.66         31.52         5.28 o                         
  -1   4  20         52.86         73.25         6.47 o                         
   0   4  20         11.34         13.98         4.93 o                         
   1   4  20          2.45          5.00         5.24 o                         
   2   4  20         35.28         32.23         7.26 o                         
   3   4  20         43.40         41.83         8.27 o                         
  -7   5  20         13.63         17.46         7.44 o                         
  -6   5  20        228.40        275.40        11.80 o                         
  -5   5  20          5.58          5.29         5.13 o                         
  -4   5  20        186.03        219.44        11.56 o                         
  -3   5  20          6.85          9.06         5.05 o                         
  -2   5  20         46.71         59.35         9.51 o                         
  -1   5  20          8.12          6.65         5.27 o                         
   0   5  20          1.09          9.20         4.65 o                         
   1   5  20         19.11         21.54         6.70 o                         
   2   5  20         21.52          9.88         6.68 o                         
  -6   6  20          0.64         15.76         9.94 o                         
  -5   6  20        129.11        147.00        16.50 o                         
  -4   6  20          7.03         10.71         5.34 o                         
  -3   6  20         91.90        116.61         8.66 o                         
  -2   6  20         28.32         48.58         6.54 o                         
  -1   6  20          0.79          4.65         8.39 o                         
   0   6  20        186.61        213.49        14.64 o                         
   1   6  20          3.12         -4.39         9.05 o                         
  -4   7  20         17.18         18.99        13.95 o                         
  -3   7  20         45.88         60.27        10.01 o                         
  -2   7  20          0.23          8.44         5.83 o                         
  -7   0  21        177.36        219.94        19.28 o                         
  -5   0  21        223.14        260.03        18.42 o                         
  -3   0  21        379.97        394.64        25.16 o                         
  -1   0  21        126.45        144.27        11.03 o                         
   1   0  21          0.40          6.29         9.99 o                         
   3   0  21        180.09        173.33        13.07 o                         
  -8   1  21        105.50        105.93        10.37 o                         
  -7   1  21          1.23          6.15         6.88 o                         
  -6   1  21        344.02        380.65        16.74 o                         
  -5   1  21          0.52         -0.10         5.58 o                         
  -4   1  21        262.45        269.37         9.98 o                         
  -3   1  21          8.29         17.01         4.15 o                         
  -2   1  21        125.48        141.04         5.93 o                         
  -1   1  21         37.50         44.80         4.14 o                         
   0   1  21         55.49         75.44         7.20 o                         
   1   1  21        109.66        122.45         8.77 o                         
   2   1  21          4.89         -4.59         4.59 o                         
   3   1  21         18.07         29.61         5.76 o                         
  -8   2  21         21.43         31.61        12.22 o                         
  -7   2  21        101.10        103.87        11.04 o                         
  -6   2  21          0.34         -4.28         6.15 o                         
  -5   2  21        216.64        221.73        11.03 o                         
  -4   2  21          2.69          7.33         3.32 o                         
  -3   2  21        186.57        204.66         9.78 o                         
  -2   2  21         55.06         49.26         6.21 o                         
  -1   2  21         12.46         22.00         4.20 o                         
   0   2  21        103.95        134.48         7.29 o                         
   1   2  21          1.42         -0.92         4.33 o                         
   2   2  21        118.56        132.11         8.41 o                         
   3   2  21         17.35         17.40         5.69 o                         
  -8   3  21          8.18         15.22         6.63 o                         
  -7   3  21        139.98        189.88        10.18 o                         
  -6   3  21        118.53        139.41        11.76 o                         
  -5   3  21         13.45         12.33         4.12 o                         
  -4   3  21         21.37         32.41         6.70 o                         
  -3   3  21         95.42         73.23         5.78 o                         
  -2   3  21         18.89         25.73         7.21 o                         
  -1   3  21        183.76        193.84         9.72 o                         
   0   3  21          4.26          0.51         5.05 o                         
   1   3  21        240.11        248.31        11.57 o                         
   2   3  21          8.45          2.66         6.59 o                         
  -7   4  21          0.79         10.16         5.79 o                         
  -6   4  21          4.17         13.71         6.09 o                         
  -5   4  21          3.54         14.73         5.40 o                         
  -4   4  21         27.98         25.95         8.83 o                         
  -3   4  21          2.26         -2.68         8.56 o                         
  -2   4  21        147.46        158.69        11.60 o                         
  -1   4  21          3.67          0.18         3.78 o                         
   0   4  21        255.54        294.88        15.86 o                         
   1   4  21         45.07         31.28         7.25 o                         
   2   4  21        143.67        162.49        14.19 o                         
  -6   5  21         31.94         50.87         7.87 o                         
  -5   5  21         20.56         19.82         6.85 o                         
  -4   5  21         16.97         29.67         5.78 o                         
  -3   5  21         87.97         87.81         7.44 o                         
  -2   5  21         48.08         70.42         7.13 o                         
  -1   5  21        213.07        237.12        25.61 o                         
   0   5  21         41.66         53.22         7.33 o                         
   1   5  21        149.25        154.59        13.46 o                         
  -4   6  21         31.04         38.72         6.96 o                         
  -3   6  21         48.70         62.11         9.72 o                         
  -2   6  21         90.67        118.78        17.03 o                         
  -1   6  21         47.09         48.18        11.16 o                         
  -6   0  22          7.58         18.59        10.57 o                         
  -4   0  22         57.91         54.57        10.93 o                         
  -2   0  22         35.99         36.23         5.71 o                         
   0   0  22        117.54        126.11        12.12 o                         
   2   0  22        218.26        235.70        22.93 o                         
  -7   1  22         21.44         25.65        12.91 o                         
  -6   1  22         97.29         99.62        11.20 o                         
  -5   1  22          7.09         18.37         6.72 o                         
  -4   1  22          2.90          6.76         4.36 o                         
  -3   1  22         37.32         37.84         4.50 o                         
  -2   1  22         34.99         31.83         4.34 o                         
  -1   1  22        208.77        225.32         9.64 o                         
   0   1  22         22.44         21.44         5.26 o                         
   1   1  22        146.17        139.08         8.21 o                         
   2   1  22          7.56          7.56         5.94 o                         
  -7   2  22          9.37         21.51         8.50 o                         
  -6   2  22         32.46         63.37        12.87 o                         
  -5   2  22        145.51        174.58        11.78 o                         
  -4   2  22         17.87         23.59         5.13 o                         
  -3   2  22        138.94        179.12        13.32 o                         
  -2   2  22         71.78         74.98         7.24 o                         
  -1   2  22         67.88         84.24         7.39 o                         
   0   2  22        109.44        115.58         8.60 o                         
   1   2  22         18.58         31.62         5.53 o                         
  -7   3  22          0.05        -10.90        16.85 o                         
  -6   3  22         90.22        121.42         8.86 o                         
  -5   3  22          2.71         12.11         6.63 o                         
  -4   3  22        191.52        222.95        14.50 o                         
  -3   3  22         41.98         42.23         8.57 o                         
  -2   3  22        128.95        161.94        10.73 o                         
  -1   3  22         34.74         34.09         5.44 o                         
   0   3  22          8.49         16.17         6.21 o                         
   1   3  22         51.94         50.23         7.57 o                         
  -6   4  22          4.15         26.76        14.63 o                         
  -5   4  22        359.64        434.82        15.12 o                         
  -4   4  22          7.71         14.33         5.30 o                         
  -3   4  22        170.72        235.97        11.16 o                         
  -2   4  22          7.69         14.83         8.22 o                         
  -1   4  22        127.33        137.35        12.94 o                         
   0   4  22          4.90          6.80        11.46 o                         
  -4   5  22        143.62        188.69        17.64 o                         
  -3   5  22         23.14         43.65         8.93 o                         
  -2   5  22         80.94        103.96        18.24 o                         
  -5   0  23        114.85        135.20        15.81 o                         
  -3   0  23        185.96        185.23        24.79 o                         
  -1   0  23        122.19        156.57        16.14 o                         
  -6   1  23        113.96        126.94        15.22 o                         
  -5   1  23         26.75         27.37         8.74 o                         
  -4   1  23        269.13        342.01        25.05 o                         
  -3   1  23          7.06         16.83         5.11 o                         
  -2   1  23         75.75         84.10         9.51 o                         
  -1   1  23          5.14         11.93         5.34 o                         
   0   1  23         48.93         61.28        13.95 o                         
  -6   2  23          9.21         14.76        13.37 o                         
  -5   2  23         39.39         47.76         6.43 o                         
  -4   2  23          1.50         12.42         9.73 o                         
  -3   2  23        119.47        151.46         9.57 o                         
  -2   2  23          5.81          9.51         6.08 o                         
  -1   2  23         61.53         85.89         8.73 o                         
   0   2  23         36.15         38.60         8.59 o                         
  -5   3  23         22.64         88.98        19.33 o                         
  -4   3  23         23.26         41.55         6.97 o                         
  -3   3  23          8.81         21.64         6.53 o                         
  -2   3  23         22.78         15.10         8.03 o                         
  -1   3  23         52.50         47.55         9.63 o                         
                                                                                
